# Supplementary material for: Characterization of the Largest Effector Gene Cluster of Ustilago maydis
Source: PLoS Pathog. 2014 Jul 3;10(7):e1003866. doi: 10.1371/journal.ppat.1003866 (PMC4081774; doi:10.1371/journal.ppat.1003866)
Supplement: Table S1 — Differentially regulated maize genes after infection with SG200, SG200Δ19A and SG200-derived tin mutant strains. (XLSX) [file ppat.1003866.s009.xlsx]

## Sheet: D19A
Column #	Column ID	Entrez Gene	Gene Symbol	Gene Title	RefSeq Transcript ID	p-value(sample)	p-value(D19a vs. SG200)	Ratio(D19a vs. SG200)	Fold-Change(D19a vs. SG200)	Fold-Change(D19a vs. SG200) (Description)	p-value(tin1.1-1.5 vs. SG200)	Ratio(tin1.1-1.5 vs. SG200)	Fold-Change(tin1.1-1.5 vs. SG200)	Fold-Change(tin1.1-1.5 vs. SG200) (Description)	p-value(tin3 vs. SG200)	Ratio(tin3 vs. SG200)	Fold-Change(tin3 vs. SG200)	Fold-Change(tin3 vs. SG200) (Description)	p-value(tin4 vs. SG200)	Ratio(tin4 vs. SG200)	Fold-Change(tin4 vs. SG200)	Fold-Change(tin4 vs. SG200) (Description)	p-value(tin5 vs. SG200)	Ratio(tin5 vs. SG200)	Fold-Change(tin5 vs. SG200)	Fold-Change(tin5 vs. SG200) (Description)	F(sample)	SS(sample)	SS(Error)	F(Error)
14250	Zm.8552.1.A1_at	100275365	LOC100275365	uncharacterized LOC100275365	NM_001149457	6.77979e-08	2.14768e-07	11.9923	11.9923	D19a up vs SG200	0.598907	1.1677	1.1677	tin1.1-1.5 up vs SG200	0.163816	1.52444	1.52444	tin3 up vs SG200	0.000160308	4.11884	4.11884	tin4 up vs SG200	2.63595e-05	5.36493	5.36493	tin5 up vs SG200	28.5773	52.1301	4.16956	1
14311	Zm.8614.1.A1_at	---	---	---	---	2.1395e-05	0.00017593	9.7791	9.7791	D19a up vs SG200	0.166152	1.97697	1.97697	tin1.1-1.5 up vs SG200	0.0153286	3.57848	3.57848	tin3 up vs SG200	0.000202222	9.46994	9.46994	tin4 up vs SG200	8.92813e-05	11.4553	11.4553	tin5 up vs SG200	12.3721	59.6717	11.0242	1
6019	Zm.1758.1.S1_at	---	---	---	---	2.55581e-06	3.05789e-07	8.09361	8.09361	D19a up vs SG200	0.00149258	2.59938	2.59938	tin1.1-1.5 up vs SG200	0.000738456	2.82603	2.82603	tin3 up vs SG200	2.01267e-06	6.08281	6.08281	tin4 up vs SG200	5.0994e-07	7.47079	7.47079	tin5 up vs SG200	17.0604	23.2576	3.116	1
15441	Zm.9873.1.A1_at	100282076	LOC100282076	lichenase-2	NM_001154989	5.89296e-08	2.61659e-07	8.07006	8.07006	D19a up vs SG200	0.0881396	0.639134	-1.56462	tin1.1-1.5 down vs SG200	0.4312	1.22024	1.22024	tin3 up vs SG200	0.114639	1.50877	1.50877	tin4 up vs SG200	0.825901	1.05666	1.05666	tin5 up vs SG200	29.1351	38.6846	3.03489	1
5477	Zm.16971.1.A1_at	542056	cko3	cytokinin oxidase 3	NM_001111693	1.25108e-10	1.3418e-10	7.99545	7.99545	D19a up vs SG200	0.000980262	1.78453	1.78453	tin1.1-1.5 up vs SG200	7.76276e-05	2.13205	2.13205	tin3 up vs SG200	2.70055e-08	4.22422	4.22422	tin4 up vs SG200	2.47651e-08	4.26235	4.26235	tin5 up vs SG200	66.3162	30.014	1.03449	1
7728	Zm.2171.1.A1_at	---	---	---	---	9.46315e-08	5.13294e-08	7.86353	7.86353	D19a up vs SG200	0.00876992	1.90369	1.90369	tin1.1-1.5 up vs SG200	0.00029768	2.69613	2.69613	tin3 up vs SG200	3.41938e-06	4.45531	4.45531	tin4 up vs SG200	2.94488e-05	3.46281	3.46281	tin5 up vs SG200	27.2889	27.7629	2.32542	1
12829	Zm.6680.1.A1_at	100276152	LOC100276152	uncharacterized LOC100276152	---	1.30483e-10	6.9195e-10	6.90802	6.90802	D19a up vs SG200	0.61685	1.07925	1.07925	tin1.1-1.5 up vs SG200	0.0107126	1.53971	1.53971	tin3 up vs SG200	1.7711e-05	2.46039	2.46039	tin4 up vs SG200	0.000433337	1.93462	1.93462	tin5 up vs SG200	65.9529	32.1987	1.1159	1
14862	Zm.9252.1.A1_at	100217285	LOC100217285	uncharacterized LOC100217285	NM_001143636	1.12122e-06	1.24785e-07	6.87325	6.87325	D19a up vs SG200	0.00738532	1.9349	1.9349	tin1.1-1.5 up vs SG200	5.20232e-05	3.24201	3.24201	tin3 up vs SG200	1.51001e-05	3.72474	3.72474	tin4 up vs SG200	2.38913e-05	3.53525	3.53525	tin5 up vs SG200	19.2382	19.4842	2.31494	1
8503	Zm.2934.1.S1_at	100384513	LOC100384513	uncharacterized LOC100384513	NM_001177036	2.264e-07	1.12117e-07	6.86465	6.86465	D19a up vs SG200	0.0732806	1.50552	1.50552	tin1.1-1.5 up vs SG200	0.0309114	1.65713	1.65713	tin3 up vs SG200	6.20773e-06	4.08264	4.08264	tin4 up vs SG200	1.67551e-06	4.78603	4.78603	tin5 up vs SG200	24.1613	24.054	2.27556	1
159	RPTR-Zm-K01193-1_at	---	---	---	---	2.43359e-10	4.27263e-09	6.31381	6.31381	D19a up vs SG200	0.326026	1.17784	1.17784	tin1.1-1.5 up vs SG200	1.21125e-10	10.4827	10.4827	tin3 up vs SG200	1.2621e-07	4.24322	4.24322	tin4 up vs SG200	1.2112e-06	3.37359	3.37359	tin5 up vs SG200	60.7886	34.6698	1.30362	1
1139	Zm.11590.1.A1_at	100502512	LOC100502512	uncharacterized LOC100502512	NM_001196990	0.00026506	1.96339e-05	5.93133	5.93133	D19a up vs SG200	0.267276	1.40889	1.40889	tin1.1-1.5 up vs SG200	0.0313308	2.02131	2.02131	tin3 up vs SG200	0.00260543	2.89221	2.89221	tin4 up vs SG200	0.000399305	3.77559	3.77559	tin5 up vs SG200	8.19747	15.9349	4.44315	1
2651	Zm.1338.1.S1_at	---	---	---	---	2.86688e-05	3.24523e-06	5.60701	5.60701	D19a up vs SG200	0.115905	1.50998	1.50998	tin1.1-1.5 up vs SG200	0.0729188	1.60942	1.60942	tin3 up vs SG200	2.21645e-05	4.32293	4.32293	tin4 up vs SG200	0.000117297	3.50075	3.50075	tin5 up vs SG200	11.8177	15.8717	3.06983	1
16126	ZmAffx.1434.1.S1_at	---	---	---	---	1.964e-08	3.1227e-07	5.57713	5.57713	D19a up vs SG200	0.847706	1.04095	1.04095	tin1.1-1.5 up vs SG200	0.720237	0.927791	-1.07783	tin3 down vs SG200	2.12473e-06	4.39221	4.39221	tin4 up vs SG200	1.80401e-06	4.47895	4.47895	tin5 up vs SG200	33.8625	31.2841	2.11168	1
14924	Zm.9342.1.A1_at	100276524	LOC100276524	Uncharacterized LOC100276524	NM_001150290	1.1295e-06	1.87557e-06	5.55847	5.55847	D19a up vs SG200	0.486367	1.18309	1.18309	tin1.1-1.5 up vs SG200	0.220572	1.35093	1.35093	tin3 up vs SG200	0.000816625	2.63821	2.63821	tin4 up vs SG200	3.68796e-05	3.78406	3.78406	tin5 up vs SG200	19.2178	23.3817	2.78096	1
9891	Zm.4199.1.A1_at	100278075	LOC100278075	uncharacterized LOC100278075	NM_001151471	1.60352e-08	3.02719e-09	5.44927	5.44927	D19a up vs SG200	5.13902e-06	2.64237	2.64237	tin1.1-1.5 up vs SG200	5.22035e-07	3.21024	3.21024	tin3 up vs SG200	1.4582e-06	2.93403	2.93403	tin4 up vs SG200	1.18912e-06	2.9859	2.9859	tin5 up vs SG200	34.808	16.0196	1.05195	1
16162	ZmAffx.1468.1.S1_at	---	---	---	---	2.0977e-06	5.56827e-06	5.21146	5.21146	D19a up vs SG200	0.374803	1.25434	1.25434	tin1.1-1.5 up vs SG200	0.44535	1.21436	1.21436	tin3 up vs SG200	0.000924093	2.73427	2.73427	tin4 up vs SG200	0.000916395	2.73698	2.73698	tin5 up vs SG200	17.5623	23.645	3.07736	1
7039	Zm.1869.1.S1_at	100274336	pco100812	LOC100274336	NM_001148697	6.08561e-08	2.30371e-07	5.14661	5.14661	D19a up vs SG200	0.260993	1.25006	1.25006	tin1.1-1.5 up vs SG200	0.271007	1.24406	1.24406	tin3 up vs SG200	0.000147172	2.57686	2.57686	tin4 up vs SG200	0.00101672	2.15443	2.15443	tin5 up vs SG200	29.0062	23.2569	1.83266	1
7139	Zm.18987.1.A1_at	---	---	---	---	2.47699e-07	1.14775e-09	5.05581	5.05581	D19a up vs SG200	1.36613e-05	2.22422	2.22422	tin1.1-1.5 up vs SG200	9.54348e-07	2.70468	2.70468	tin3 up vs SG200	2.84536e-07	2.98056	2.98056	tin4 up vs SG200	9.599e-07	2.70346	2.70346	tin5 up vs SG200	23.8578	8.7753	0.840723	1
7614	Zm.2040.2.S1_a_at	100194284	pco104496	LOC100194284	NM_001139323	6.07978e-06	8.02145e-07	5.05343	5.05343	D19a up vs SG200	0.285937	1.25866	1.25866	tin1.1-1.5 up vs SG200	0.0589068	1.52776	1.52776	tin3 up vs SG200	0.00179048	2.17942	2.17942	tin4 up vs SG200	0.0284393	1.65182	1.65182	tin5 up vs SG200	14.9981	14.2334	2.16917	1
2180	Zm.1284.1.S1_at	100285183	LOC100285183	Subtilisin-like protease	NM_001158077	0.00276149	0.00176801	5.00879	5.00879	D19a up vs SG200	0.508298	0.747408	-1.33796	tin1.1-1.5 down vs SG200	0.910583	0.952094	-1.05032	tin3 down vs SG200	0.976643	1.01288	1.01288	tin4 up vs SG200	0.506651	0.746551	-1.33949	tin5 down vs SG200	5.30586	21.468	9.24823	1
1420	Zm.11896.1.A1_s_at	100285804	LOC100285804	SNF1-related protein kinase regulatory subunit beta-1	NM_001158694	3.1595e-10	2.6801e-09	4.96559	4.96559	D19a up vs SG200	0.256137	1.17372	1.17372	tin1.1-1.5 up vs SG200	0.0870334	1.2814	1.2814	tin3 up vs SG200	0.000502433	1.80547	1.80547	tin4 up vs SG200	0.0635746	1.3114	1.3114	tin5 up vs SG200	58.7423	23.7475	0.924036	1
14961	Zm.9386.1.A1_at	100275351	gpm349	LOC100275351	NM_001149446	1.18125e-05	4.64052e-06	4.88711	4.88711	D19a up vs SG200	0.13329	1.45008	1.45008	tin1.1-1.5 up vs SG200	0.0488065	1.65044	1.65044	tin3 up vs SG200	6.19034e-05	3.53582	3.53582	tin4 up vs SG200	4.58372e-05	3.66536	3.66536	tin5 up vs SG200	13.561	16.3605	2.75757	1
1126	Zm.11530.2.A1_at	---	---	---	---	2.11468e-08	1.62856e-06	4.85583	4.85583	D19a up vs SG200	0.503292	1.15855	1.15855	tin1.1-1.5 up vs SG200	0.0401636	1.61603	1.61603	tin3 up vs SG200	0.0198768	1.74351	1.74351	tin4 up vs SG200	0.0177147	1.76485	1.76485	tin5 up vs SG200	33.5237	33.8411	2.30736	1
13254	Zm.704.1.S1_at	542312	xet1	xyloglucan endotransglycosylase homolog1	NM_001111897	2.19898e-09	6.18866e-08	4.76847	4.76847	D19a up vs SG200	0.986651	1.00282	1.00282	tin1.1-1.5 up vs SG200	0.0518608	1.41629	1.41629	tin3 up vs SG200	0.00845849	1.64412	1.64412	tin4 up vs SG200	0.0124538	1.59414	1.59414	tin5 up vs SG200	45.456	27.2654	1.37102	1
7612	Zm.2040.1.S1_at	100194284	pco104496	LOC100194284	NM_001139323	1.61226e-07	4.68292e-08	4.68363	4.68363	D19a up vs SG200	0.0228078	1.49804	1.49804	tin1.1-1.5 up vs SG200	0.00990476	1.59911	1.59911	tin3 up vs SG200	0.000234036	2.13075	2.13075	tin4 up vs SG200	0.000251012	2.1191	2.1191	tin5 up vs SG200	25.3383	14.2601	1.28638	1
925	Zm.10833.1.S1_at	100273349	LOC100273349	Uncharacterized LOC100273349	NM_001147790	6.00009e-08	1.16447e-07	4.63529	4.63529	D19a up vs SG200	0.0161109	1.58142	1.58142	tin1.1-1.5 up vs SG200	2.32222e-05	2.72405	2.72405	tin3 up vs SG200	3.95208e-08	5.25886	5.25886	tin4 up vs SG200	4.94121e-08	5.12043	5.12043	tin5 up vs SG200	29.0629	18.4432	1.45051	1
16163	ZmAffx.1469.1.S1_at	---	---	---	---	1.88605e-05	4.00325e-05	4.59503	4.59503	D19a up vs SG200	0.527575	1.19235	1.19235	tin1.1-1.5 up vs SG200	0.289447	1.3478	1.3478	tin3 up vs SG200	0.00093078	3.01337	3.01337	tin4 up vs SG200	0.00122201	2.90896	2.90896	tin5 up vs SG200	12.6172	20.4632	3.70708	1
813	Zm.1071.1.S1_at	---	---	---	---	1.82424e-07	2.72279e-07	4.57085	4.57085	D19a up vs SG200	0.0196753	1.59406	1.59406	tin1.1-1.5 up vs SG200	0.00663576	1.75219	1.75219	tin3 up vs SG200	7.14777e-05	2.59622	2.59622	tin4 up vs SG200	0.00147791	1.99176	1.99176	tin5 up vs SG200	24.9042	17.6195	1.61712	1
12781	Zm.663.1.S1_at	541881	czog1	cis-zeatin O-glucosyltransferase1	NM_001111547	0.000126096	1.51072e-06	4.55421	4.55421	D19a up vs SG200	5.77422e-05	3.03135	3.03135	tin1.1-1.5 up vs SG200	4.64082e-05	3.1014	3.1014	tin3 up vs SG200	0.00105338	2.26569	2.26569	tin4 up vs SG200	0.0047064	1.95903	1.95903	tin5 up vs SG200	9.2987	8.53759	2.09863	1
4612	Zm.15871.2.A1_at	100216742	LOC100216742	uncharacterized LOC100216742	NM_001143146	5.845e-09	1.19161e-07	4.54106	4.54106	D19a up vs SG200	0.301558	1.19696	1.19696	tin1.1-1.5 up vs SG200	0.0821067	1.36672	1.36672	tin3 up vs SG200	0.000312886	2.15994	2.15994	tin4 up vs SG200	3.3524e-06	3.21585	3.21585	tin5 up vs SG200	39.8868	24.7229	1.41674	1
13140	Zm.6962.1.S1_at	100283066	sdh1	sorbitol dehydrogenase homolog1	NM_001155968	2.91444e-08	2.29115e-10	4.51799	4.51799	D19a up vs SG200	4.94746e-07	2.39492	2.39492	tin1.1-1.5 up vs SG200	4.943e-07	2.39506	2.39506	tin3 up vs SG200	8.97222e-09	3.22791	3.22791	tin4 up vs SG200	1.37519e-07	2.61699	2.61699	tin5 up vs SG200	32.0893	8.21236	0.584965	1
3379	Zm.14044.1.A1_at	100275866	LOC100275866	uncharacterized LOC100275866	NM_001149835	5.75997e-09	2.31822e-09	4.49292	4.49292	D19a up vs SG200	6.67304e-06	2.28655	2.28655	tin1.1-1.5 up vs SG200	0.00262739	1.56683	1.56683	tin3 up vs SG200	0.000707586	1.69502	1.69502	tin4 up vs SG200	0.00454846	1.51622	1.51622	tin5 up vs SG200	39.9654	13.9203	0.796136	1
5448	Zm.16941.1.S1_at	100281085	LOC100281085	Chaperone protein dnaJ 11	NM_001154004	7.29407e-06	3.54642e-06	4.38787	4.38787	D19a up vs SG200	0.0413459	1.60828	1.60828	tin1.1-1.5 up vs SG200	0.0311347	1.65882	1.65882	tin3 up vs SG200	0.000124481	2.9338	2.9338	tin4 up vs SG200	0.00111258	2.33762	2.33762	tin5 up vs SG200	14.5923	14.6314	2.29184	1
12690	Zm.655.1.A1_at	541882	glk1	G2-like1	NM_001111548	5.41116e-06	5.93546e-06	4.36547	4.36547	D19a up vs SG200	0.128946	1.4285	1.4285	tin1.1-1.5 up vs SG200	0.133458	1.42214	1.42214	tin3 up vs SG200	1.88391e-05	3.79829	3.79829	tin4 up vs SG200	2.02537e-05	3.76607	3.76607	tin5 up vs SG200	15.2626	16.5514	2.47872	1
16136	ZmAffx.1443.1.S1_at	---	---	---	---	5.97823e-07	8.01695e-07	4.34812	4.34812	D19a up vs SG200	0.544402	1.12421	1.12421	tin1.1-1.5 up vs SG200	0.329247	1.20953	1.20953	tin3 up vs SG200	9.4208e-07	4.2688	4.2688	tin4 up vs SG200	8.36232e-05	2.6844	2.6844	tin5 up vs SG200	21.0573	16.4458	1.78515	1
4922	Zm.16289.1.A1_at	100217119	LOC100217119	uncharacterized LOC100217119	NM_001143487	0.0120254	0.00720003	4.31206	4.31206	D19a up vs SG200	0.954268	1.02804	1.02804	tin1.1-1.5 up vs SG200	0.971525	1.01736	1.01736	tin3 up vs SG200	0.156465	2.02575	2.02575	tin4 up vs SG200	0.774346	0.870721	-1.14847	tin5 down vs SG200	3.85719	18.9995	11.2588	1
11660	Zm.5757.1.A1_at	606456	pco061287(609)	LOC606456	NM_001112319	7.44555e-13	1.36322e-11	4.29471	4.29471	D19a up vs SG200	0.178759	1.12963	1.12963	tin1.1-1.5 up vs SG200	0.0113033	1.28151	1.28151	tin3 up vs SG200	2.81294e-06	1.84015	1.84015	tin4 up vs SG200	6.7339e-05	1.58758	1.58758	tin5 up vs SG200	128.471	21.0929	0.375279	1
14850	Zm.9236.1.A1_at	100278423	LOC100278423	Uncharacterized LOC100278423	NM_001151709	4.63909e-06	6.40466e-08	4.28789	4.28789	D19a up vs SG200	3.44117e-05	2.40749	2.40749	tin1.1-1.5 up vs SG200	9.78093e-06	2.66895	2.66895	tin3 up vs SG200	8.29934e-05	2.24596	2.24596	tin4 up vs SG200	4.36489e-05	2.36227	2.36227	tin5 up vs SG200	15.6181	8.17805	1.19686	1
8500	Zm.2930.1.A1_at	---	---	---	---	3.29951e-05	5.11696e-05	4.21508	4.21508	D19a up vs SG200	0.671829	1.12014	1.12014	tin1.1-1.5 up vs SG200	0.155183	1.48027	1.48027	tin3 up vs SG200	0.00201674	2.63288	2.63288	tin4 up vs SG200	0.000222339	3.47618	3.47618	tin5 up vs SG200	11.5585	17.4599	3.45275	1
1261	Zm.11727.1.A1_at	100279439	LOC100279439	Uncharacterized LOC100279439	NM_001152446	2.91734e-06	2.17858e-06	4.16679	4.16679	D19a up vs SG200	0.35787	1.20695	1.20695	tin1.1-1.5 up vs SG200	0.056925	1.50331	1.50331	tin3 up vs SG200	0.000468948	2.38615	2.38615	tin4 up vs SG200	1.75099e-05	3.31356	3.31356	tin5 up vs SG200	16.731	14.4341	1.97192	1
2896	Zm.13610.1.A1_at	100281350	LOC100281350	LOL3	NM_001154268	1.56252e-05	1.64071e-06	4.15507	4.15507	D19a up vs SG200	0.000249365	2.47874	2.47874	tin1.1-1.5 up vs SG200	1.16717e-05	3.35621	3.35621	tin3 up vs SG200	5.9197e-07	4.67817	4.67817	tin4 up vs SG200	3.82544e-06	3.78099	3.78099	tin5 up vs SG200	12.9902	10.6667	1.87688	1
780	Zm.10659.1.A1_at	100191609	LOC100191609	uncharacterized LOC100191609	NM_001137038	2.57046e-05	3.6286e-05	4.02753	4.02753	D19a up vs SG200	0.00844682	2.09671	2.09671	tin1.1-1.5 up vs SG200	0.00249107	2.41938	2.41938	tin3 up vs SG200	4.46229e-05	3.92321	3.92321	tin4 up vs SG200	0.000120473	3.46711	3.46711	tin5 up vs SG200	12.0221	15.9823	3.03864	1
9762	Zm.409.1.S1_at	542314	incw1	cell wall invertase1	NM_001111899	7.83688e-07	2.07528e-08	3.99791	3.99791	D19a up vs SG200	0.000124695	1.97853	1.97853	tin1.1-1.5 up vs SG200	0.000134302	1.96866	1.96866	tin3 up vs SG200	1.1549e-05	2.33772	2.33772	tin4 up vs SG200	0.000266808	1.88057	1.88057	tin5 up vs SG200	20.2567	8.16646	0.921481	1
16167	ZmAffx.1471.1.S1_at	---	---	---	---	6.14384e-05	0.000121758	3.97855	3.97855	D19a up vs SG200	0.951616	0.98324	-1.01705	tin1.1-1.5 down vs SG200	0.6505	1.13498	1.13498	tin3 up vs SG200	0.00484893	2.44919	2.44919	tin4 up vs SG200	0.0116764	2.18243	2.18243	tin5 up vs SG200	10.4642	17.1966	3.75627	1
16166	ZmAffx.1470.1.S1_at	---	---	---	---	3.12224e-06	1.60388e-05	3.93016	3.93016	D19a up vs SG200	0.933929	1.01915	1.01915	tin1.1-1.5 up vs SG200	0.646233	1.11112	1.11112	tin3 up vs SG200	0.00155604	2.35626	2.35626	tin4 up vs SG200	0.00551689	2.05847	2.05847	tin5 up vs SG200	16.5641	18.3663	2.5344	1
4187	Zm.15307.1.A1_at	100273455	cl217_2b	LOC100273455	NM_001147892	5.02241e-07	3.84795e-05	3.92483	3.92483	D19a up vs SG200	0.939809	0.981506	-1.01884	tin1.1-1.5 down vs SG200	0.371024	0.799314	-1.25107	tin3 down vs SG200	0.00245123	2.39566	2.39566	tin4 up vs SG200	0.038617	1.73049	1.73049	tin5 up vs SG200	21.5869	27.9422	2.95864	1
15022	Zm.9457.1.A1_s_at	---	---	---	---	1.67728e-05	6.32242e-06	3.91166	3.91166	D19a up vs SG200	0.153525	1.36416	1.36416	tin1.1-1.5 up vs SG200	0.0650622	1.50766	1.50766	tin3 up vs SG200	0.000684159	2.38613	2.38613	tin4 up vs SG200	0.000886643	2.32571	2.32571	tin5 up vs SG200	12.8487	12.0624	2.14583	1
14394	Zm.8714.1.A1_at	542136	ACO31	acc oxidase	NM_001111764	7.07469e-08	8.90999e-09	3.91135	3.91135	D19a up vs SG200	0.000392823	1.75379	1.75379	tin1.1-1.5 up vs SG200	0.00140154	1.62458	1.62458	tin3 up vs SG200	1.39436e-06	2.5525	2.5525	tin4 up vs SG200	0.00463562	1.51272	1.51272	tin5 up vs SG200	28.4098	9.83945	0.791635	1
15408	Zm.9837.1.A1_at	100275581	LOC100275581	Uncharacterized LOC100275581	NM_001149632	2.62665e-06	1.20225e-06	3.91031	3.91031	D19a up vs SG200	0.424037	1.16014	1.16014	tin1.1-1.5 up vs SG200	0.285242	1.22162	1.22162	tin3 up vs SG200	0.00140849	2.00867	2.00867	tin4 up vs SG200	0.000157017	2.43259	2.43259	tin5 up vs SG200	16.9919	12.1729	1.63748	1
13600	Zm.755.1.A1_s_at	100280294	LOC100280294	uncharacterized LOC100280294	NM_001153221	9.74357e-09	1.01378e-07	3.90582	3.90582	D19a up vs SG200	0.17032	1.24003	1.24003	tin1.1-1.5 up vs SG200	0.00783358	1.57648	1.57648	tin3 up vs SG200	7.34262e-06	2.64776	2.64776	tin4 up vs SG200	4.79816e-06	2.7429	2.7429	tin5 up vs SG200	37.2352	18.2694	1.12148	1
2142	Zm.12777.1.A1_at	---	---	---	---	5.76739e-10	5.34775e-11	3.86544	3.86544	D19a up vs SG200	2.69718e-05	1.66654	1.66654	tin1.1-1.5 up vs SG200	1.2729e-07	2.19684	2.19684	tin3 up vs SG200	8.64151e-08	2.2476	2.2476	tin4 up vs SG200	1.78609e-07	2.15418	2.15418	tin5 up vs SG200	54.2717	9.18956	0.387029	1
836	Zm.10745.1.A1_at	100272654	LOC100272654	uncharacterized LOC100272654	NM_001147112	3.13748e-09	8.04681e-10	3.86034	3.86034	D19a up vs SG200	0.00336741	1.43764	1.43764	tin1.1-1.5 up vs SG200	0.00176402	1.48485	1.48485	tin3 up vs SG200	2.10084e-07	2.48187	2.48187	tin4 up vs SG200	5.10382e-06	2.02807	2.02807	tin5 up vs SG200	43.3521	10.5532	0.556412	1
5078	Zm.16502.4.A1_at	100277865 /// 100280121 /// 100304048	LOC100277865 /// LOC100280121 /// LOC100304048	uncharacterized LOC100277865 /// uncharacterized LOC100280121 /// uncharacterized LOC10	NM_001151321 /// NM_001153057	1.56873e-10	2.38207e-09	3.83492	3.83492	D19a up vs SG200	0.0606739	1.25652	1.25652	tin1.1-1.5 up vs SG200	0.0262521	1.31923	1.31923	tin3 up vs SG200	0.000606166	1.61825	1.61825	tin4 up vs SG200	0.0094918	1.39561	1.39561	tin5 up vs SG200	64.3847	18.0154	0.639564	1
14461	Zm.8784.1.A1_at	100278555	LOC100278555	uncharacterized LOC100278555	NM_001151793	1.44934e-06	6.38653e-07	3.83488	3.83488	D19a up vs SG200	0.200485	1.25458	1.25458	tin1.1-1.5 up vs SG200	0.0167519	1.57399	1.57399	tin3 up vs SG200	0.000231008	2.22955	2.22955	tin4 up vs SG200	6.06951e-05	2.49613	2.49613	tin5 up vs SG200	18.5357	11.6877	1.44126	1
8118	Zm.2549.1.A1_at	---	---	---	---	2.98902e-07	1.26109e-05	3.80998	3.80998	D19a up vs SG200	0.192779	1.3406	1.3406	tin1.1-1.5 up vs SG200	0.0276314	1.68592	1.68592	tin3 up vs SG200	3.47504e-06	4.44086	4.44086	tin4 up vs SG200	4.4989e-06	4.30373	4.30373	tin5 up vs SG200	23.2345	23.5978	2.32145	1
13162	Zm.6977.5.S1_a_at	542365	SH-1	sucrose synthase	NM_001111941	1.23027e-10	2.48239e-07	3.80897	3.80897	D19a up vs SG200	0.00139373	1.834	1.834	tin1.1-1.5 up vs SG200	1.54818e-09	6.84936	6.84936	tin3 up vs SG200	0.00282511	1.74	1.74	tin4 up vs SG200	0.0405693	1.41954	1.41954	tin5 up vs SG200	66.4615	35.9093	1.23498	1
1974	Zm.12605.1.S1_at	100274683 /// 100303807	LOC100274683 /// LOC100303807	uncharacterized LOC100274683 /// uncharacterized LOC100303807	---	2.76059e-07	1.30005e-07	3.78997	3.78997	D19a up vs SG200	1.74988e-06	2.97741	2.97741	tin1.1-1.5 up vs SG200	2.65767e-05	2.38015	2.38015	tin3 up vs SG200	0.000684544	1.8705	1.8705	tin4 up vs SG200	0.000718145	1.86412	1.86412	tin5 up vs SG200	23.4965	11.4381	1.11269	1
11992	Zm.601.1.A1_at	541884	nip2b	NOD26-like membrane intrinsic protein2	NM_001111550	7.95799e-05	9.86324e-06	3.76463	3.76463	D19a up vs SG200	0.0100846	1.84063	1.84063	tin1.1-1.5 up vs SG200	0.000993944	2.31739	2.31739	tin3 up vs SG200	6.89066e-06	3.92212	3.92212	tin4 up vs SG200	1.45995e-05	3.60207	3.60207	tin5 up vs SG200	10.0329	9.59371	2.18565	1
14344	Zm.8654.1.A1_at	100280034	LOC100280034	uncharacterized LOC100280034	NM_001152977	0.000110555	0.00177196	3.72665	3.72665	D19a up vs SG200	0.902615	1.04465	1.04465	tin1.1-1.5 up vs SG200	0.58849	1.21413	1.21413	tin3 up vs SG200	0.0259635	2.36877	2.36877	tin4 up vs SG200	0.144417	1.71477	1.71477	tin5 up vs SG200	9.5043	25.6504	6.16874	1
241	Zm.10051.1.A1_at	---	---	---	---	3.20691e-06	1.39127e-06	3.71887	3.71887	D19a up vs SG200	0.327027	1.19527	1.19527	tin1.1-1.5 up vs SG200	0.131619	1.32356	1.32356	tin3 up vs SG200	0.000547771	2.1362	2.1362	tin4 up vs SG200	9.90963e-06	3.05746	3.05746	tin5 up vs SG200	16.4987	11.2217	1.55465	1
6082	Zm.17633.1.A1_at	100281375	LOC100281375	tropinone reductase 2	NM_001154293	0.000288128	0.000156163	3.71382	3.71382	D19a up vs SG200	0.00024212	3.50642	3.50642	tin1.1-1.5 up vs SG200	0.00369126	2.47689	2.47689	tin3 up vs SG200	0.000938787	2.94574	2.94574	tin4 up vs SG200	0.000377067	3.31066	3.31066	tin5 up vs SG200	8.07989	12.5959	3.56325	1
1368	Zm.11838.1.A1_at	---	---	---	---	1.8349e-08	6.15736e-06	3.69151	3.69151	D19a up vs SG200	0.00024125	2.53585	2.53585	tin1.1-1.5 up vs SG200	0.00103764	2.20685	2.20685	tin3 up vs SG200	0.00113021	2.18917	2.18917	tin4 up vs SG200	0.0193509	1.6733	1.6733	tin5 up vs SG200	34.1769	29.2877	1.95873	1
15447	Zm.9879.2.S1_at	100284911	cl13598_-2	LOC100284911	NM_001157806	4.37627e-07	4.97232e-06	3.65298	3.65298	D19a up vs SG200	0.00660179	1.82569	1.82569	tin1.1-1.5 up vs SG200	5.79346e-05	2.83965	2.83965	tin3 up vs SG200	0.0128829	1.71596	1.71596	tin4 up vs SG200	0.0779975	1.43814	1.43814	tin5 up vs SG200	22.0138	17.9121	1.85983	1
13674	Zm.7657.1.A1_at	100278001	IDP183	LOC100278001	NM_001151424	1.94437e-06	7.09247e-07	3.64088	3.64088	D19a up vs SG200	0.000952937	1.94405	1.94405	tin1.1-1.5 up vs SG200	2.13545e-05	2.65231	2.65231	tin3 up vs SG200	1.37544e-06	3.41033	3.41033	tin4 up vs SG200	2.44485e-06	3.22714	3.22714	tin5 up vs SG200	17.7585	10.519	1.35391	1
15779	ZmAffx.1112.1.S1_at	---	---	---	---	1.47339e-06	7.99889e-05	3.63373	3.63373	D19a up vs SG200	0.3731	1.2528	1.2528	tin1.1-1.5 up vs SG200	0.0451668	1.70644	1.70644	tin3 up vs SG200	0.00183775	2.50052	2.50052	tin4 up vs SG200	0.00376928	2.29983	2.29983	tin5 up vs SG200	18.4914	24.4474	3.02194	1
9664	Zm.401.1.A1_at	542603	pdlk2	pyruvate dehydrogenase (lipoamide) kinase2	NM_001112138	6.81772e-05	4.91253e-06	3.62966	3.62966	D19a up vs SG200	0.024251	1.6116	1.6116	tin1.1-1.5 up vs SG200	0.0109236	1.73684	1.73684	tin3 up vs SG200	5.04184e-05	2.86066	2.86066	tin4 up vs SG200	0.000272462	2.43506	2.43506	tin5 up vs SG200	10.2891	8.27275	1.83779	1
1419	Zm.11896.1.A1_at	100285804	LOC100285804	SNF1-related protein kinase regulatory subunit beta-1	NM_001158694	1.06592e-08	6.0048e-07	3.61526	3.61526	D19a up vs SG200	0.315447	1.18236	1.18236	tin1.1-1.5 up vs SG200	0.607927	1.08827	1.08827	tin3 up vs SG200	0.0242377	1.49511	1.49511	tin4 up vs SG200	0.115563	1.30861	1.30861	tin5 up vs SG200	36.7864	21.0038	1.30506	1
4376	Zm.1555.1.A1_at	---	---	---	---	0.00137804	0.000191831	3.59929	3.59929	D19a up vs SG200	0.38725	1.26694	1.26694	tin1.1-1.5 up vs SG200	0.0304206	1.88151	1.88151	tin3 up vs SG200	0.28756	1.34023	1.34023	tin4 up vs SG200	0.218908	1.40584	1.40584	tin5 up vs SG200	6.08081	9.41636	3.53951	1
13853	Zm.7909.1.A1_at	100273458	LOC100273458	uncharacterized LOC100273458	NM_001147895	3.65732e-05	2.60009e-06	3.57349	3.57349	D19a up vs SG200	0.000502827	2.18411	2.18411	tin1.1-1.5 up vs SG200	0.00173886	1.9638	1.9638	tin3 up vs SG200	0.000717917	2.1181	2.1181	tin4 up vs SG200	0.0969497	1.37316	1.37316	tin5 up vs SG200	11.3714	8.03862	1.61581	1
14407	Zm.8725.1.A1_at	100502277	LOC100502277	uncharacterized LOC100502277	NM_001196754	0.000136628	0.00010464	3.56126	3.56126	D19a up vs SG200	0.463487	1.2052	1.2052	tin1.1-1.5 up vs SG200	0.164787	1.43585	1.43585	tin3 up vs SG200	0.0231903	1.86598	1.86598	tin4 up vs SG200	0.0130788	2.00086	2.00086	tin5 up vs SG200	9.17492	12.3815	3.08456	1
7891	Zm.2323.1.A1_at	100273265	LOC100273265	uncharacterized LOC100273265	NM_001147706	7.60317e-07	1.23751e-06	3.54368	3.54368	D19a up vs SG200	0.00237109	1.83502	1.83502	tin1.1-1.5 up vs SG200	6.11046e-05	2.47471	2.47471	tin3 up vs SG200	9.25229e-07	3.64891	3.64891	tin4 up vs SG200	1.58163e-06	3.45832	3.45832	tin5 up vs SG200	20.3449	12.6038	1.41602	1
9937	Zm.4252.1.A1_at	100191631	LOC100191631	uncharacterized LOC100191631	NM_001137060	1.04803e-09	2.59611e-09	3.52741	3.52741	D19a up vs SG200	0.389772	1.09897	1.09897	tin1.1-1.5 up vs SG200	0.742949	0.965006	-1.03626	tin3 down vs SG200	0.000951367	1.539	1.539	tin4 up vs SG200	0.00321478	1.44702	1.44702	tin5 up vs SG200	50.155	12.4906	0.569234	1
4409	Zm.15611.1.S1_at	---	---	---	---	4.8137e-07	1.26327e-06	3.52688	3.52688	D19a up vs SG200	0.190398	1.25827	1.25827	tin1.1-1.5 up vs SG200	0.497136	1.12382	1.12382	tin3 up vs SG200	0.00510119	1.72419	1.72419	tin4 up vs SG200	0.000217582	2.22104	2.22104	tin5 up vs SG200	21.7177	13.397	1.40999	1
5654	Zm.17220.1.S1_s_at	100281439	TIDP3020	LOC100281439	NM_001154357	2.43221e-07	3.13659e-07	3.51729	3.51729	D19a up vs SG200	0.0807604	1.32388	1.32388	tin1.1-1.5 up vs SG200	0.00121809	1.80431	1.80431	tin3 up vs SG200	1.25201e-06	3.09545	3.09545	tin4 up vs SG200	3.52991e-06	2.82788	2.82788	tin5 up vs SG200	23.9191	11.8414	1.13157	1
13854	Zm.791.1.S1_s_at	100280140	LOC100280140	uncharacterized LOC100280140	---	1.4512e-07	0.0051418	3.50332	3.50332	D19a up vs SG200	0.00474773	3.55508	3.55508	tin1.1-1.5 up vs SG200	0.172694	1.73767	1.73767	tin3 up vs SG200	0.119674	1.88968	1.88968	tin4 up vs SG200	0.503463	1.30339	1.30339	tin5 up vs SG200	25.7134	84.2075	7.48538	1
4119	Zm.15169.1.A1_s_at	---	---	---	---	1.11108e-07	7.43196e-08	3.49387	3.49387	D19a up vs SG200	0.0557676	1.31965	1.31965	tin1.1-1.5 up vs SG200	0.0373847	1.35696	1.35696	tin3 up vs SG200	1.45182e-05	2.28015	2.28015	tin4 up vs SG200	9.96449e-05	1.99492	1.99492	tin5 up vs SG200	26.6875	10.5465	0.903281	1
2890	Zm.13605.1.S1_at	100281949	pco084394	LOC100281949	NM_001154867	6.43216e-07	3.99625e-07	3.49258	3.49258	D19a up vs SG200	0.0400987	1.40577	1.40577	tin1.1-1.5 up vs SG200	0.0382853	1.41086	1.41086	tin3 up vs SG200	0.0224827	1.46966	1.46966	tin4 up vs SG200	0.0124134	1.53628	1.53628	tin5 up vs SG200	20.8382	10.584	1.16095	1
6946	Zm.18501.1.A1_at	100191978	LOC100191978	uncharacterized LOC100191978	NM_001137402	0.00077913	0.0166442	3.47673	3.47673	D19a up vs SG200	0.201322	1.86094	1.86094	tin1.1-1.5 up vs SG200	0.617228	1.26813	1.26813	tin3 up vs SG200	0.773063	1.14648	1.14648	tin4 up vs SG200	0.418167	0.678871	-1.47303	tin5 down vs SG200	6.76605	32.1182	10.8502	1
13699	Zm.7687.1.A1_at	100279009	LOC100279009	uncharacterized LOC100279009	---	3.87161e-09	2.6676e-05	3.47454	3.47454	D19a up vs SG200	0.00115119	2.33165	2.33165	tin1.1-1.5 up vs SG200	0.000803413	2.41885	2.41885	tin3 up vs SG200	0.000450606	2.56693	2.56693	tin4 up vs SG200	0.00203591	2.20033	2.20033	tin5 up vs SG200	42.1508	42.3555	2.29681	1
11646	Zm.5741.2.A1_at	---	---	---	---	4.73776e-06	2.21664e-05	3.4596	3.4596	D19a up vs SG200	0.805279	1.05409	1.05409	tin1.1-1.5 up vs SG200	0.241804	1.29107	1.29107	tin3 up vs SG200	0.00411261	2.01978	2.01978	tin4 up vs SG200	0.000264946	2.65929	2.65929	tin5 up vs SG200	15.5691	15.0304	2.20663	1
2751	Zm.13478.1.S1_at	---	---	---	---	1.34892e-08	1.66563e-08	3.45886	3.45886	D19a up vs SG200	0.000654142	1.65693	1.65693	tin1.1-1.5 up vs SG200	0.00201636	1.55408	1.55408	tin3 up vs SG200	0.000245349	1.75357	1.75357	tin4 up vs SG200	2.12356e-05	2.03348	2.03348	tin5 up vs SG200	35.6333	11.1637	0.716102	1
15981	ZmAffx.1286.1.S1_at	---	---	---	---	6.93789e-08	1.14419e-05	3.45616	3.45616	D19a up vs SG200	0.16835	1.33105	1.33105	tin1.1-1.5 up vs SG200	0.49286	1.14924	1.14924	tin3 up vs SG200	7.77214e-07	4.68631	4.68631	tin4 up vs SG200	1.53129e-06	4.32487	4.32487	tin5 up vs SG200	28.4865	24.455	1.96223	1
9640	Zm.3992.1.S1_at	100280384	LOC100280384	uncharacterized LOC100280384	NM_001153309	3.82047e-07	5.49655e-08	3.45544	3.45544	D19a up vs SG200	0.00182519	1.62618	1.62618	tin1.1-1.5 up vs SG200	0.00018256	1.87848	1.87848	tin3 up vs SG200	3.65388e-07	2.93556	2.93556	tin4 up vs SG200	2.38958e-07	3.04076	3.04076	tin5 up vs SG200	22.4421	8.33687	0.849106	1
14472	Zm.8796.1.A1_at	---	---	---	---	5.41911e-07	7.19913e-08	3.44828	3.44828	D19a up vs SG200	4.39214e-05	2.08925	2.08925	tin1.1-1.5 up vs SG200	4.53895e-06	2.45489	2.45489	tin3 up vs SG200	5.67544e-06	2.41463	2.41463	tin4 up vs SG200	0.000111254	1.96298	1.96298	tin5 up vs SG200	21.3544	8.22424	0.880299	1
15113	Zm.9559.1.S1_at	542145	kch3	potassium channel3	NM_001111770	1.44339e-08	5.4383e-06	3.43328	3.43328	D19a up vs SG200	0.556339	0.894744	-1.11764	tin1.1-1.5 down vs SG200	0.0687832	1.43495	1.43495	tin3 up vs SG200	3.2024e-06	3.62777	3.62777	tin4 up vs SG200	3.421e-06	3.60268	3.60268	tin5 up vs SG200	35.3081	26.4355	1.71134	1
3793	Zm.14579.1.S1_at	100384515	LOC100384515	Uncharacterized LOC100384515	NM_001177038	2.05367e-08	1.35719e-09	3.41782	3.41782	D19a up vs SG200	1.03715e-07	2.46814	2.46814	tin1.1-1.5 up vs SG200	1.05815e-06	2.1322	2.1322	tin3 up vs SG200	1.52572e-06	2.08665	2.08665	tin4 up vs SG200	4.6587e-06	1.95787	1.95787	tin5 up vs SG200	33.6575	7.28594	0.494795	1
12808	Zm.6656.1.A1_at	100284348	LOC100284348	Bowman-Birk type bran trypsin inhibitor	NM_001157243	4.61911e-08	3.78827e-06	3.4071	3.4071	D19a up vs SG200	0.303013	1.20924	1.20924	tin1.1-1.5 up vs SG200	0.404443	0.858236	-1.16518	tin3 down vs SG200	0.00546628	1.77353	1.77353	tin4 up vs SG200	0.905353	1.0218	1.0218	tin5 up vs SG200	30.1278	20.9832	1.59194	1
13696	Zm.7685.1.A1_at	100278578	LOC100278578	uncharacterized LOC100278578	NM_001151810	2.8144e-06	2.21907e-06	3.40588	3.40588	D19a up vs SG200	0.0907136	1.36014	1.36014	tin1.1-1.5 up vs SG200	0.0605212	1.41206	1.41206	tin3 up vs SG200	0.0212832	1.54679	1.54679	tin4 up vs SG200	0.111916	1.33302	1.33302	tin5 up vs SG200	16.8199	10.7318	1.45838	1
4349	Zm.15516.1.S1_at	100279678	umc1994	LOC100279678	---	2.64444e-12	4.527e-10	3.40147	3.40147	D19a up vs SG200	0.171849	1.14062	1.14062	tin1.1-1.5 up vs SG200	0.00981739	1.30928	1.30928	tin3 up vs SG200	0.56998	0.948047	-1.0548	tin4 down vs SG200	0.862666	1.0163	1.0163	tin5 up vs SG200	109.218	20.1948	0.422638	1
5119	Zm.16524.2.A1_at	100501029	LOC100501029	uncharacterized LOC100501029	---	5.15687e-10	2.1469e-08	3.3925	3.3925	D19a up vs SG200	0.86196	1.02143	1.02143	tin1.1-1.5 up vs SG200	0.437526	1.10028	1.10028	tin3 up vs SG200	0.00127405	1.59688	1.59688	tin4 up vs SG200	0.000416172	1.70274	1.70274	tin5 up vs SG200	55.0777	17.338	0.719524	1
10957	Zm.5090.1.A1_at	100282160	cl11049_1	LOC100282160	NM_001155072	2.76919e-06	1.92628e-06	3.38229	3.38229	D19a up vs SG200	0.0932705	1.34958	1.34958	tin1.1-1.5 up vs SG200	0.0121463	1.60778	1.60778	tin3 up vs SG200	0.000257268	2.19039	2.19039	tin4 up vs SG200	0.000815126	1.99526	1.99526	tin5 up vs SG200	16.8601	10.3965	1.40945	1
4131	Zm.1519.1.S1_at	541663	phot1	blue-light receptor phototropin 1	NM_001111416	1.91568e-09	1.68352e-09	3.38152	3.38152	D19a up vs SG200	0.0167213	1.30669	1.30669	tin1.1-1.5 up vs SG200	0.000273823	1.591	1.591	tin3 up vs SG200	2.88344e-06	2.02004	2.02004	tin4 up vs SG200	4.55248e-06	1.96846	1.96846	tin5 up vs SG200	46.2979	10.145	0.500856	1
9841	Zm.4155.1.A1_at	100382501	LOC100382501	uncharacterized LOC100382501	NM_001175238	1.00055e-06	2.14409e-07	3.38069	3.38069	D19a up vs SG200	0.0172044	1.45704	1.45704	tin1.1-1.5 up vs SG200	0.0285741	1.40606	1.40606	tin3 up vs SG200	1.24834e-06	2.89681	2.89681	tin4 up vs SG200	7.2035e-07	3.03564	3.03564	tin5 up vs SG200	19.5571	8.57471	1.00216	1
4485	Zm.15733.1.S1_at	100384645	LOC100384645	Uncharacterized LOC100384645	NM_001177135	6.07302e-07	1.61015e-07	3.37871	3.37871	D19a up vs SG200	0.184179	1.21207	1.21207	tin1.1-1.5 up vs SG200	0.0394109	1.36453	1.36453	tin3 up vs SG200	0.000232262	1.9227	1.9227	tin4 up vs SG200	2.55274e-05	2.2435	2.2435	tin5 up vs SG200	21.01	8.81656	0.959168	1
14637	Zm.8978.1.S1_at	---	---	---	---	4.18892e-07	5.69406e-08	3.36658	3.36658	D19a up vs SG200	0.0364397	1.33931	1.33931	tin1.1-1.5 up vs SG200	0.000696175	1.70896	1.70896	tin3 up vs SG200	1.18976e-05	2.22115	2.22115	tin4 up vs SG200	3.8669e-06	2.40426	2.40426	tin5 up vs SG200	22.151	7.92725	0.817996	1
9833	Zm.4147.2.A1_a_at	100384638	LOC100384638	uncharacterized LOC100384638	NM_001177130	5.09462e-08	3.52314e-07	3.3616	3.3616	D19a up vs SG200	0.360886	1.14761	1.14761	tin1.1-1.5 up vs SG200	0.280715	1.17753	1.17753	tin3 up vs SG200	0.000102403	2.11647	2.11647	tin4 up vs SG200	0.000188736	2.02474	2.02474	tin5 up vs SG200	29.7248	13.9189	1.0703	1
16134	ZmAffx.1441.1.S1_at	---	---	---	---	5.14289e-06	2.2797e-06	3.35135	3.35135	D19a up vs SG200	0.529798	1.11464	1.11464	tin1.1-1.5 up vs SG200	0.0469922	1.43862	1.43862	tin3 up vs SG200	4.88158e-06	3.11528	3.11528	tin4 up vs SG200	0.00110441	1.95518	1.95518	tin5 up vs SG200	15.3793	9.59744	1.4264	1
3262	Zm.13932.1.S1_x_at	100101511 /// 100191762 /// 542372 /// 542397	LOC100101511 /// LOC100191762 /// pep*-pepcZm3B /// pep1	phosphoenolpyruvate carboxylase /// uncharacterized LOC100191762 /// LOC542397 /// phos	NM_001111948 /// NM_001161348	5.64157e-13	1.1372e-08	3.34507	3.34507	D19a up vs SG200	0.00170169	1.53211	1.53211	tin1.1-1.5 up vs SG200	0.00132409	1.55291	1.55291	tin3 up vs SG200	5.23489e-09	3.57945	3.57945	tin4 up vs SG200	7.26496e-08	2.87667	2.87667	tin5 up vs SG200	133.108	37.4013	0.64225	1
4354	Zm.15523.1.A1_at	100283397	LOC100283397	threonine synthase	NM_001156298	4.86161e-09	6.61865e-09	3.33647	3.33647	D19a up vs SG200	0.269263	1.13275	1.13275	tin1.1-1.5 up vs SG200	0.122529	1.19432	1.19432	tin3 up vs SG200	8.01237e-06	2.01893	2.01893	tin4 up vs SG200	2.37241e-05	1.89512	1.89512	tin5 up vs SG200	40.885	10.599	0.592545	1
13697	Zm.7685.1.A1_x_at	100278578	LOC100278578	uncharacterized LOC100278578	NM_001151810	3.18483e-07	2.46234e-07	3.31114	3.31114	D19a up vs SG200	0.0403193	1.36875	1.36875	tin1.1-1.5 up vs SG200	0.032061	1.39142	1.39142	tin3 up vs SG200	0.00187666	1.68677	1.68677	tin4 up vs SG200	0.0316933	1.39256	1.39256	tin5 up vs SG200	23.0273	9.95989	0.988629	1
15708	ZmAffx.1074.1.A1_at	100279034	LOC100279034	Uncharacterized LOC100279034	NM_001152099	2.52983e-05	3.34681e-07	3.30245	3.30245	D19a up vs SG200	0.000260825	1.95361	1.95361	tin1.1-1.5 up vs SG200	6.6794e-05	2.15275	2.15275	tin3 up vs SG200	1.87897e-05	2.36539	2.36539	tin4 up vs SG200	8.52424e-05	2.11507	2.11507	tin5 up vs SG200	12.0522	5.43686	1.03111	1
10423	Zm.4642.1.A1_at	100272780	si606041a06	LOC100272780	NM_001147233	0.000134973	6.57817e-06	3.29957	3.29957	D19a up vs SG200	0.00231799	1.93131	1.93131	tin1.1-1.5 up vs SG200	0.0108492	1.68954	1.68954	tin3 up vs SG200	0.00282216	1.89884	1.89884	tin4 up vs SG200	0.0108244	1.68988	1.68988	tin5 up vs SG200	9.19365	6.65594	1.65479	1
4458	Zm.157.1.S1_at	542230	cat2	catalase2	NM_001111840	4.66791e-08	2.0445e-07	3.29631	3.29631	D19a up vs SG200	0.994433	1.00098	1.00098	tin1.1-1.5 up vs SG200	0.372323	1.13525	1.13525	tin3 up vs SG200	0.000150878	1.97645	1.97645	tin4 up vs SG200	0.000306495	1.88393	1.88393	tin5 up vs SG200	30.0843	12.5585	0.954157	1
13695	Zm.7685.1.A1_a_at	100278578	LOC100278578	uncharacterized LOC100278578	NM_001151810	1.91782e-07	3.10823e-07	3.29506	3.29506	D19a up vs SG200	0.257618	1.18222	1.18222	tin1.1-1.5 up vs SG200	0.114303	1.26894	1.26894	tin3 up vs SG200	0.00528276	1.58408	1.58408	tin4 up vs SG200	0.0212579	1.43923	1.43923	tin5 up vs SG200	24.7304	10.9902	1.01577	1
9055	Zm.3469.1.A1_at	---	---	---	---	7.55356e-09	1.15745e-07	3.29486	3.29486	D19a up vs SG200	0.769009	0.961218	-1.04035	tin1.1-1.5 down vs SG200	0.327089	1.14324	1.14324	tin3 up vs SG200	9.65629e-06	2.31807	2.31807	tin4 up vs SG200	1.03008e-05	2.30735	2.30735	tin5 up vs SG200	38.5351	14.7673	0.875926	1
13157	Zm.6977.1.S1_at	542365	SH-1	sucrose synthase	NM_001111941	1.20572e-11	7.27689e-11	3.28349	3.28349	D19a up vs SG200	4.40591e-06	1.7088	1.7088	tin1.1-1.5 up vs SG200	3.18372e-13	5.4557	5.4557	tin3 up vs SG200	0.000197099	1.46091	1.46091	tin4 up vs SG200	0.000134812	1.48268	1.48268	tin5 up vs SG200	89.8428	12.2549	0.31178	1
7013	Zm.18611.1.A1_at	100193998 /// 100381294	LOC100193998 /// LOC100381294	uncharacterized LOC100193998 /// beta-glucosidase	NM_001139063 /// NM_001174189	0.000879405	0.000359758	3.25764	3.25764	D19a up vs SG200	0.246405	1.37083	1.37083	tin1.1-1.5 up vs SG200	0.147797	1.4899	1.4899	tin3 up vs SG200	0.0103154	2.14205	2.14205	tin4 up vs SG200	0.0075245	2.22877	2.22877	tin5 up vs SG200	6.61664	9.93748	3.4329	1
2227	Zm.12900.1.S1_at	---	---	---	---	1.71217e-05	5.07216e-06	3.2563	3.2563	D19a up vs SG200	0.000244576	2.28524	2.28524	tin1.1-1.5 up vs SG200	0.00130528	1.98347	1.98347	tin3 up vs SG200	0.00076059	2.07532	2.07532	tin4 up vs SG200	0.000427641	2.17876	2.17876	tin5 up vs SG200	12.8079	8.68276	1.54954	1
14350	Zm.8665.1.A1_at	---	---	---	---	7.43914e-06	2.03826e-05	3.25156	3.25156	D19a up vs SG200	0.190512	1.31119	1.31119	tin1.1-1.5 up vs SG200	0.0859651	1.43715	1.43715	tin3 up vs SG200	0.000583336	2.33205	2.33205	tin4 up vs SG200	0.000157911	2.64468	2.64468	tin5 up vs SG200	14.5489	12.4895	1.96216	1
13634	Zm.7597.1.A1_at	---	---	---	---	2.59618e-07	4.50687e-07	3.24255	3.24255	D19a up vs SG200	0.00356659	1.63857	1.63857	tin1.1-1.5 up vs SG200	0.00307464	1.65533	1.65533	tin3 up vs SG200	1.78968e-07	3.53084	3.53084	tin4 up vs SG200	3.46767e-05	2.27244	2.27244	tin5 up vs SG200	23.7006	10.8481	1.04621	1
605	Zm.10409.1.A1_at	---	---	---	---	1.11973e-11	4.24068e-08	3.21811	3.21811	D19a up vs SG200	0.157503	0.83623	-1.19584	tin1.1-1.5 down vs SG200	0.405314	1.10858	1.10858	tin3 up vs SG200	3.81477e-05	1.97015	1.97015	tin4 up vs SG200	0.000228886	1.76795	1.76795	tin5 up vs SG200	90.7049	28.8315	0.726539	1
14274	Zm.8578.2.A1_at	100278807 /// 100303892 /// 100381298	LOC100278807 /// LOC100303892 /// LOC100381298	uncharacterized LOC100278807 /// uncharacterized LOC100303892 /// uncharacterized LOC10	---	1.22081e-05	6.15778e-05	3.20604	3.20604	D19a up vs SG200	0.393125	1.2094	1.2094	tin1.1-1.5 up vs SG200	0.0466193	1.59541	1.59541	tin3 up vs SG200	0.00219871	2.20081	2.20081	tin4 up vs SG200	0.00600753	1.98489	1.98489	tin5 up vs SG200	13.4927	13.8383	2.34425	1
1487	Zm.11985.1.A1_at	732720	Hb2	hemoglobin 2	NM_001112349	8.26951e-07	8.87374e-07	3.18312	3.18312	D19a up vs SG200	0.0299659	1.42987	1.42987	tin1.1-1.5 up vs SG200	0.0134732	1.51712	1.51712	tin3 up vs SG200	6.95905e-05	2.22109	2.22109	tin4 up vs SG200	9.17523e-05	2.1752	2.1752	tin5 up vs SG200	20.101	9.89885	1.12561	1
6861	Zm.18411.1.A1_at	100279206	LOC100279206	uncharacterized LOC100279206	NM_001152230	4.51906e-06	1.12925e-06	3.17835	3.17835	D19a up vs SG200	5.12683e-06	2.78205	2.78205	tin1.1-1.5 up vs SG200	7.27298e-05	2.24516	2.24516	tin3 up vs SG200	9.06714e-06	2.65176	2.65176	tin4 up vs SG200	4.55053e-06	2.8105	2.8105	tin5 up vs SG200	15.6793	7.99821	1.16597	1
13656	Zm.7633.1.A1_at	100281018	LOC100281018	RADIALIS	NM_001153937	2.75106e-09	5.28063e-07	3.17047	3.17047	D19a up vs SG200	0.635256	0.932877	-1.07195	tin1.1-1.5 down vs SG200	0.0114093	1.50766	1.50766	tin3 up vs SG200	2.71131e-06	2.75672	2.75672	tin4 up vs SG200	1.12957e-05	2.45988	2.45988	tin5 up vs SG200	44.1193	19.9083	1.0314	1
13439	Zm.7274.1.S1_at	100500948	LOC100500948	Uncharacterized LOC100500948	---	1.57274e-06	1.50481e-05	3.16749	3.16749	D19a up vs SG200	0.323647	1.21186	1.21186	tin1.1-1.5 up vs SG200	0.0736442	1.43505	1.43505	tin3 up vs SG200	0.0153356	1.66869	1.66869	tin4 up vs SG200	0.0504569	1.49048	1.49048	tin5 up vs SG200	18.3167	14.2517	1.77845	1
4086	Zm.15083.2.A1_at	100276197	pco107505	LOC100276197	NM_001150042	5.67589e-07	3.04548e-06	3.16316	3.16316	D19a up vs SG200	0.1457	1.28651	1.28651	tin1.1-1.5 up vs SG200	0.0150729	1.56583	1.56583	tin3 up vs SG200	1.74724e-05	2.7006	2.7006	tin4 up vs SG200	4.49784e-06	3.0504	3.0504	tin5 up vs SG200	21.2139	12.5807	1.35553	1
5514	Zm.17021.1.S1_at	100272363	cl5678_1	LOC100272363	NM_001146846	2.92837e-12	3.43874e-07	3.1527	3.1527	D19a up vs SG200	0.0123903	1.47676	1.47676	tin1.1-1.5 up vs SG200	0.000262001	1.90539	1.90539	tin3 up vs SG200	0.000603956	1.80198	1.80198	tin4 up vs SG200	0.00259001	1.63745	1.63745	tin5 up vs SG200	107.797	45.1092	0.956489	1
9832	Zm.4147.1.A1_x_at	100384638	LOC100384638	uncharacterized LOC100384638	NM_001177130	1.46018e-07	1.05593e-05	3.14349	3.14349	D19a up vs SG200	0.594927	0.906084	-1.10365	tin1.1-1.5 down vs SG200	0.839541	0.96328	-1.03812	tin3 down vs SG200	0.0188156	1.60817	1.60817	tin4 up vs SG200	0.00358757	1.85853	1.85853	tin5 up vs SG200	25.6912	18.5535	1.65068	1
14003	Zm.8135.1.A1_at	100384102 /// 100384522	LOC100384102 /// TIDP3366	uncharacterized LOC100384102 /// LOC100384522	NM_001176693 /// NM_001177043	1.7961e-06	1.1243e-06	3.12285	3.12285	D19a up vs SG200	0.000229809	2.03465	2.03465	tin1.1-1.5 up vs SG200	4.41823e-05	2.30322	2.30322	tin3 up vs SG200	2.7265e-05	2.39134	2.39134	tin4 up vs SG200	1.25858e-05	2.54308	2.54308	tin5 up vs SG200	17.9655	8.88122	1.12994	1
17191	ZmAffx.7.1.S1_at	542695	mstr1	monosaccharide transporter1	NM_001112211	2.62818e-07	1.60492e-06	3.11865	3.11865	D19a up vs SG200	3.39005e-05	2.40665	2.40665	tin1.1-1.5 up vs SG200	0.000324454	2.0215	2.0215	tin3 up vs SG200	0.000140568	2.15354	2.15354	tin4 up vs SG200	0.000592021	1.93297	1.93297	tin5 up vs SG200	23.6597	12.3453	1.19266	1
16138	ZmAffx.1445.1.S1_at	---	---	---	---	1.18688e-09	9.51364e-08	3.11054	3.11054	D19a up vs SG200	0.0133766	0.70798	-1.41247	tin1.1-1.5 down vs SG200	0.446996	0.907702	-1.10168	tin3 down vs SG200	2.87078e-07	2.84329	2.84329	tin4 up vs SG200	4.4634e-07	2.74678	2.74678	tin5 up vs SG200	49.3354	16.6357	0.770734	1
9073	Zm.3483.1.A1_at	100501691	LOC100501691	uncharacterized LOC100501691	NM_001196366	1.66196e-09	4.69816e-09	3.10965	3.10965	D19a up vs SG200	0.215682	1.13776	1.13776	tin1.1-1.5 up vs SG200	0.0295812	1.27016	1.27016	tin3 up vs SG200	3.82917e-05	1.7555	1.7555	tin4 up vs SG200	7.36073e-05	1.69791	1.69791	tin5 up vs SG200	47.1805	10.3355	0.500718	1
9028	Zm.3444.1.A1_at	100533157	LOC100533157	uncharacterized LOC100533157	---	8.99308e-08	5.18574e-09	3.10381	3.10381	D19a up vs SG200	0.00064831	1.52944	1.52944	tin1.1-1.5 up vs SG200	1.52787e-05	1.8481	1.8481	tin3 up vs SG200	3.27006e-08	2.70175	2.70175	tin4 up vs SG200	1.09834e-07	2.48376	2.48376	tin5 up vs SG200	27.4823	6.08383	0.505995	1
4170	Zm.15280.1.A1_s_at	542352	prp4	pathogenesis related protein4	NM_001111929	3.76252e-12	8.76299e-06	3.09841	3.09841	D19a up vs SG200	1.35594e-06	3.73543	3.73543	tin1.1-1.5 up vs SG200	0.00071669	2.09031	2.09031	tin3 up vs SG200	0.000631111	2.11289	2.11289	tin4 up vs SG200	0.00158227	1.95574	1.95574	tin5 up vs SG200	104.382	71.1863	1.55881	1
13691	Zm.7677.1.A1_at	100284646	LOC100284646	metal ion binding protein	NM_001157541	1.15179e-06	2.73683e-08	3.08965	3.08965	D19a up vs SG200	6.73168e-06	2.0923	2.0923	tin1.1-1.5 up vs SG200	5.51464e-06	2.11849	2.11849	tin3 up vs SG200	2.16895e-06	2.24871	2.24871	tin4 up vs SG200	1.92597e-06	2.26626	2.26626	tin5 up vs SG200	19.1635	5.32658	0.635324	1
7853	Zm.2297.1.A1_at	100192643	LOC100192643	secondary wall NAC transcription factor 4	NM_001137855	4.37245e-10	1.08257e-07	3.08688	3.08688	D19a up vs SG200	0.24413	0.860169	-1.16256	tin1.1-1.5 down vs SG200	0.362438	1.12387	1.12387	tin3 up vs SG200	0.00229506	1.56994	1.56994	tin4 up vs SG200	0.0501525	1.30195	1.30195	tin5 up vs SG200	56.287	19.0858	0.775041	1
9013	Zm.3428.1.A1_at	100281109	LOC100281109	loricrin	NM_001154028	8.18271e-05	4.1806e-06	3.0842	3.0842	D19a up vs SG200	0.00920974	1.63152	1.63152	tin1.1-1.5 up vs SG200	0.00604111	1.68683	1.68683	tin3 up vs SG200	0.000586748	2.02586	2.02586	tin4 up vs SG200	0.00489552	1.71497	1.71497	tin5 up vs SG200	9.98732	5.96792	1.36583	1
6678	Zm.18247.1.S1_at	100273420	LOC100273420	Uncharacterized LOC100273420	NM_001147857	6.86879e-08	5.87493e-09	3.07937	3.07937	D19a up vs SG200	0.00335545	1.41473	1.41473	tin1.1-1.5 up vs SG200	0.0192645	1.29995	1.29995	tin3 up vs SG200	2.4014e-06	2.05138	2.05138	tin4 up vs SG200	3.20428e-06	2.01753	2.01753	tin5 up vs SG200	28.5259	6.33669	0.507745	1
1601	Zm.12118.1.A1_at	100277272	LOC100277272	uncharacterized LOC100277272	NM_001150889	0.000184534	1.12624e-05	3.07279	3.07279	D19a up vs SG200	0.00020397	2.35519	2.35519	tin1.1-1.5 up vs SG200	2.91562e-05	2.80758	2.80758	tin3 up vs SG200	8.10479e-06	3.17274	3.17274	tin4 up vs SG200	6.01603e-05	2.62648	2.62648	tin5 up vs SG200	8.72178	6.11835	1.60344	1
11625	Zm.5721.1.S1_a_at	100191423	pco082395	LOC100191423	NM_001136856	6.00419e-09	2.68044e-08	3.07044	3.07044	D19a up vs SG200	0.190708	1.16535	1.16535	tin1.1-1.5 up vs SG200	0.0326067	1.29951	1.29951	tin3 up vs SG200	1.16154e-06	2.32964	2.32964	tin4 up vs SG200	6.251e-07	2.42937	2.42937	tin5 up vs SG200	39.7431	10.8923	0.626441	1
6479	Zm.18022.1.S1_at	542672	mlo1	barley mlo defense gene homolog1	NM_001112190	1.71701e-10	5.19628e-10	3.06765	3.06765	D19a up vs SG200	0.00393709	1.33123	1.33123	tin1.1-1.5 up vs SG200	0.151738	1.13652	1.13652	tin3 up vs SG200	2.58514e-07	2.05621	2.05621	tin4 up vs SG200	5.94523e-07	1.9669	1.9669	tin5 up vs SG200	63.6288	10.0499	0.361018	1
5958	Zm.1753.2.S1_a_at	542643	NIP2-1	NOD26-like membrane integral protein ZmNIP2-1	NM_001112167	2.81194e-07	1.38849e-08	3.04754	3.04754	D19a up vs SG200	0.00275127	1.45528	1.45528	tin1.1-1.5 up vs SG200	0.00189939	1.48263	1.48263	tin3 up vs SG200	1.05359e-06	2.24274	2.24274	tin4 up vs SG200	3.15902e-05	1.83513	1.83513	tin5 up vs SG200	23.4355	5.76919	0.562681	1
16958	ZmAffx.571.1.A1_at	100191288	LOC100191288	uncharacterized LOC100191288	NM_001136722	1.02587e-08	1.76169e-07	3.04311	3.04311	D19a up vs SG200	0.0516484	1.30756	1.30756	tin1.1-1.5 up vs SG200	0.566876	1.07741	1.07741	tin3 up vs SG200	2.83647e-07	2.92624	2.92624	tin4 up vs SG200	2.08008e-05	2.13249	2.13249	tin5 up vs SG200	36.9771	13.1403	0.812257	1
14508	Zm.8842.1.A1_at	100193075	IDP256	LOC100193075	NM_001138241	5.04467e-06	7.53184e-06	3.03695	3.03695	D19a up vs SG200	0.544312	1.11196	1.11196	tin1.1-1.5 up vs SG200	0.0240884	1.53233	1.53233	tin3 up vs SG200	0.0311585	1.49886	1.49886	tin4 up vs SG200	0.00207637	1.87466	1.87466	tin5 up vs SG200	15.4237	9.89188	1.46592	1
12303	Zm.623.1.A1_at	542497	NIP2-3	NOD26-like membrane integral protein ZmNIP2-3	NM_001112047	1.50295e-05	2.62837e-05	3.02875	3.02875	D19a up vs SG200	0.0222564	1.61959	1.61959	tin1.1-1.5 up vs SG200	0.000792353	2.19487	2.19487	tin3 up vs SG200	3.95001e-05	2.90928	2.90928	tin4 up vs SG200	0.000149582	2.56015	2.56015	tin5 up vs SG200	13.0684	10.3682	1.81344	1
1520	Zm.12021.1.A1_at	100273474	LOC100273474	uncharacterized LOC100273474	NM_001147911	1.42219e-10	2.71078e-10	3.01871	3.01871	D19a up vs SG200	0.00157514	1.35613	1.35613	tin1.1-1.5 up vs SG200	0.0023184	1.33637	1.33637	tin3 up vs SG200	1.19363e-06	1.82987	1.82987	tin4 up vs SG200	7.85603e-05	1.52402	1.52402	tin5 up vs SG200	65.2152	9.1633	0.321163	1
12660	Zm.6522.2.A1_at	100216568	LOC100216568	uncharacterized LOC100216568	NM_001142986	0.00023774	0.000197457	3.01851	3.01851	D19a up vs SG200	0.593301	1.13372	1.13372	tin1.1-1.5 up vs SG200	0.173529	1.38825	1.38825	tin3 up vs SG200	0.00439297	2.14485	2.14485	tin4 up vs SG200	0.000481	2.73253	2.73253	tin5 up vs SG200	8.35254	9.68108	2.64928	1
12534	Zm.6422.1.A1_at	542697	gpm243b	LOC542697	NM_001112213	1.50881e-08	1.33025e-07	3.01389	3.01389	D19a up vs SG200	0.0888195	1.25144	1.25144	tin1.1-1.5 up vs SG200	0.0440398	1.31073	1.31073	tin3 up vs SG200	2.68461e-05	2.05158	2.05158	tin4 up vs SG200	8.9095e-05	1.90159	1.90159	tin5 up vs SG200	35.0966	11.7541	0.765504	1
15363	Zm.9797.1.A1_at	---	---	---	---	2.3684e-06	1.03632e-06	2.99482	2.99482	D19a up vs SG200	0.229458	1.19705	1.19705	tin1.1-1.5 up vs SG200	0.0862699	1.30098	1.30098	tin3 up vs SG200	0.00254924	1.67208	1.67208	tin4 up vs SG200	0.000425977	1.89031	1.89031	tin5 up vs SG200	17.2525	7.81242	1.03504	1
2499	Zm.13228.1.S1_at	100281437	LOC100281437	LHT1	NM_001154355	5.95232e-10	1.79612e-05	2.99338	2.99338	D19a up vs SG200	0.000499918	2.20801	2.20801	tin1.1-1.5 up vs SG200	0.00141346	2.01725	2.01725	tin3 up vs SG200	0.0148163	1.64477	1.64477	tin4 up vs SG200	0.0431684	1.49216	1.49216	tin5 up vs SG200	54.0464	39.2273	1.65899	1
15501	Zm.9931.1.A1_at	---	---	---	---	1.65266e-07	1.12405e-07	2.992	2.992	D19a up vs SG200	9.77572e-06	2.16035	2.16035	tin1.1-1.5 up vs SG200	5.67558e-07	2.63755	2.63755	tin3 up vs SG200	1.98421e-06	2.40835	2.40835	tin4 up vs SG200	2.0978e-07	2.84666	2.84666	tin5 up vs SG200	25.2508	8.13948	0.736791	1
16989	ZmAffx.59.1.A1_at	100382210	LOC100382210	uncharacterized LOC100382210	---	8.50646e-10	1.62647e-08	2.99166	2.99166	D19a up vs SG200	0.781405	1.03024	1.03024	tin1.1-1.5 up vs SG200	0.85366	1.01998	1.01998	tin3 up vs SG200	0.00010213	1.71734	1.71734	tin4 up vs SG200	0.00048918	1.58387	1.58387	tin5 up vs SG200	51.5585	12.5535	0.556527	1
8850	Zm.326.1.S1_at	541633	RR7	response regulator 7	NM_001111388	2.84376e-09	1.48101e-08	2.97076	2.97076	D19a up vs SG200	0.00124604	1.50289	1.50289	tin1.1-1.5 up vs SG200	0.000761049	1.54008	1.54008	tin3 up vs SG200	4.98193e-07	2.31714	2.31714	tin4 up vs SG200	2.70414e-06	2.08622	2.08622	tin5 up vs SG200	43.9247	10.4186	0.542153	1
5427	Zm.16913.1.S1_at	542140	GT1	GT1 protein	---	1.84043e-06	1.32878e-05	2.95258	2.95258	D19a up vs SG200	0.0978502	1.36091	1.36091	tin1.1-1.5 up vs SG200	0.0046944	1.77759	1.77759	tin3 up vs SG200	2.11627e-06	3.5324	3.5324	tin4 up vs SG200	2.7387e-05	2.76122	2.76122	tin5 up vs SG200	17.9017	12.0198	1.53471	1
6734	Zm.18292.1.A1_at	100191502	LOC100191502	uncharacterized LOC100191502	NM_001136934	0.000110835	0.000214326	2.94626	2.94626	D19a up vs SG200	0.000556268	2.65281	2.65281	tin1.1-1.5 up vs SG200	0.00136095	2.40784	2.40784	tin3 up vs SG200	0.00116461	2.44864	2.44864	tin4 up vs SG200	0.000225298	2.92996	2.92996	tin5 up vs SG200	9.50031	10.7123	2.57732	1
2940	Zm.13646.1.S1_at	100281509	pco140096(331)	LOC100281509	NM_001154427	1.54216e-06	7.6238e-06	2.9395	2.9395	D19a up vs SG200	0.226669	1.2328	1.2328	tin1.1-1.5 up vs SG200	0.162484	1.276	1.276	tin3 up vs SG200	3.54291e-05	2.56575	2.56575	tin4 up vs SG200	0.000276841	2.16195	2.16195	tin5 up vs SG200	18.3691	11.1221	1.38395	1
3068	Zm.13763.1.A1_at	100279845	LOC100279845	uncharacterized LOC100279845	NM_001152798	0.000221828	3.55163e-06	2.93713	2.93713	D19a up vs SG200	0.000475646	1.97803	1.97803	tin1.1-1.5 up vs SG200	0.000114562	2.20492	2.20492	tin3 up vs SG200	2.6794e-05	2.47482	2.47482	tin4 up vs SG200	5.05914e-05	2.3513	2.3513	tin5 up vs SG200	8.45238	4.49969	1.21682	1
1742	Zm.12295.2.S1_a_at	100283176	LOC100283176	stress responsive protein	NM_001156078	2.29156e-07	6.13699e-08	2.92579	2.92579	D19a up vs SG200	0.0007103	1.60872	1.60872	tin1.1-1.5 up vs SG200	1.05438e-06	2.37724	2.37724	tin3 up vs SG200	1.4026e-07	2.74597	2.74597	tin4 up vs SG200	5.33296e-07	2.492	2.492	tin5 up vs SG200	24.1202	6.82574	0.64683	1
12006	Zm.6023.1.S1_at	542676	aox3	alternative oxidase AOX3 precursor	NM_001112193	4.36389e-11	3.0799e-05	2.92348	2.92348	D19a up vs SG200	2.99813e-05	2.93114	2.93114	tin1.1-1.5 up vs SG200	0.00229397	1.96907	1.96907	tin3 up vs SG200	0.00481915	1.84365	1.84365	tin4 up vs SG200	0.0216054	1.61003	1.61003	tin5 up vs SG200	76.062	58.1954	1.74881	1
8596	Zm.3026.1.A1_at	100135421	umc2332	LOC100135421	NM_001114161	0.014693	0.00540116	2.91576	2.91576	D19a up vs SG200	0.680053	1.15004	1.15004	tin1.1-1.5 up vs SG200	0.572255	1.21154	1.21154	tin3 up vs SG200	0.013965	2.50517	2.50517	tin4 up vs SG200	0.633373	1.17567	1.17567	tin5 up vs SG200	3.67767	8.90312	5.5334	1
16131	ZmAffx.1439.1.S1_at	---	---	---	---	8.35419e-09	0.000379891	2.91498	2.91498	D19a up vs SG200	0.0137014	1.93738	1.93738	tin1.1-1.5 up vs SG200	0.0118801	1.96964	1.96964	tin3 up vs SG200	0.00132556	2.52717	2.52717	tin4 up vs SG200	0.000228679	3.09184	3.09184	tin5 up vs SG200	38.0157	47.4076	2.8504	1
3102	Zm.13797.2.A1_at	100279789	umc1357	LOC100279789	NM_001152747	6.49671e-09	3.0309e-08	2.91469	2.91469	D19a up vs SG200	3.32399e-06	2.11231	2.11231	tin1.1-1.5 up vs SG200	8.12075e-07	2.30892	2.30892	tin3 up vs SG200	1.87193e-07	2.54974	2.54974	tin4 up vs SG200	2.40389e-06	2.15491	2.15491	tin5 up vs SG200	39.3243	9.97524	0.579808	1
5882	Zm.17421.1.A1_at	100283971	umc2505	LOC100283971	NM_001156869	9.74509e-07	7.34085e-08	2.91448	2.91448	D19a up vs SG200	8.06023e-07	2.44188	2.44188	tin1.1-1.5 up vs SG200	1.92938e-06	2.30081	2.30081	tin3 up vs SG200	1.25282e-06	2.36884	2.36884	tin4 up vs SG200	3.10225e-07	2.61367	2.61367	tin5 up vs SG200	19.6316	5.66198	0.659226	1
7015	Zm.1863.1.S1_at	---	---	---	---	2.11964e-08	3.59945e-08	2.90945	2.90945	D19a up vs SG200	0.055025	1.25281	1.25281	tin1.1-1.5 up vs SG200	0.00434534	1.43532	1.43532	tin3 up vs SG200	2.32483e-05	1.89713	1.89713	tin4 up vs SG200	0.000621618	1.58713	1.58713	tin5 up vs SG200	33.513	8.68526	0.592367	1
3593	Zm.14380.1.A1_at	100382191	LOC100382191	uncharacterized LOC100382191	NM_001174950	3.90741e-07	7.54229e-06	2.90857	2.90857	D19a up vs SG200	0.359159	0.856021	-1.1682	tin1.1-1.5 down vs SG200	0.302264	0.839015	-1.19187	tin3 down vs SG200	0.000398276	2.08285	2.08285	tin4 up vs SG200	0.000263059	2.15297	2.15297	tin5 up vs SG200	22.3706	13.2564	1.35447	1
10899	Zm.5048.7.A1_a_at	100280264	LOC100280264	TAZ transcription factor	NM_001153192	2.55593e-07	8.31893e-07	2.90344	2.90344	D19a up vs SG200	0.0835206	1.28888	1.28888	tin1.1-1.5 up vs SG200	0.146983	1.23314	1.23314	tin3 up vs SG200	0.000305744	1.87809	1.87809	tin4 up vs SG200	1.23514e-05	2.3506	2.3506	tin5 up vs SG200	23.7527	9.81334	0.944332	1
5112	Zm.16514.1.S1_at	100273612	LOC100273612	uncharacterized LOC100273612	NM_001148028	0.00147713	0.00809642	2.89694	2.89694	D19a up vs SG200	0.195123	1.60947	1.60947	tin1.1-1.5 up vs SG200	0.898719	0.955507	-1.04656	tin3 down vs SG200	0.477124	1.29205	1.29205	tin4 up vs SG200	0.245888	0.654456	-1.52799	tin5 down vs SG200	6.00051	16.2441	6.18772	1
4604	Zm.15860.1.A1_at	---	---	---	---	6.37295e-05	0.000172094	2.89241	2.89241	D19a up vs SG200	0.755336	1.07166	1.07166	tin1.1-1.5 up vs SG200	0.235191	1.30906	1.30906	tin3 up vs SG200	0.0207307	1.75097	1.75097	tin4 up vs SG200	0.0806807	1.50245	1.50245	tin5 up vs SG200	10.4024	10.8361	2.38103	1
15961	ZmAffx.1224.1.S1_at	---	---	---	---	8.69519e-05	8.49749e-05	2.88239	2.88239	D19a up vs SG200	0.607401	1.11224	1.11224	tin1.1-1.5 up vs SG200	0.114097	1.40388	1.40388	tin3 up vs SG200	0.0531521	1.52776	1.52776	tin4 up vs SG200	0.60463	1.11316	1.11316	tin5 up vs SG200	9.88837	8.9035	2.05806	1
12825	Zm.6673.1.A1_at	100278360	cl11315_1a	LOC100278360	NM_001151661	5.45835e-09	3.34922e-06	2.88236	2.88236	D19a up vs SG200	0.308903	0.851815	-1.17396	tin1.1-1.5 down vs SG200	0.226436	0.825316	-1.21166	tin3 down vs SG200	0.0168551	1.50245	1.50245	tin4 up vs SG200	0.2257	1.21204	1.21204	tin5 up vs SG200	40.255	20.4899	1.16343	1
7281	Zm.19109.1.S1_at	100281893	TIDP3606	LOC100281893	NM_001154813	2.09678e-05	4.34475e-07	2.86651	2.86651	D19a up vs SG200	0.00245038	1.59011	1.59011	tin1.1-1.5 up vs SG200	1.2593e-05	2.22939	2.22939	tin3 up vs SG200	9.73368e-06	2.26979	2.26979	tin4 up vs SG200	2.60684e-05	2.12112	2.12112	tin5 up vs SG200	12.4111	4.52713	0.83375	1
14772	Zm.9132.1.A1_at	---	---	---	---	3.71331e-09	4.4709e-06	2.86389	2.86389	D19a up vs SG200	0.217962	0.819382	-1.22043	tin1.1-1.5 down vs SG200	0.0371595	0.702519	-1.42345	tin3 down vs SG200	2.76035e-06	2.988	2.988	tin4 up vs SG200	1.5311e-05	2.57979	2.57979	tin5 up vs SG200	42.3869	22.3513	1.20529	1
4370	Zm.15542.1.S1_at	---	---	---	---	9.65577e-07	4.51024e-05	2.85945	2.85945	D19a up vs SG200	0.314593	1.21776	1.21776	tin1.1-1.5 up vs SG200	0.00110998	2.12221	2.12221	tin3 up vs SG200	0.806583	0.953862	-1.04837	tin4 down vs SG200	0.658046	1.08935	1.08935	tin5 up vs SG200	19.6577	15.4692	1.79869	1
9250	Zm.3656.1.A1_at	732827	LOC732827	Wound responsive protein-like	NM_001112438	4.89492e-08	7.64858e-08	2.85547	2.85547	D19a up vs SG200	0.100154	1.21802	1.21802	tin1.1-1.5 up vs SG200	0.00897574	1.39931	1.39931	tin3 up vs SG200	0.00171998	1.52911	1.52911	tin4 up vs SG200	0.00496091	1.44479	1.44479	tin5 up vs SG200	29.8887	8.34377	0.638083	1
9260	Zm.3662.1.A1_s_at	100280024	pco111663(403)	LOC100280024	NM_001152969	2.37304e-07	5.03954e-09	2.85329	2.85329	D19a up vs SG200	0.000297832	1.53326	1.53326	tin1.1-1.5 up vs SG200	0.000124017	1.59582	1.59582	tin3 up vs SG200	1.89119e-07	2.24158	2.24158	tin4 up vs SG200	1.86583e-06	1.96648	1.96648	tin5 up vs SG200	24.0021	4.53497	0.431864	1
5884	Zm.17428.1.A1_at	100280630	LOC100280630	pyridoxin biosynthesis protein ER1	NM_001153548	8.59286e-08	6.1e-08	2.84665	2.84665	D19a up vs SG200	0.000635944	1.59832	1.59832	tin1.1-1.5 up vs SG200	5.63445e-05	1.82409	1.82409	tin3 up vs SG200	2.36159e-06	2.20556	2.20556	tin4 up vs SG200	5.34592e-06	2.09534	2.09534	tin5 up vs SG200	27.6561	7.42511	0.613668	1
11640	Zm.5734.1.A1_at	100279919	pco123322	LOC100279919	NM_001152870	5.60525e-09	2.3213e-09	2.84338	2.84338	D19a up vs SG200	0.0612145	1.19339	1.19339	tin1.1-1.5 up vs SG200	0.018736	1.2582	1.2582	tin3 up vs SG200	0.000248938	1.50878	1.50878	tin4 up vs SG200	0.0001753	1.53171	1.53171	tin5 up vs SG200	40.1117	6.75948	0.38518	1
13710	Zm.770.1.A1_at	100501574	LOC100501574	uncharacterized LOC100501574	NM_001196265	2.34072e-09	5.86841e-09	2.82713	2.82713	D19a up vs SG200	0.0772681	1.1923	1.1923	tin1.1-1.5 up vs SG200	0.0264497	1.25575	1.25575	tin3 up vs SG200	4.18278e-06	1.88599	1.88599	tin4 up vs SG200	2.38034e-06	1.9432	1.9432	tin5 up vs SG200	45.0795	8.54852	0.433445	1
5713	Zm.17268.1.S1_at	100284114	LOC100284114	pro-resilin	NM_001157011	0.0011643	1.75289e-05	2.82555	2.82555	D19a up vs SG200	0.00201969	1.8856	1.8856	tin1.1-1.5 up vs SG200	9.5393e-05	2.43154	2.43154	tin3 up vs SG200	0.000782363	2.03775	2.03775	tin4 up vs SG200	0.00323264	1.81464	1.81464	tin5 up vs SG200	6.27851	4.07249	1.4826	1
14505	Zm.884.1.A1_at	100126895	pfk1	phosphofructose kinase1	---	2.39935e-08	1.61898e-07	2.81162	2.81162	D19a up vs SG200	0.248792	1.15128	1.15128	tin1.1-1.5 up vs SG200	0.00114627	1.59193	1.59193	tin3 up vs SG200	5.82007e-05	1.88964	1.88964	tin4 up vs SG200	2.96641e-05	1.96828	1.96828	tin5 up vs SG200	32.9521	9.97739	0.692079	1
4364	Zm.15533.1.S1_at	100282827	LOC100282827	cytokinin-O-glucosyltransferase 2	NM_001155733	4.30808e-10	2.13062e-06	2.80889	2.80889	D19a up vs SG200	0.000577324	1.84763	1.84763	tin1.1-1.5 up vs SG200	0.00339288	1.63746	1.63746	tin3 up vs SG200	0.247019	1.18822	1.18822	tin4 up vs SG200	0.566177	1.08771	1.08771	tin5 up vs SG200	56.3969	25.3894	1.02901	1
13719	Zm.7712.1.A1_at	---	---	---	---	1.10941e-05	1.69478e-05	2.80762	2.80762	D19a up vs SG200	0.175363	1.2739	1.2739	tin1.1-1.5 up vs SG200	0.0716412	1.39005	1.39005	tin3 up vs SG200	4.57169e-05	2.5703	2.5703	tin4 up vs SG200	0.000298148	2.1916	2.1916	tin5 up vs SG200	13.6917	8.72066	1.45584	1
6609	Zm.18128.1.S1_at	100281053	umc2199	LOC100281053	NM_001153972	1.45686e-11	8.74595e-11	2.80355	2.80355	D19a up vs SG200	1.16995e-05	1.54202	1.54202	tin1.1-1.5 up vs SG200	3.94096e-07	1.7674	1.7674	tin3 up vs SG200	3.33245e-07	1.78039	1.78039	tin4 up vs SG200	3.47956e-07	1.77703	1.77703	tin5 up vs SG200	87.6741	9.21464	0.240231	1
7886	Zm.2321.4.A1_a_at	100282849	uaz158(alt)	LOC100282849	NM_001155755	7.94858e-06	8.56423e-07	2.79853	2.79853	D19a up vs SG200	0.0402599	1.34577	1.34577	tin1.1-1.5 up vs SG200	0.00862774	1.4889	1.4889	tin3 up vs SG200	1.66948e-05	2.23807	2.23807	tin4 up vs SG200	1.97412e-05	2.21179	2.21179	tin5 up vs SG200	14.4039	5.57228	0.884248	1
6227	Zm.17761.1.A1_at	---	---	---	---	9.69508e-06	1.23287e-07	2.79625	2.79625	D19a up vs SG200	0.000102922	1.79926	1.79926	tin1.1-1.5 up vs SG200	0.01131	1.38861	1.38861	tin3 up vs SG200	5.31735e-06	2.15125	2.15125	tin4 up vs SG200	0.000245165	1.713	1.713	tin5 up vs SG200	13.9761	4.02067	0.657557	1
14871	Zm.9272.1.A1_at	---	---	---	---	4.21287e-06	2.66579e-06	2.79369	2.79369	D19a up vs SG200	0.262348	1.18401	1.18401	tin1.1-1.5 up vs SG200	0.0936241	1.29584	1.29584	tin3 up vs SG200	0.000426928	1.90204	1.90204	tin4 up vs SG200	0.00034788	1.92959	1.92959	tin5 up vs SG200	15.8441	7.31837	1.05577	1
2259	Zm.12946.1.S1_at	100126364	Floury1	zein protein-body ER membrane protein	NM_001112594	1.86964e-07	3.51635e-08	2.79145	2.79145	D19a up vs SG200	0.0046752	1.4094	1.4094	tin1.1-1.5 up vs SG200	0.0297028	1.28325	1.28325	tin3 up vs SG200	1.20502e-05	1.91738	1.91738	tin4 up vs SG200	8.81535e-05	1.7213	1.7213	tin5 up vs SG200	24.8187	5.92296	0.545484	1
8556	Zm.2985.1.A1_at	100381440	LOC100381440	uncharacterized LOC100381440	NM_001174279	3.22838e-08	8.72161e-08	2.77617	2.77617	D19a up vs SG200	0.0290865	1.305	1.305	tin1.1-1.5 up vs SG200	0.00203627	1.50443	1.50443	tin3 up vs SG200	0.00261538	1.48476	1.48476	tin4 up vs SG200	0.00505583	1.43413	1.43413	tin5 up vs SG200	31.6438	8.52879	0.616057	1
1869	Zm.1248.1.A1_at	100274169	LOC100274169	ORPHAN transcription factor	NM_001148543	7.95577e-10	1.82273e-10	2.76374	2.76374	D19a up vs SG200	0.000554658	1.36156	1.36156	tin1.1-1.5 up vs SG200	4.27431e-05	1.49138	1.49138	tin3 up vs SG200	7.28502e-09	2.20199	2.20199	tin4 up vs SG200	4.76848e-08	1.99425	1.99425	tin5 up vs SG200	52.0164	5.86583	0.257757	1
1031	Zm.11189.1.A1_at	542696	LOC542696	Brain protein 44-like	NM_001112212	5.33253e-05	1.86018e-05	2.76306	2.76306	D19a up vs SG200	0.177552	1.26999	1.26999	tin1.1-1.5 up vs SG200	0.0235671	1.52809	1.52809	tin3 up vs SG200	0.00115974	1.95115	1.95115	tin4 up vs SG200	0.000266499	2.19916	2.19916	tin5 up vs SG200	10.7062	6.71858	1.43438	1
15231	Zm.9667.1.A1_at	100101513	myb42	transcription factor MYB42	NM_001112539	2.27298e-09	6.00761e-10	2.76047	2.76047	D19a up vs SG200	0.000313953	1.4269	1.4269	tin1.1-1.5 up vs SG200	0.000197444	1.45222	1.45222	tin3 up vs SG200	1.50958e-06	1.77764	1.77764	tin4 up vs SG200	3.06873e-05	1.56214	1.56214	tin5 up vs SG200	45.2561	5.98245	0.302151	1
14300	Zm.8601.1.A1_at	100502240	LOC100502240	uncharacterized LOC100502240	NM_001196717	1.88017e-06	1.36241e-06	2.75861	2.75861	D19a up vs SG200	0.0640152	1.3109	1.3109	tin1.1-1.5 up vs SG200	0.0467533	1.34072	1.34072	tin3 up vs SG200	0.00091834	1.73644	1.73644	tin4 up vs SG200	0.000155469	1.9518	1.9518	tin5 up vs SG200	17.8459	7.22101	0.924872	1
10215	Zm.4471.2.S1_at	542759	pdk1	Pyruvate, orthophosphate dikinase1	NM_001112268	5.69155e-09	2.3527e-06	2.75708	2.75708	D19a up vs SG200	0.0260524	1.41679	1.41679	tin1.1-1.5 up vs SG200	0.0351302	1.3868	1.3868	tin3 up vs SG200	0.000486698	1.85767	1.85767	tin4 up vs SG200	0.000375177	1.89108	1.89108	tin5 up vs SG200	40.0295	17.6571	1.00823	1
2502	Zm.1323.1.S1_x_at	100275312	LOC100275312	uncharacterized LOC100275312	---	2.61106e-05	0.000433793	2.75606	2.75606	D19a up vs SG200	0.61024	1.12681	1.12681	tin1.1-1.5 up vs SG200	0.0929035	1.50736	1.50736	tin3 up vs SG200	0.261744	1.30624	1.30624	tin4 up vs SG200	0.457521	1.19105	1.19105	tin5 up vs SG200	11.9926	13.8214	2.63428	1
6312	Zm.17838.1.S1_at	100281017	psk3	phytosulfokine peptide precursor3	NM_001153936	2.42038e-05	5.90753e-06	2.75541	2.75541	D19a up vs SG200	0.926871	1.01438	1.01438	tin1.1-1.5 up vs SG200	0.925309	1.01469	1.01469	tin3 up vs SG200	0.0139515	1.52598	1.52598	tin4 up vs SG200	0.254047	1.19864	1.19864	tin5 up vs SG200	12.136	6.22025	1.17154	1
14563	Zm.8898.1.A1_at	100281683	IDP113	LOC100281683	NM_001154603	2.40598e-07	1.64165e-07	2.74961	2.74961	D19a up vs SG200	0.1103	1.21519	1.21519	tin1.1-1.5 up vs SG200	0.0016253	1.54696	1.54696	tin3 up vs SG200	4.87662e-06	2.17126	2.17126	tin4 up vs SG200	4.20096e-06	2.19227	2.19227	tin5 up vs SG200	23.9556	6.95824	0.663917	1
4920	Zm.16286.1.A1_at	100381692	LOC100381692	uncharacterized LOC100381692	NM_001174504	1.11033e-08	4.57075e-08	2.74222	2.74222	D19a up vs SG200	0.0471031	1.25246	1.25246	tin1.1-1.5 up vs SG200	0.00109758	1.51522	1.51522	tin3 up vs SG200	1.13859e-06	2.20694	2.20694	tin4 up vs SG200	1.74564e-06	2.14946	2.14946	tin5 up vs SG200	36.584	8.75699	0.547123	1
9042	Zm.3459.1.A1_at	---	---	---	---	2.44324e-08	8.50515e-08	2.73845	2.73845	D19a up vs SG200	0.679886	1.04703	1.04703	tin1.1-1.5 up vs SG200	0.0519599	1.25815	1.25815	tin3 up vs SG200	2.19242e-05	1.90875	1.90875	tin4 up vs SG200	3.41887e-05	1.86099	1.86099	tin5 up vs SG200	32.8708	8.59189	0.597449	1
3647	Zm.1444.1.A1_at	100280782 /// 100282243	LOC100280782 /// LOC100282243	ATPase inhibitor /// ATPase inhibitor	NM_001153704 /// NM_001155155	3.81537e-05	1.85112e-05	2.73636	2.73636	D19a up vs SG200	0.00252134	1.82212	1.82212	tin1.1-1.5 up vs SG200	0.000184097	2.24916	2.24916	tin3 up vs SG200	0.00371106	1.76702	1.76702	tin4 up vs SG200	0.0072414	1.67525	1.67525	tin5 up vs SG200	11.2952	6.94743	1.40589	1
7805	Zm.2248.1.A1_at	100281866	si707035f08	LOC100281866	NM_001154786	2.97824e-11	7.71581e-09	2.73146	2.73146	D19a up vs SG200	0.885167	0.986617	-1.01356	tin1.1-1.5 down vs SG200	0.423866	1.07826	1.07826	tin3 up vs SG200	3.37221e-05	1.68554	1.68554	tin4 up vs SG200	0.000436113	1.49943	1.49943	tin5 up vs SG200	79.9263	14.7241	0.421075	1
16184	ZmAffx.1489.1.S1_at	---	---	---	---	0.00101141	0.000183397	2.72999	2.72999	D19a up vs SG200	0.239965	1.28865	1.28865	tin1.1-1.5 up vs SG200	0.297837	1.25056	1.25056	tin3 up vs SG200	0.00160877	2.19754	2.19754	tin4 up vs SG200	0.00383533	2.01749	2.01749	tin5 up vs SG200	6.44671	6.0826	2.15662	1
6596	Zm.18114.1.A1_at	---	---	---	---	2.48307e-07	1.15335e-05	2.71973	2.71973	D19a up vs SG200	5.62067e-07	3.59214	3.59214	tin1.1-1.5 up vs SG200	4.65031e-07	3.66021	3.66021	tin3 up vs SG200	0.000110289	2.25614	2.25614	tin4 up vs SG200	8.60185e-05	2.30145	2.30145	tin5 up vs SG200	23.8496	13.3448	1.27895	1
12933	Zm.6763.3.A1_at	100272739	LOC100272739	uncharacterized LOC100272739	NM_001147192	0.00111176	0.000495102	2.7181	2.7181	D19a up vs SG200	0.0400074	1.67145	1.67145	tin1.1-1.5 up vs SG200	0.00347825	2.19661	2.19661	tin3 up vs SG200	0.000860888	2.55766	2.55766	tin4 up vs SG200	0.000630805	2.64647	2.64647	tin5 up vs SG200	6.33338	7.31008	2.63821	1
11443	Zm.555.1.S1_at	542633	siaf244694b	LOC542633	NM_001112158	1.78416e-07	7.70444e-05	2.71584	2.71584	D19a up vs SG200	0.000181663	2.50464	2.50464	tin1.1-1.5 up vs SG200	0.000498709	2.28201	2.28201	tin3 up vs SG200	0.0544768	1.48257	1.48257	tin4 up vs SG200	0.0133736	1.69491	1.69491	tin5 up vs SG200	24.9818	19.6623	1.799	1
1492	Zm.11991.1.A1_at	100304444	LOC100304444	uncharacterized LOC100304444	NM_001165876	6.62672e-05	0.000249228	2.71099	2.71099	D19a up vs SG200	0.133241	1.40055	1.40055	tin1.1-1.5 up vs SG200	0.128487	1.40686	1.40686	tin3 up vs SG200	6.91165e-05	3.1043	3.1043	tin4 up vs SG200	0.00650701	1.94606	1.94606	tin5 up vs SG200	10.3367	10.2442	2.26526	1
14273	Zm.8578.1.A1_at	100275664	LOC100275664	uncharacterized LOC100275664	---	1.72387e-05	0.00191759	2.70695	2.70695	D19a up vs SG200	0.651672	0.88372	-1.13158	tin1.1-1.5 down vs SG200	0.459882	1.22567	1.22567	tin3 up vs SG200	0.0820349	1.64639	1.64639	tin4 up vs SG200	0.378444	1.27559	1.27559	tin5 up vs SG200	12.7944	20.1879	3.60657	1
15901	ZmAffx.1187.1.S1_at	---	---	---	---	4.26023e-09	2.87204e-07	2.70583	2.70583	D19a up vs SG200	0.798832	1.03114	1.03114	tin1.1-1.5 up vs SG200	0.236181	1.15678	1.15678	tin3 up vs SG200	0.000485843	1.67519	1.67519	tin4 up vs SG200	1.56135e-05	2.05587	2.05587	tin5 up vs SG200	41.6147	12.7338	0.699413	1
14339	Zm.8649.1.A1_at	100283865	TIDP2769	LOC100283865	NM_001156763	7.22425e-10	2.7384e-11	2.70267	2.70267	D19a up vs SG200	0.00019385	1.3466	1.3466	tin1.1-1.5 up vs SG200	1.03414e-05	1.47817	1.47817	tin3 up vs SG200	7.00434e-07	1.62655	1.62655	tin4 up vs SG200	2.73853e-05	1.43158	1.43158	tin5 up vs SG200	52.6832	4.41387	0.1915	1
7696	Zm.2139.1.S1_at	100274481	LOC100274481	uncharacterized LOC100274481	NM_001148840	5.07535e-13	2.11962e-08	2.70223	2.70223	D19a up vs SG200	0.000385012	1.54711	1.54711	tin1.1-1.5 up vs SG200	0.728683	1.03505	1.03505	tin3 up vs SG200	0.00602019	0.734401	-1.36165	tin4 down vs SG200	5.39089e-06	0.521648	-1.917	tin5 down vs SG200	134.919	28.0741	0.475616	1
15370	Zm.9803.1.A1_at	---	---	---	---	2.35471e-05	0.000483466	2.69699	2.69699	D19a up vs SG200	0.000284626	2.85876	2.85876	tin1.1-1.5 up vs SG200	6.00807e-05	3.40727	3.40727	tin3 up vs SG200	2.72188e-06	4.97501	4.97501	tin4 up vs SG200	1.57016e-05	3.99274	3.99274	tin5 up vs SG200	12.1883	13.7769	2.58362	1
5508	Zm.17003.1.S1_at	100282724	LOC100282724	DNA binding protein	NM_001155631	1.25095e-06	1.51359e-07	2.69145	2.69145	D19a up vs SG200	0.00021481	1.70482	1.70482	tin1.1-1.5 up vs SG200	0.000491816	1.62972	1.62972	tin3 up vs SG200	1.8453e-05	1.96056	1.96056	tin4 up vs SG200	2.70651e-05	1.9168	1.9168	tin5 up vs SG200	18.9358	5.20666	0.628488	1
7712	Zm.2157.3.S1_a_at	100283776	LOC100283776	DNA binding protein	NM_001156675	4.05948e-10	3.8623e-10	2.69059	2.69059	D19a up vs SG200	0.0441641	1.17434	1.17434	tin1.1-1.5 up vs SG200	0.0115525	1.23339	1.23339	tin3 up vs SG200	4.51705e-08	2.03349	2.03349	tin4 up vs SG200	6.64961e-06	1.61949	1.61949	tin5 up vs SG200	56.8395	6.7236	0.27038	1
6225	Zm.1776.1.S1_at	---	---	---	---	1.74873e-05	0.000822157	2.68817	2.68817	D19a up vs SG200	0.00152211	2.50526	2.50526	tin1.1-1.5 up vs SG200	0.00791868	2.07506	2.07506	tin3 up vs SG200	0.0576418	1.63605	1.63605	tin4 up vs SG200	0.127794	1.47197	1.47197	tin5 up vs SG200	12.766	16.1638	2.89408	1
9962	Zm.4271.5.S1_at	100191665	LOC100191665	Uncharacterized LOC100191665	NM_001137094	8.17935e-10	3.39694e-09	2.68635	2.68635	D19a up vs SG200	0.00624391	1.30767	1.30767	tin1.1-1.5 up vs SG200	0.339816	1.0875	1.0875	tin3 up vs SG200	3.31271e-07	2.03296	2.03296	tin4 up vs SG200	3.16311e-05	1.62848	1.62848	tin5 up vs SG200	51.8263	8.23308	0.363107	1
4711	Zm.15972.1.A1_at	100384170	LOC100384170	uncharacterized LOC100384170	NM_001176748	6.20828e-05	6.09802e-06	2.68115	2.68115	D19a up vs SG200	0.0759955	1.32773	1.32773	tin1.1-1.5 up vs SG200	0.0607119	1.35185	1.35185	tin3 up vs SG200	0.00043867	1.93248	1.93248	tin4 up vs SG200	0.000435739	1.93342	1.93342	tin5 up vs SG200	10.4466	5.09663	1.11515	1
2706	Zm.13437.2.S1_at	100273700	pco073762	LOC100273700	NM_001148112	7.83636e-10	8.0272e-09	2.68004	2.68004	D19a up vs SG200	0.577745	1.05267	1.05267	tin1.1-1.5 up vs SG200	0.168818	1.13903	1.13903	tin3 up vs SG200	1.40052e-05	1.74263	1.74263	tin4 up vs SG200	0.000204598	1.53994	1.53994	tin5 up vs SG200	52.1204	9.29353	0.407563	1
4145	Zm.15219.2.A1_a_at	100384341	LOC100384341	uncharacterized LOC100384341	NM_001176892	8.36114e-06	0.000895008	2.67201	2.67201	D19a up vs SG200	0.455348	1.20305	1.20305	tin1.1-1.5 up vs SG200	0.276079	1.31319	1.31319	tin3 up vs SG200	0.786787	1.06872	1.06872	tin4 up vs SG200	0.364729	0.798194	-1.25283	tin5 down vs SG200	14.2939	18.2358	2.91606	1
14952	Zm.9374.1.A1_at	100384545	LOC100384545	uncharacterized LOC100384545	NM_001177060	8.30331e-07	6.92749e-08	2.66569	2.66569	D19a up vs SG200	0.0266497	1.29167	1.29167	tin1.1-1.5 up vs SG200	0.0212924	1.30687	1.30687	tin3 up vs SG200	6.30855e-05	1.75521	1.75521	tin4 up vs SG200	0.000110795	1.70391	1.70391	tin5 up vs SG200	20.0892	4.82652	0.549152	1
15159	Zm.9596.1.A1_at	---	---	---	---	2.02623e-06	8.71594e-07	2.66017	2.66017	D19a up vs SG200	0.027102	1.36087	1.36087	tin1.1-1.5 up vs SG200	0.0244718	1.36968	1.36968	tin3 up vs SG200	4.23028e-05	2.02481	2.02481	tin4 up vs SG200	7.81497e-06	2.26781	2.26781	tin5 up vs SG200	17.6517	6.18936	0.801458	1
3139	Zm.1383.1.A1_at	100275801	LOC100275801	uncharacterized LOC100275801	NM_001149799	1.18662e-08	8.12621e-09	2.65779	2.65779	D19a up vs SG200	0.112804	1.1623	1.1623	tin1.1-1.5 up vs SG200	0.0156492	1.27427	1.27427	tin3 up vs SG200	1.65753e-05	1.72137	1.72137	tin4 up vs SG200	1.59246e-05	1.72466	1.72466	tin5 up vs SG200	36.2569	6.367	0.40139	1
7807	Zm.2250.1.A1_at	100279535	go1	glycolate oxidase1	NM_001152533	3.08922e-08	1.13848e-08	2.65697	2.65697	D19a up vs SG200	0.0219131	1.26231	1.26231	tin1.1-1.5 up vs SG200	0.00021855	1.54601	1.54601	tin3 up vs SG200	8.50508e-07	2.03441	2.03441	tin4 up vs SG200	3.57168e-06	1.88367	1.88367	tin5 up vs SG200	31.835	5.85927	0.420689	1
14533	Zm.8864.1.A1_at	100278083	pco081680(259)	LOC100278083	NM_001151476	1.13323e-05	1.68593e-06	2.65243	2.65243	D19a up vs SG200	0.000887785	1.71893	1.71893	tin1.1-1.5 up vs SG200	0.000753205	1.73695	1.73695	tin3 up vs SG200	1.43737e-06	2.6857	2.6857	tin4 up vs SG200	1.2359e-05	2.28634	2.28634	tin5 up vs SG200	13.6474	5.27912	0.884169	1
16272	ZmAffx.174.1.A1_at	100280867	umc1194	LOC100280867	NM_001153787	1.04958e-06	2.71434e-08	2.65029	2.65029	D19a up vs SG200	1.59773e-05	1.80749	1.80749	tin1.1-1.5 up vs SG200	9.52156e-07	2.11071	2.11071	tin3 up vs SG200	1.81304e-07	2.33515	2.33515	tin4 up vs SG200	4.18754e-07	2.21677	2.21677	tin5 up vs SG200	19.4226	4.02548	0.473732	1
7881	Zm.2321.1.A1_at	100273503	LOC100273503	uncharacterized LOC100273503	---	9.9046e-05	2.91396e-06	2.64977	2.64977	D19a up vs SG200	0.00034394	1.87528	1.87528	tin1.1-1.5 up vs SG200	0.00016622	1.97007	1.97007	tin3 up vs SG200	1.67937e-05	2.31774	2.31774	tin4 up vs SG200	1.00094e-05	2.40885	2.40885	tin5 up vs SG200	9.6787	4.08073	0.963701	1
5120	Zm.16524.3.A1_at	100279035	IDP735	LOC100279035	---	7.26032e-11	3.22498e-08	2.6423	2.6423	D19a up vs SG200	0.162266	0.865878	-1.1549	tin1.1-1.5 down vs SG200	0.802136	0.975267	-1.02536	tin3 down vs SG200	8.68474e-05	1.66791	1.66791	tin4 up vs SG200	2.354e-06	2.01707	2.01707	tin5 up vs SG200	71.1913	15.032	0.482628	1
987	Zm.10980.1.A1_at	---	---	---	---	8.78353e-08	3.24467e-06	2.63735	2.63735	D19a up vs SG200	0.38166	1.13366	1.13366	tin1.1-1.5 up vs SG200	0.605187	1.07631	1.07631	tin3 up vs SG200	0.000378234	1.86792	1.86792	tin4 up vs SG200	0.000100249	2.04565	2.04565	tin5 up vs SG200	27.5722	11.7168	0.971316	1
15461	Zm.9891.1.A1_at	---	---	---	---	1.07946e-05	1.34452e-06	2.63431	2.63431	D19a up vs SG200	0.127981	1.23157	1.23157	tin1.1-1.5 up vs SG200	0.0945546	1.25934	1.25934	tin3 up vs SG200	0.00231839	1.59873	1.59873	tin4 up vs SG200	0.000730641	1.71663	1.71663	tin5 up vs SG200	13.7491	5.05863	0.840971	1
7604	Zm.2031.4.A1_x_at	100282059	csu275a(mtl)	LOC100282059	NM_001154972	1.10868e-07	3.17159e-07	2.63257	2.63257	D19a up vs SG200	0.156459	1.18814	1.18814	tin1.1-1.5 up vs SG200	5.73918e-05	1.87317	1.87317	tin3 up vs SG200	5.3593e-07	2.53428	2.53428	tin4 up vs SG200	3.81719e-06	2.21577	2.21577	tin5 up vs SG200	26.6956	7.84143	0.671395	1
7921	Zm.2358.1.A1_at	100284976	pco079065e	LOC100284976	NM_001157871	6.73012e-07	2.2613e-05	2.63155	2.63155	D19a up vs SG200	0.599232	0.915758	-1.09199	tin1.1-1.5 down vs SG200	0.866877	0.972427	-1.02835	tin3 down vs SG200	0.000183038	2.21116	2.21116	tin4 up vs SG200	0.00364342	1.74793	1.74793	tin5 up vs SG200	20.7036	12.1903	1.34583	1
4128	Zm.15183.1.A1_at	---	---	---	---	1.07329e-07	3.97694e-06	2.62627	2.62627	D19a up vs SG200	0.654535	1.06649	1.06649	tin1.1-1.5 up vs SG200	0.169164	1.22542	1.22542	tin3 up vs SG200	0.012721	1.48578	1.48578	tin4 up vs SG200	0.00346932	1.62187	1.62187	tin5 up vs SG200	26.8162	11.6804	0.995595	1
1279	Zm.11741.1.S1_at	100384197	LOC100384197	uncharacterized LOC100384197	NM_001176772	1.28302e-07	1.14773e-07	2.62277	2.62277	D19a up vs SG200	0.00479269	1.41931	1.41931	tin1.1-1.5 up vs SG200	0.0080279	1.38245	1.38245	tin3 up vs SG200	0.000574806	1.58087	1.58087	tin4 up vs SG200	0.0217089	1.31278	1.31278	tin5 up vs SG200	26.1586	6.54731	0.572097	1
14900	Zm.9312.1.A1_at	---	---	---	---	0.000166988	0.000863867	2.61839	2.61839	D19a up vs SG200	0.667057	1.1088	1.1088	tin1.1-1.5 up vs SG200	0.282197	1.29986	1.29986	tin3 up vs SG200	9.66157e-05	3.36647	3.36647	tin4 up vs SG200	0.00184643	2.40503	2.40503	tin5 up vs SG200	8.87056	10.7654	2.77395	1
7603	Zm.2031.4.A1_at	100282059	csu275a(mtl)	LOC100282059	NM_001154972	2.27746e-07	6.56011e-07	2.61505	2.61505	D19a up vs SG200	0.176909	1.18764	1.18764	tin1.1-1.5 up vs SG200	7.56407e-05	1.90029	1.90029	tin3 up vs SG200	9.99353e-07	2.53515	2.53515	tin4 up vs SG200	5.79211e-06	2.24116	2.24116	tin5 up vs SG200	24.1412	7.81801	0.740218	1
16788	ZmAffx.463.1.A1_at	---	---	---	---	1.04102e-05	4.53851e-07	2.61372	2.61372	D19a up vs SG200	2.02811e-05	2.02163	2.02163	tin1.1-1.5 up vs SG200	1.0506e-05	2.10737	2.10737	tin3 up vs SG200	1.07306e-05	2.10452	2.10452	tin4 up vs SG200	7.14179e-06	2.16047	2.16047	tin5 up vs SG200	13.8254	4.22575	0.698631	1
2123	Zm.1275.1.S1_at	100280069	LOC100280069	uncharacterized LOC100280069	NM_001153009	1.26559e-07	3.09194e-08	2.61089	2.61089	D19a up vs SG200	0.000585214	1.51191	1.51191	tin1.1-1.5 up vs SG200	0.0345328	1.2506	1.2506	tin3 up vs SG200	6.00349e-05	1.68502	1.68502	tin4 up vs SG200	0.00168686	1.43992	1.43992	tin5 up vs SG200	26.2085	5.36588	0.467973	1
6456	Zm.17997.1.A1_at	100282545	pco129777b	LOC100282545	NM_001155453	2.58572e-08	1.23602e-06	2.60948	2.60948	D19a up vs SG200	0.012434	1.43241	1.43241	tin1.1-1.5 up vs SG200	0.0145345	1.41862	1.41862	tin3 up vs SG200	0.00243502	1.58182	1.58182	tin4 up vs SG200	0.00394718	1.5363	1.5363	tin5 up vs SG200	32.6177	11.6118	0.813704	1
8530	Zm.2964.1.S1_s_at	100191774	AY106674	LOC100191774	NM_001137199	7.3487e-09	3.65372e-08	2.59741	2.59741	D19a up vs SG200	0.0351118	1.25143	1.25143	tin1.1-1.5 up vs SG200	0.011646	1.31973	1.31973	tin3 up vs SG200	9.51323e-07	2.11164	2.11164	tin4 up vs SG200	8.56445e-06	1.8682	1.8682	tin5 up vs SG200	38.6779	8.02464	0.474225	1
6901	Zm.18453.1.A1_at	100304393	LOC100304393	uncharacterized LOC100304393	NM_001165829	8.11823e-10	1.40194e-09	2.59345	2.59345	D19a up vs SG200	0.00218366	1.32563	1.32563	tin1.1-1.5 up vs SG200	5.38257e-06	1.67514	1.67514	tin3 up vs SG200	3.66953e-08	2.13289	2.13289	tin4 up vs SG200	6.48825e-07	1.84283	1.84283	tin5 up vs SG200	51.8777	6.78248	0.298834	1
5834	Zm.17359.1.S1_at	---	---	---	---	6.62912e-06	3.38172e-07	2.59295	2.59295	D19a up vs SG200	0.000696445	1.6164	1.6164	tin1.1-1.5 up vs SG200	9.70715e-05	1.80477	1.80477	tin3 up vs SG200	5.92498e-05	1.857	1.857	tin4 up vs SG200	4.46184e-05	1.88807	1.88807	tin5 up vs SG200	14.8042	4.25461	0.656897	1
13961	Zm.809.1.A1_at	100284608	LOC100284608	calcium sensing receptor	NM_001157503	1.37038e-06	0.00019973	2.59277	2.59277	D19a up vs SG200	0.259195	0.792466	-1.26188	tin1.1-1.5 down vs SG200	0.300064	0.808197	-1.23732	tin3 down vs SG200	0.0168788	1.69937	1.69937	tin4 up vs SG200	0.0311413	1.59966	1.59966	tin5 up vs SG200	18.6871	16.1459	1.97489	1
5956	Zm.1753.1.A1_a_at	542643	NIP2-1	NOD26-like membrane integral protein ZmNIP2-1	NM_001112167	3.02116e-05	5.72589e-06	2.59022	2.59022	D19a up vs SG200	0.17245	1.22734	1.22734	tin1.1-1.5 up vs SG200	0.0480989	1.35927	1.35927	tin3 up vs SG200	0.000149921	2.02889	2.02889	tin4 up vs SG200	0.00196517	1.69874	1.69874	tin5 up vs SG200	11.7205	5.26921	1.0276	1
4363	Zm.15532.1.S1_at	100279598	LOC100279598	uncharacterized LOC100279598	NM_001152595	5.12435e-06	2.25543e-06	2.58857	2.58857	D19a up vs SG200	0.000690031	1.74475	1.74475	tin1.1-1.5 up vs SG200	0.000188322	1.8966	1.8966	tin3 up vs SG200	0.000224914	1.87482	1.87482	tin4 up vs SG200	0.00420518	1.55693	1.55693	tin5 up vs SG200	15.3876	5.92905	0.880716	1
1626	Zm.12149.1.A1_at	100281264	LOC100281264	extensin	NM_001154183	1.09132e-08	2.22302e-08	2.58593	2.58593	D19a up vs SG200	0.000597283	1.48994	1.48994	tin1.1-1.5 up vs SG200	0.00314179	1.38394	1.38394	tin3 up vs SG200	3.28211e-06	1.91589	1.91589	tin4 up vs SG200	0.000129594	1.59734	1.59734	tin5 up vs SG200	36.6695	7.01755	0.437424	1
7771	Zm.222.1.S1_at	541624	crr2	cytokinin response regulator2	NM_001111379	4.1746e-08	5.01194e-07	2.58391	2.58391	D19a up vs SG200	0.107197	1.22257	1.22257	tin1.1-1.5 up vs SG200	0.102705	1.22605	1.22605	tin3 up vs SG200	3.18265e-06	2.27082	2.27082	tin4 up vs SG200	5.52773e-06	2.18936	2.18936	tin5 up vs SG200	30.5492	9.25559	0.692511	1
8933	Zm.3357.1.A1_at	100273400	si603029f11(46)	LOC100273400	NM_001147837	1.48877e-07	8.66347e-08	2.58143	2.58143	D19a up vs SG200	0.000125942	1.6777	1.6777	tin1.1-1.5 up vs SG200	3.06191e-05	1.8065	1.8065	tin3 up vs SG200	1.95469e-07	2.44183	2.44183	tin4 up vs SG200	6.79173e-07	2.25221	2.25221	tin5 up vs SG200	25.6218	5.95113	0.530899	1
6877	Zm.18429.1.A1_at	100274071	LOC100274071	uncharacterized LOC100274071	NM_001148450	2.57972e-06	2.80455e-05	2.57542	2.57542	D19a up vs SG200	0.313837	1.18547	1.18547	tin1.1-1.5 up vs SG200	0.0675263	1.37828	1.37828	tin3 up vs SG200	0.100574	1.32992	1.32992	tin4 up vs SG200	0.108175	1.32101	1.32101	tin5 up vs SG200	17.037	9.96653	1.33713	1
9090	Zm.3500.1.S1_at	100274526	AY112073	LOC100274526	NM_001148883	8.86872e-08	2.65895e-06	2.572	2.572	D19a up vs SG200	0.606032	1.07285	1.07285	tin1.1-1.5 up vs SG200	0.810817	1.03306	1.03306	tin3 up vs SG200	9.20943e-06	2.34434	2.34434	tin4 up vs SG200	1.98282e-06	2.63087	2.63087	tin5 up vs SG200	27.5354	10.7494	0.892306	1
6598	Zm.18116.1.S1_at	100285804	LOC100285804	SNF1-related protein kinase regulatory subunit beta-1	NM_001158694	3.94132e-09	6.23167e-09	2.55828	2.55828	D19a up vs SG200	0.351854	1.08446	1.08446	tin1.1-1.5 up vs SG200	0.373689	1.08045	1.08045	tin3 up vs SG200	6.42878e-05	1.5728	1.5728	tin4 up vs SG200	0.0833981	1.16897	1.16897	tin5 up vs SG200	42.0503	6.56943	0.357092	1
10728	Zm.4887.1.S1_at	100192109	gpm560	LOC100192109	NM_001137532	3.77545e-07	7.01033e-08	2.55668	2.55668	D19a up vs SG200	9.2875e-05	1.68123	1.68123	tin1.1-1.5 up vs SG200	1.20491e-05	1.86989	1.86989	tin3 up vs SG200	5.76324e-08	2.59151	2.59151	tin4 up vs SG200	1.73139e-07	2.40606	2.40606	tin5 up vs SG200	22.4798	4.95926	0.504251	1
14275	Zm.8578.3.S1_at	100279095 /// 100303870	LOC100279095 /// LOC100303870	uncharacterized LOC100279095 /// uncharacterized LOC100303870	---	2.15847e-06	1.66676e-05	2.55526	2.55526	D19a up vs SG200	0.551896	1.09872	1.09872	tin1.1-1.5 up vs SG200	0.185443	1.23907	1.23907	tin3 up vs SG200	0.0462066	1.39761	1.39761	tin4 up vs SG200	0.0109889	1.56117	1.56117	tin5 up vs SG200	17.489	9.17254	1.1988	1
5825	Zm.17350.1.A1_at	100283924	LOC100283924	Protein binding protein	NM_001156822	4.50029e-08	1.95648e-08	2.55409	2.55409	D19a up vs SG200	0.00128632	1.42831	1.42831	tin1.1-1.5 up vs SG200	0.000138107	1.5764	1.5764	tin3 up vs SG200	2.0358e-07	2.20362	2.20362	tin4 up vs SG200	1.53446e-07	2.24113	2.24113	tin5 up vs SG200	30.2358	5.53438	0.418378	1
5071	Zm.16499.1.S1_at	---	---	---	---	8.64606e-05	0.000121043	2.55318	2.55318	D19a up vs SG200	0.212949	1.27293	1.27293	tin1.1-1.5 up vs SG200	0.0949979	1.39113	1.39113	tin3 up vs SG200	0.0372074	1.52612	1.52612	tin4 up vs SG200	0.0702405	1.43456	1.43456	tin5 up vs SG200	9.89757	7.48546	1.72867	1
5826	Zm.17350.1.A1_s_at	100283924	LOC100283924	Protein binding protein	NM_001156822	1.22111e-08	5.78544e-08	2.55005	2.55005	D19a up vs SG200	0.000418616	1.54938	1.54938	tin1.1-1.5 up vs SG200	4.0516e-05	1.73751	1.73751	tin3 up vs SG200	7.78742e-06	1.8943	1.8943	tin4 up vs SG200	1.00284e-06	2.12717	2.12717	tin5 up vs SG200	36.1167	7.70436	0.487586	1
15462	Zm.9891.1.A1_x_at	---	---	---	---	8.47499e-07	3.31435e-07	2.54977	2.54977	D19a up vs SG200	0.0966216	1.21962	1.21962	tin1.1-1.5 up vs SG200	0.0342944	1.29728	1.29728	tin3 up vs SG200	0.00148831	1.53783	1.53783	tin4 up vs SG200	0.00249172	1.49619	1.49619	tin5 up vs SG200	20.0302	5.53843	0.632008	1
9501	Zm.3883.1.S1_at	100281767	pco104637	LOC100281767	NM_001154687	3.53388e-06	4.63376e-05	2.54851	2.54851	D19a up vs SG200	0.000292747	2.18154	2.18154	tin1.1-1.5 up vs SG200	1.49787e-05	2.81634	2.81634	tin3 up vs SG200	4.45481e-06	3.15101	3.15101	tin4 up vs SG200	0.000418891	2.11839	2.11839	tin5 up vs SG200	16.2632	10.1979	1.43327	1
2501	Zm.1323.1.S1_at	100275312	LOC100275312	uncharacterized LOC100275312	---	1.55273e-05	0.00102779	2.54492	2.54492	D19a up vs SG200	0.721358	0.918763	-1.08842	tin1.1-1.5 down vs SG200	0.15902	1.41172	1.41172	tin3 up vs SG200	0.490213	1.1792	1.1792	tin4 up vs SG200	0.96974	1.00903	1.00903	tin5 up vs SG200	13.0028	15.4817	2.72147	1
16502	ZmAffx.306.1.A1_at	---	---	---	---	1.93363e-08	2.28444e-08	2.54181	2.54181	D19a up vs SG200	0.0190079	1.27144	1.27144	tin1.1-1.5 up vs SG200	0.12029	1.16309	1.16309	tin3 up vs SG200	1.13144e-06	2.00711	2.00711	tin4 up vs SG200	1.07083e-06	2.01319	2.01319	tin5 up vs SG200	33.9343	6.28545	0.423369	1
6578	Zm.18103.1.S1_at	542511	Nrt1.1	nitrate transporter	---	9.81139e-06	5.9401e-06	2.54062	2.54062	D19a up vs SG200	0.0292084	1.40153	1.40153	tin1.1-1.5 up vs SG200	0.0023053	1.6654	1.6654	tin3 up vs SG200	4.78838e-05	2.17288	2.17288	tin4 up vs SG200	0.00050455	1.84409	1.84409	tin5 up vs SG200	13.9508	6.05674	0.992345	1
3192	Zm.13871.1.A1_at	542616	LOC542616	R2R3MYB-domain protein	---	2.90708e-06	1.61877e-06	2.53902	2.53902	D19a up vs SG200	0.000818983	1.68309	1.68309	tin1.1-1.5 up vs SG200	0.00212813	1.58915	1.58915	tin3 up vs SG200	1.2378e-05	2.19733	2.19733	tin4 up vs SG200	0.000146062	1.87098	1.87098	tin5 up vs SG200	16.7397	5.86997	0.801511	1
7049	Zm.18731.1.S1_at	100275661	LOC100275661	uncharacterized LOC100275661	NM_001149696	3.47246e-07	8.57696e-08	2.53767	2.53767	D19a up vs SG200	0.00902426	1.35047	1.35047	tin1.1-1.5 up vs SG200	0.00045323	1.55963	1.55963	tin3 up vs SG200	1.15474e-06	2.14751	2.14751	tin4 up vs SG200	5.31648e-06	1.96488	1.96488	tin5 up vs SG200	22.7476	5.08723	0.511173	1
14276	Zm.8578.3.S1_s_at	100275312	LOC100275312	uncharacterized LOC100275312	---	0.00015096	0.00614906	2.53729	2.53729	D19a up vs SG200	0.788811	1.08374	1.08374	tin1.1-1.5 up vs SG200	0.0674477	1.78456	1.78456	tin3 up vs SG200	0.543992	1.20088	1.20088	tin4 up vs SG200	0.805001	0.928568	-1.07693	tin5 down vs SG200	9.02268	17.1894	4.35459	1
11209	Zm.5340.1.A1_at	100304205	LOC100304205	uncharacterized LOC100304205	NM_001165655	2.31315e-07	9.97797e-06	2.52973	2.52973	D19a up vs SG200	0.75409	0.954358	-1.04782	tin1.1-1.5 down vs SG200	0.108422	1.28307	1.28307	tin3 up vs SG200	0.0218771	1.45096	1.45096	tin4 up vs SG200	0.0334346	1.40648	1.40648	tin5 up vs SG200	24.0885	11.3128	1.07346	1
5126	Zm.16524.8.A1_at	---	---	---	---	1.87795e-05	0.00014676	2.52243	2.52243	D19a up vs SG200	0.185752	1.29537	1.29537	tin1.1-1.5 up vs SG200	0.0722368	1.43368	1.43368	tin3 up vs SG200	0.000457837	2.27375	2.27375	tin4 up vs SG200	3.45549e-05	2.89205	2.89205	tin5 up vs SG200	12.6256	9.66625	1.74995	1
12512	Zm.6402.3.S1_a_at	100127531 /// 100191728	D8 /// d9	DELLA protein DWARF8 /// dwarf plant9	NM_001137157	7.40815e-08	1.10179e-08	2.51976	2.51976	D19a up vs SG200	1.57097e-06	1.89358	1.89358	tin1.1-1.5 up vs SG200	5.694e-06	1.77687	1.77687	tin3 up vs SG200	5.52282e-08	2.27783	2.27783	tin4 up vs SG200	7.75518e-07	1.96394	1.96394	tin5 up vs SG200	28.2296	4.62566	0.374534	1
5658	Zm.17223.1.S1_at	---	---	---	---	2.16049e-07	1.60631e-07	2.5138	2.5138	D19a up vs SG200	0.00371693	1.42744	1.42744	tin1.1-1.5 up vs SG200	0.0169299	1.32258	1.32258	tin3 up vs SG200	5.19431e-05	1.77394	1.77394	tin4 up vs SG200	8.28956e-05	1.73045	1.73045	tin5 up vs SG200	24.3206	5.84827	0.549636	1
17009	ZmAffx.60.1.A1_at	100278439	LOC100278439	Uncharacterized LOC100278439	NM_001151717	2.77414e-07	3.0804e-06	2.51345	2.51345	D19a up vs SG200	0.657977	1.06134	1.06134	tin1.1-1.5 up vs SG200	0.036308	1.35191	1.35191	tin3 up vs SG200	3.88945e-06	2.46999	2.46999	tin4 up vs SG200	3.4419e-06	2.49262	2.49262	tin5 up vs SG200	23.4803	8.93619	0.869905	1
1837	Zm.12405.1.A1_at	100281307	umc2173	LOC100281307	NM_001154225	7.82923e-07	2.91579e-07	2.512	2.512	D19a up vs SG200	0.000446708	1.61993	1.61993	tin1.1-1.5 up vs SG200	0.000209233	1.68665	1.68665	tin3 up vs SG200	7.83801e-07	2.34843	2.34843	tin4 up vs SG200	2.53741e-06	2.17656	2.17656	tin5 up vs SG200	20.2596	5.32024	0.600236	1
11920	Zm.5965.1.A1_at	100192560	umc1136	LOC100192560	NM_001137776	3.11522e-06	9.37315e-08	2.50874	2.50874	D19a up vs SG200	0.000247619	1.6021	1.6021	tin1.1-1.5 up vs SG200	0.000556058	1.5403	1.5403	tin3 up vs SG200	7.63613e-07	2.19211	2.19211	tin4 up vs SG200	1.70424e-05	1.83648	1.83648	tin5 up vs SG200	16.5696	3.6625	0.505227	1
15766	ZmAffx.1106.1.A1_at	100304279	LOC100304279	uncharacterized LOC100304279	NM_001165722	3.70217e-09	4.48032e-07	2.5081	2.5081	D19a up vs SG200	0.978959	1.00303	1.00303	tin1.1-1.5 up vs SG200	0.867485	1.01936	1.01936	tin3 up vs SG200	0.00144743	1.54361	1.54361	tin4 up vs SG200	0.00232771	1.50483	1.50483	tin5 up vs SG200	42.4039	11.8483	0.638662	1
13850	Zm.7905.1.S1_at	100193292	csu70	LOC100193292	NM_001138433	1.33941e-09	4.0219e-08	2.50648	2.50648	D19a up vs SG200	0.38692	1.08764	1.08764	tin1.1-1.5 up vs SG200	0.0270009	1.25851	1.25851	tin3 up vs SG200	8.70678e-06	1.83122	1.83122	tin4 up vs SG200	0.000287006	1.54628	1.54628	tin5 up vs SG200	48.5511	9.46546	0.44562	1
4125	Zm.15177.1.A1_at	---	---	---	---	8.30096e-09	1.59407e-09	2.50613	2.50613	D19a up vs SG200	0.000373641	1.40148	1.40148	tin1.1-1.5 up vs SG200	0.00180654	1.32435	1.32435	tin3 up vs SG200	1.24463e-07	1.96156	1.96156	tin4 up vs SG200	1.41027e-06	1.74974	1.74974	tin5 up vs SG200	38.0485	4.70571	0.28269	1
2503	Zm.13232.1.S1_at	100285936	cl244_1	LOC100285936	NM_001158825	4.3493e-11	4.47296e-05	2.50419	2.50419	D19a up vs SG200	6.06091e-05	2.44073	2.44073	tin1.1-1.5 up vs SG200	3.73048e-05	2.54321	2.54321	tin3 up vs SG200	0.00123084	1.91326	1.91326	tin4 up vs SG200	0.0222194	1.52103	1.52103	tin5 up vs SG200	76.0951	45.6436	1.37102	1
3430	Zm.14099.1.A1_at	100127007 /// 100191642	AY107844 /// LOC100191642	LOC100127007 /// uncharacterized LOC100191642	NM_001137071	6.80298e-08	3.77655e-08	2.50369	2.50369	D19a up vs SG200	0.277746	1.11128	1.11128	tin1.1-1.5 up vs SG200	0.056675	1.21276	1.21276	tin3 up vs SG200	2.64831e-06	1.94249	1.94249	tin4 up vs SG200	8.75534e-06	1.82434	1.82434	tin5 up vs SG200	28.5638	5.50492	0.440511	1
14972	Zm.9391.1.A2_at	100279653	pco120449	LOC100279653	NM_001152642	1.97802e-06	7.27538e-08	2.50362	2.50362	D19a up vs SG200	0.000259737	1.58296	1.58296	tin1.1-1.5 up vs SG200	0.0220962	1.28352	1.28352	tin3 up vs SG200	4.61789e-05	1.72313	1.72313	tin4 up vs SG200	0.000364204	1.55759	1.55759	tin5 up vs SG200	17.714	3.75561	0.484602	1
17647	ZmAffx.950.1.A1_at	100277168	LOC100277168	uncharacterized LOC100277168	NM_001150814	1.95056e-08	3.57109e-08	2.49902	2.49902	D19a up vs SG200	3.27015e-08	2.51365	2.51365	tin1.1-1.5 up vs SG200	1.81847e-06	1.97435	1.97435	tin3 up vs SG200	6.6791e-07	2.08767	2.08767	tin4 up vs SG200	3.96965e-07	2.15137	2.15137	tin5 up vs SG200	33.8941	6.45328	0.43519	1
9165	Zm.3568.2.A1_a_at	100286051	LOC100286051	ATFP4	NM_001158939	2.32754e-10	0.000231647	2.49064	2.49064	D19a up vs SG200	0.000650693	2.26154	2.26154	tin1.1-1.5 up vs SG200	0.0024794	1.99999	1.99999	tin3 up vs SG200	0.000519231	2.30935	2.30935	tin4 up vs SG200	0.0391275	1.54411	1.54411	tin5 up vs SG200	61.1446	49.9684	1.86793	1
771	Zm.10642.1.A1_at	100192619	LOC100192619	uncharacterized LOC100192619	NM_001137834	3.11571e-09	3.11389e-07	2.48521	2.48521	D19a up vs SG200	0.626997	0.94748	-1.05543	tin1.1-1.5 down vs SG200	0.00584668	1.41338	1.41338	tin3 up vs SG200	0.0004308	1.61777	1.61777	tin4 up vs SG200	0.00685115	1.4018	1.4018	tin5 up vs SG200	43.3925	11.2427	0.592214	1
10542	Zm.4743.1.S1_at	100284268	si707062c10	LOC100284268	NM_001157163	9.36235e-05	6.96453e-07	2.48387	2.48387	D19a up vs SG200	0.000587313	1.63909	1.63909	tin1.1-1.5 up vs SG200	0.000137753	1.77856	1.77856	tin3 up vs SG200	3.21265e-05	1.93694	1.93694	tin4 up vs SG200	0.000386303	1.67778	1.67778	tin5 up vs SG200	9.76894	2.86035	0.669257	1
5021	Zm.16434.1.S1_at	---	---	---	---	0.000218385	0.000294334	2.48213	2.48213	D19a up vs SG200	0.553505	1.127	1.127	tin1.1-1.5 up vs SG200	0.102877	1.40737	1.40737	tin3 up vs SG200	0.0146671	1.71658	1.71658	tin4 up vs SG200	0.00231163	2.04336	2.04336	tin5 up vs SG200	8.47504	7.22706	1.94913	1
15044	Zm.949.1.A1_s_at	100280024	pco111663(403)	LOC100280024	NM_001152969	7.47484e-07	1.5888e-08	2.47871	2.47871	D19a up vs SG200	0.000564039	1.45402	1.45402	tin1.1-1.5 up vs SG200	0.000304763	1.49221	1.49221	tin3 up vs SG200	1.49102e-06	1.90847	1.90847	tin4 up vs SG200	3.56025e-05	1.63871	1.63871	tin5 up vs SG200	20.3947	3.396	0.380603	1
7312	Zm.19137.1.A1_at	100383726	LOC100383726	uncharacterized LOC100383726	NM_001176363	0.00502482	0.00367095	2.47717	2.47717	D19a up vs SG200	0.509509	1.19731	1.19731	tin1.1-1.5 up vs SG200	0.494683	1.20506	1.20506	tin3 up vs SG200	0.0233025	1.95301	1.95301	tin4 up vs SG200	0.013511	2.09753	2.09753	tin5 up vs SG200	4.68707	7.29733	3.55864	1
1002	Zm.11055.1.A1_at	---	---	---	---	1.65114e-06	1.892e-07	2.47681	2.47681	D19a up vs SG200	4.49254e-08	2.74102	2.74102	tin1.1-1.5 up vs SG200	3.62789e-07	2.37134	2.37134	tin3 up vs SG200	2.45113e-07	2.4339	2.4339	tin4 up vs SG200	4.78745e-06	2.02124	2.02124	tin5 up vs SG200	18.1874	4.33881	0.545283	1
11830	Zm.5885.1.A1_at	100278710	LOC100278710	uncharacterized LOC100278710	---	1.66899e-12	3.67049e-08	2.46802	2.46802	D19a up vs SG200	0.592661	0.950888	-1.05165	tin1.1-1.5 down vs SG200	0.0599425	1.20534	1.20534	tin3 up vs SG200	0.831277	0.980219	-1.02018	tin4 down vs SG200	0.235675	0.892553	-1.12038	tin5 down vs SG200	115.859	21.5472	0.425092	1
1175	Zm.11630.1.A1_at	100384219	LOC100384219	uncharacterized LOC100384219	NM_001176791	4.34394e-07	7.05988e-07	2.46246	2.46246	D19a up vs SG200	0.00324495	1.487	1.487	tin1.1-1.5 up vs SG200	0.00100976	1.58449	1.58449	tin3 up vs SG200	8.11448e-05	1.82436	1.82436	tin4 up vs SG200	0.00109372	1.5776	1.5776	tin5 up vs SG200	22.037	6.34364	0.657972	1
7602	Zm.2031.2.A1_a_at	100126897 /// 100280901 /// 100382140	csu1120 /// LOC100280901 /// LOC100382140	LOC100126897 /// metallothionein-like protein type 2 /// uncharacterized LOC100382140	NM_001153821 /// NM_001174901	0.000284195	4.45347e-05	2.46165	2.46165	D19a up vs SG200	0.10383	1.32352	1.32352	tin1.1-1.5 up vs SG200	0.00961043	1.61247	1.61247	tin3 up vs SG200	0.000124528	2.26271	2.26271	tin4 up vs SG200	0.00128538	1.88343	1.88343	tin5 up vs SG200	8.09917	4.67462	1.31925	1
14331	Zm.8639.1.A1_at	---	---	---	---	7.83212e-05	0.000112606	2.46147	2.46147	D19a up vs SG200	0.120261	1.33819	1.33819	tin1.1-1.5 up vs SG200	0.391035	1.1694	1.1694	tin3 up vs SG200	0.0217033	1.57052	1.57052	tin4 up vs SG200	0.0987423	1.365	1.365	tin5 up vs SG200	10.0591	6.92628	1.57385	1
7124	Zm.18954.1.A1_at	100273399	LOC100273399	uncharacterized LOC100273399	NM_001147836	3.7815e-09	2.65753e-06	2.46076	2.46076	D19a up vs SG200	0.0104634	1.44673	1.44673	tin1.1-1.5 up vs SG200	0.0070852	1.4816	1.4816	tin3 up vs SG200	0.608471	1.06883	1.06883	tin4 up vs SG200	0.00528569	1.50819	1.50819	tin5 up vs SG200	42.2838	14.9967	0.810666	1
8333	Zm.277.1.A1_at	100272982	LOC100272982	uncharacterized LOC100272982	NM_001147433	3.40817e-07	1.08519e-05	2.46049	2.46049	D19a up vs SG200	7.99178e-06	2.5198	2.5198	tin1.1-1.5 up vs SG200	0.000116715	2.06334	2.06334	tin3 up vs SG200	0.000365344	1.90451	1.90451	tin4 up vs SG200	0.00231003	1.67904	1.67904	tin5 up vs SG200	22.8078	10.2266	1.02487	1
10900	Zm.5048.7.A1_x_at	100285108	LOC100285108	Endoplasmin	NM_001158003	4.67414e-06	2.06518e-05	2.45695	2.45695	D19a up vs SG200	0.49073	1.1126	1.1126	tin1.1-1.5 up vs SG200	0.393193	1.14195	1.14195	tin3 up vs SG200	0.00367769	1.67192	1.67192	tin4 up vs SG200	6.80448e-05	2.23864	2.23864	tin5 up vs SG200	15.6005	7.80147	1.14303	1
719	Zm.10551.1.A1_at	100194275	LOC100194275	uncharacterized LOC100194275	NM_001139314	7.4714e-08	3.32907e-07	2.4552	2.4552	D19a up vs SG200	2.07509e-06	2.17849	2.17849	tin1.1-1.5 up vs SG200	3.56069e-07	2.44397	2.44397	tin3 up vs SG200	1.00501e-05	1.98021	1.98021	tin4 up vs SG200	1.38116e-05	1.94394	1.94394	tin5 up vs SG200	28.1964	7.18435	0.582392	1
760	Zm.10614.1.A1_at	100383552	pco089998	LOC100383552	NM_001176200	1.24565e-07	3.62998e-06	2.45187	2.45187	D19a up vs SG200	0.769688	0.961983	-1.03952	tin1.1-1.5 down vs SG200	0.185129	1.19749	1.19749	tin3 up vs SG200	5.45739e-05	2.02976	2.02976	tin4 up vs SG200	0.000485955	1.76377	1.76377	tin5 up vs SG200	26.2665	9.72342	0.846133	1
5121	Zm.16524.4.A1_at	---	---	---	---	1.00923e-08	5.4609e-08	2.4481	2.4481	D19a up vs SG200	0.298044	1.10651	1.10651	tin1.1-1.5 up vs SG200	0.233432	1.12359	1.12359	tin3 up vs SG200	9.89634e-05	1.62184	1.62184	tin4 up vs SG200	0.000652011	1.48734	1.48734	tin5 up vs SG200	37.0589	7.17068	0.442272	1
14630	Zm.8968.1.S1_at	100191639	LOC100191639	Uncharacterized LOC100191639	NM_001137068	1.66542e-08	8.11712e-09	2.44655	2.44655	D19a up vs SG200	0.000213248	1.47767	1.47767	tin1.1-1.5 up vs SG200	8.66921e-06	1.69161	1.69161	tin3 up vs SG200	2.65128e-08	2.27614	2.27614	tin4 up vs SG200	6.06945e-08	2.16975	2.16975	tin5 up vs SG200	34.6296	5.09363	0.336203	1
6486	Zm.18026.1.A1_at	---	---	---	---	6.5518e-07	2.10025e-08	2.43613	2.43613	D19a up vs SG200	7.17307e-05	1.58881	1.58881	tin1.1-1.5 up vs SG200	2.03754e-05	1.68146	1.68146	tin3 up vs SG200	4.40969e-07	2.03636	2.03636	tin4 up vs SG200	3.75602e-07	2.0543	2.0543	tin5 up vs SG200	20.7834	3.46514	0.381089	1
15085	Zm.9535.1.A1_x_at	---	---	---	---	2.8342e-05	8.32018e-05	2.43348	2.43348	D19a up vs SG200	0.300079	1.19991	1.19991	tin1.1-1.5 up vs SG200	0.118996	1.32355	1.32355	tin3 up vs SG200	0.0564314	1.41899	1.41899	tin4 up vs SG200	0.0895502	1.3601	1.3601	tin5 up vs SG200	11.839	7.49256	1.44656	1
3330	Zm.13994.1.A1_at	100381541	pco113850	LOC100381541	NM_001174369	7.03525e-07	1.81745e-07	2.42861	2.42861	D19a up vs SG200	0.00104745	1.50218	1.50218	tin1.1-1.5 up vs SG200	0.000155172	1.6503	1.6503	tin3 up vs SG200	1.78413e-06	2.10398	2.10398	tin4 up vs SG200	4.20026e-06	2.00143	2.00143	tin5 up vs SG200	20.5726	4.66925	0.518776	1
14321	Zm.8630.1.A1_at	---	---	---	---	5.58542e-08	2.07393e-08	2.42285	2.42285	D19a up vs SG200	0.0179841	1.25684	1.25684	tin1.1-1.5 up vs SG200	0.117606	1.15425	1.15425	tin3 up vs SG200	3.27596e-06	1.82704	1.82704	tin4 up vs SG200	0.000210011	1.51201	1.51201	tin5 up vs SG200	29.351	4.82498	0.375746	1
15783	ZmAffx.1116.1.A1_at	---	---	---	---	0.00077815	0.0138696	2.42022	2.42022	D19a up vs SG200	0.576509	0.833264	-1.2001	tin1.1-1.5 down vs SG200	0.678185	1.14478	1.14478	tin3 up vs SG200	0.0284438	2.16087	2.16087	tin4 up vs SG200	0.0517897	1.95884	1.95884	tin5 up vs SG200	6.76761	15.1391	5.11312	1
11263	Zm.539.1.A1_at	542740	gst8	Glutathione transferase8	NM_001112250	0.0001292	5.55774e-05	2.41841	2.41841	D19a up vs SG200	0.000187674	2.19074	2.19074	tin1.1-1.5 up vs SG200	0.000323156	2.09829	2.09829	tin3 up vs SG200	0.00345874	1.74598	1.74598	tin4 up vs SG200	0.00109155	1.90827	1.90827	tin5 up vs SG200	9.26105	5.35328	1.32124	1
15393	Zm.9826.1.A1_at	100381909	LOC100381909	Uncharacterized LOC100381909	NM_001174686	1.49164e-06	2.47366e-08	2.41793	2.41793	D19a up vs SG200	0.000431988	1.47261	1.47261	tin1.1-1.5 up vs SG200	0.00162546	1.39323	1.39323	tin3 up vs SG200	1.66897e-05	1.69998	1.69998	tin4 up vs SG200	4.18621e-06	1.81632	1.81632	tin5 up vs SG200	18.4583	3.09766	0.383587	1
9	AFFX-BioB-5_at	---	---	---	---	6.17606e-08	5.02287e-07	2.41692	2.41692	D19a up vs SG200	0.685748	0.95589	-1.04615	tin1.1-1.5 down vs SG200	0.263353	0.880812	-1.13532	tin3 down vs SG200	2.66554e-06	2.16763	2.16763	tin4 up vs SG200	0.000133756	1.72666	1.72666	tin5 up vs SG200	28.9473	7.58179	0.598667	1
3297	Zm.13961.1.S1_at	542163	hpl1	hydroperoxide lyase1	NM_001111785	2.72088e-08	3.65627e-09	2.4129	2.4129	D19a up vs SG200	1.71627e-06	1.7494	1.7494	tin1.1-1.5 up vs SG200	6.81891e-06	1.6479	1.6479	tin3 up vs SG200	7.72526e-08	2.03117	2.03117	tin4 up vs SG200	3.12552e-05	1.54863	1.54863	tin5 up vs SG200	32.3918	4.13046	0.291465	1
3608	Zm.14399.1.S1_at	542517	abcf1	ABC family1	NM_001112065	2.01998e-06	2.55661e-07	2.41098	2.41098	D19a up vs SG200	0.17515	1.1585	1.1585	tin1.1-1.5 up vs SG200	0.0090355	1.36061	1.36061	tin3 up vs SG200	5.82557e-06	1.98797	1.98797	tin4 up vs SG200	9.06276e-06	1.93857	1.93857	tin5 up vs SG200	17.6597	4.15005	0.537146	1
9834	Zm.4147.4.A1_at	100274963	LOC100274963	Uncharacterized LOC100274963	---	2.58724e-06	6.18107e-07	2.40816	2.40816	D19a up vs SG200	0.0367092	1.28724	1.28724	tin1.1-1.5 up vs SG200	0.0115906	1.3712	1.3712	tin3 up vs SG200	3.22794e-05	1.88225	1.88225	tin4 up vs SG200	0.000945317	1.56479	1.56479	tin5 up vs SG200	17.0297	4.56756	0.613054	1
12810	Zm.6659.1.A1_at	542720	PR-5	pathogenesis related protein-5	NM_001112232	9.61446e-11	4.82403e-06	2.39599	2.39599	D19a up vs SG200	1.57002e-06	2.60449	2.60449	tin1.1-1.5 up vs SG200	2.58191e-05	2.1302	2.1302	tin3 up vs SG200	5.4932e-05	2.02521	2.02521	tin4 up vs SG200	4.14652e-05	2.06338	2.06338	tin5 up vs SG200	68.6339	25.2769	0.841796	1
9166	Zm.3568.2.A1_at	100286051	LOC100286051	ATFP4	NM_001158939	0.000195094	3.69092e-06	2.39459	2.39459	D19a up vs SG200	0.000309062	1.78781	1.78781	tin1.1-1.5 up vs SG200	0.00291581	1.56064	1.56064	tin3 up vs SG200	2.44656e-05	2.10174	2.10174	tin4 up vs SG200	0.00243359	1.57768	1.57768	tin5 up vs SG200	8.6397	3.04022	0.804318	1
558	Zm.10372.1.S1_at	100286198	LOC100286198	EF hand family protein	NM_001159086	0.00018893	0.00700844	2.39435	2.39435	D19a up vs SG200	0.724002	0.903471	-1.10684	tin1.1-1.5 down vs SG200	0.127311	1.57504	1.57504	tin3 up vs SG200	0.295493	1.35728	1.35728	tin4 up vs SG200	0.769944	1.08765	1.08765	tin5 up vs SG200	8.68698	15.1462	3.98526	1
13536	Zm.742.1.A1_at	542203	CCD	carotenoid cleavage dioxygenase	NM_001111816	1.7297e-06	2.27807e-07	2.39274	2.39274	D19a up vs SG200	0.0535298	1.23665	1.23665	tin1.1-1.5 up vs SG200	0.000144086	1.6565	1.6565	tin3 up vs SG200	1.02289e-06	2.17577	2.17577	tin4 up vs SG200	1.51686e-06	2.12453	2.12453	tin5 up vs SG200	18.0645	4.10034	0.518817	1
272	Zm.10085.1.A1_at	---	---	---	---	8.18384e-05	0.0211378	2.38943	2.38943	D19a up vs SG200	0.0133404	2.58013	2.58013	tin1.1-1.5 up vs SG200	0.134598	1.71093	1.71093	tin3 up vs SG200	0.00581419	2.95564	2.95564	tin4 up vs SG200	0.0227347	2.36025	2.36025	tin5 up vs SG200	9.9871	25.3448	5.80058	1
13987	Zm.8116.1.A1_a_at	100280383	LOC100280383	uncharacterized LOC100280383	NM_001153308	5.27336e-11	1.01278e-09	2.38752	2.38752	D19a up vs SG200	0.00388915	1.26221	1.26221	tin1.1-1.5 up vs SG200	0.00512317	1.25086	1.25086	tin3 up vs SG200	9.46281e-05	1.42836	1.42836	tin4 up vs SG200	0.00328701	1.26918	1.26918	tin5 up vs SG200	74.2145	7.73846	0.238335	1
5856	Zm.17377.1.A1_at	100279830	LOC100279830	Uncharacterized LOC100279830	NM_001152784	3.32973e-05	2.70477e-05	2.38564	2.38564	D19a up vs SG200	0.342647	1.15787	1.15787	tin1.1-1.5 up vs SG200	0.56405	1.0923	1.0923	tin3 up vs SG200	0.00128368	1.79317	1.79317	tin4 up vs SG200	0.00103976	1.82028	1.82028	tin5 up vs SG200	11.5418	5.66636	1.12215	1
5840	Zm.17364.1.A1_at	100281019	LOC100281019	hsp20/alpha crystallin family protein	NM_001153938	1.20041e-05	2.87785e-05	2.38351	2.38351	D19a up vs SG200	0.114232	1.28601	1.28601	tin1.1-1.5 up vs SG200	0.10471	1.2956	1.2956	tin3 up vs SG200	0.0100642	1.55163	1.55163	tin4 up vs SG200	0.0363896	1.41037	1.41037	tin5 up vs SG200	13.5276	6.70212	1.13243	1
9274	Zm.3670.4.S1_at	100502283	LOC100502283	Uncharacterized LOC100502283	NM_001196760	7.39465e-05	3.58541e-05	2.38326	2.38326	D19a up vs SG200	0.00717271	1.60488	1.60488	tin1.1-1.5 up vs SG200	0.00251827	1.73217	1.73217	tin3 up vs SG200	1.22146e-05	2.60022	2.60022	tin4 up vs SG200	3.73211e-05	2.37569	2.37569	tin5 up vs SG200	10.1539	5.23422	1.17826	1
14943	Zm.9366.1.A1_at	100282766	LOC100282766	aldo-keto reductase/ oxidoreductase	NM_001155672	7.99011e-06	4.4683e-05	2.38229	2.38229	D19a up vs SG200	0.211359	1.22624	1.22624	tin1.1-1.5 up vs SG200	0.50782	1.11195	1.11195	tin3 up vs SG200	8.01513e-05	2.27411	2.27411	tin4 up vs SG200	0.00134635	1.83456	1.83456	tin5 up vs SG200	14.3926	7.71836	1.22577	1
3119	Zm.13810.1.S1_at	100191253	LOC100191253	uncharacterized LOC100191253	NM_001136687	7.39307e-08	6.06439e-07	2.37899	2.37899	D19a up vs SG200	0.0666587	1.23945	1.23945	tin1.1-1.5 up vs SG200	0.0327464	1.29042	1.29042	tin3 up vs SG200	3.27432e-06	2.13417	2.13417	tin4 up vs SG200	1.05888e-05	1.98801	1.98801	tin5 up vs SG200	28.2375	7.34339	0.594419	1
14674	Zm.9012.1.A1_at	100383440	LOC100383440	uncharacterized LOC100383440	NM_001176090	3.64171e-07	2.66844e-08	2.37357	2.37357	D19a up vs SG200	0.000315558	1.48302	1.48302	tin1.1-1.5 up vs SG200	3.84833e-05	1.62357	1.62357	tin3 up vs SG200	1.75934e-07	2.12313	2.12313	tin4 up vs SG200	6.92272e-08	2.24043	2.24043	tin5 up vs SG200	22.5949	3.67421	0.371685	1
13946	Zm.8062.1.A1_at	100285547	LOC100285547	BHLH transcription factor	NM_001158438	7.36603e-06	3.19951e-06	2.37292	2.37292	D19a up vs SG200	0.0102772	1.43457	1.43457	tin1.1-1.5 up vs SG200	0.00171351	1.59453	1.59453	tin3 up vs SG200	0.0340089	1.33336	1.33336	tin4 up vs SG200	0.471439	1.09586	1.09586	tin5 up vs SG200	14.5707	4.90491	0.769438	1
7084	Zm.1882.1.S1_at	100280899	gpm236	LOC100280899	NM_001153819	0.00175632	0.000277856	2.37201	2.37201	D19a up vs SG200	0.00449556	1.85158	1.85158	tin1.1-1.5 up vs SG200	0.000146554	2.5149	2.5149	tin3 up vs SG200	0.00039447	2.29805	2.29805	tin4 up vs SG200	0.00309425	1.91376	1.91376	tin5 up vs SG200	5.80315	4.41301	1.73817	1
1032	Zm.11189.1.A1_x_at	542696	LOC542696	Brain protein 44-like	NM_001112212	7.52622e-06	3.48507e-05	2.36845	2.36845	D19a up vs SG200	0.831962	1.03335	1.03335	tin1.1-1.5 up vs SG200	0.0765168	1.33373	1.33373	tin3 up vs SG200	0.00431933	1.65723	1.65723	tin4 up vs SG200	0.000706377	1.88859	1.88859	tin5 up vs SG200	14.5234	7.34141	1.1554	1
14778	Zm.9141.1.A1_at	---	---	---	---	5.34185e-05	8.34844e-05	2.36718	2.36718	D19a up vs SG200	0.166392	1.27017	1.27017	tin1.1-1.5 up vs SG200	0.240451	1.22273	1.22273	tin3 up vs SG200	0.0758263	1.3677	1.3677	tin4 up vs SG200	0.030915	1.47744	1.47744	tin5 up vs SG200	10.7032	6.36356	1.35897	1
2817	Zm.13544.1.A1_at	---	---	---	---	2.23133e-05	7.7375e-06	2.36612	2.36612	D19a up vs SG200	0.000120326	1.95647	1.95647	tin1.1-1.5 up vs SG200	8.30753e-06	2.35391	2.35391	tin3 up vs SG200	6.8687e-07	2.85044	2.85044	tin4 up vs SG200	1.05675e-06	2.75338	2.75338	tin5 up vs SG200	12.2913	4.76006	0.885193	1
15023	Zm.9459.1.A1_at	---	---	---	---	0.000697583	0.000172443	2.36353	2.36353	D19a up vs SG200	0.510784	1.12632	1.12632	tin1.1-1.5 up vs SG200	0.340562	1.18973	1.18973	tin3 up vs SG200	0.0499093	1.4551	1.4551	tin4 up vs SG200	0.0353322	1.50161	1.50161	tin5 up vs SG200	6.9044	4.71933	1.56234	1
875	Zm.10790.1.S1_at	100126896 /// 100191548	gtr1 /// LOC100191548	glutamyl-tRNA reductase1 /// uncharacterized LOC100191548	NM_001136978	1.19009e-07	4.17392e-05	2.36235	2.36235	D19a up vs SG200	0.0781669	0.74818	-1.33658	tin1.1-1.5 down vs SG200	0.0553871	0.727216	-1.37511	tin3 down vs SG200	0.0117478	1.55004	1.55004	tin4 up vs SG200	0.0252558	1.46291	1.46291	tin5 up vs SG200	26.4338	13.7287	1.18711	1
6759	Zm.18317.1.A1_at	---	---	---	---	4.02052e-07	3.90402e-05	2.36201	2.36201	D19a up vs SG200	0.342227	1.16177	1.16177	tin1.1-1.5 up vs SG200	0.0281725	1.44725	1.44725	tin3 up vs SG200	0.0645344	1.35542	1.35542	tin4 up vs SG200	0.0167965	1.50515	1.50515	tin5 up vs SG200	22.2803	11.4264	1.17222	1
14041	Zm.8181.1.A1_at	100193608	AY110330	LOC100193608	NM_001138710	2.43142e-07	2.25742e-07	2.36175	2.36175	D19a up vs SG200	4.6991e-07	2.25432	2.25432	tin1.1-1.5 up vs SG200	4.0449e-07	2.27558	2.27558	tin3 up vs SG200	1.26732e-05	1.86305	1.86305	tin4 up vs SG200	2.05242e-05	1.81573	1.81573	tin5 up vs SG200	23.9202	5.26118	0.502736	1
11763	Zm.5840.1.A1_at	100273204	LOC100273204	uncharacterized LOC100273204	NM_001147647	5.86244e-08	9.5507e-09	2.36065	2.36065	D19a up vs SG200	1.94343e-07	1.99414	1.99414	tin1.1-1.5 up vs SG200	4.82563e-08	2.1488	2.1488	tin3 up vs SG200	4.08113e-09	2.48854	2.48854	tin4 up vs SG200	5.53672e-08	2.13251	2.13251	tin5 up vs SG200	29.156	4.04439	0.317064	1
14673	Zm.901.1.S1_at	100384718	TIDP2779	LOC100384718	NM_001177190	0.000295233	7.59692e-05	2.36023	2.36023	D19a up vs SG200	0.00175946	1.84107	1.84107	tin1.1-1.5 up vs SG200	0.000646524	1.98959	1.98959	tin3 up vs SG200	0.000434298	2.05248	2.05248	tin4 up vs SG200	0.00128801	1.88596	1.88596	tin5 up vs SG200	8.04579	4.66587	1.32552	1
1744	Zm.12299.1.A1_at	100281276	LOC100281276	ATP-dependent protease Clp ATPase subunit	NM_001154195	9.3625e-09	1.94834e-08	2.35985	2.35985	D19a up vs SG200	0.00743976	1.29248	1.29248	tin1.1-1.5 up vs SG200	0.000113006	1.52955	1.52955	tin3 up vs SG200	1.29302e-07	2.1131	2.1131	tin4 up vs SG200	1.3096e-07	2.11161	2.11161	tin5 up vs SG200	37.4361	5.74164	0.350564	1
1554	Zm.12065.1.S1_at	100275823	LOC100275823	uncharacterized LOC100275823	NM_001149817	8.98376e-07	1.53958e-06	2.35844	2.35844	D19a up vs SG200	0.0424014	1.29203	1.29203	tin1.1-1.5 up vs SG200	0.00659853	1.43686	1.43686	tin3 up vs SG200	0.0193655	1.35254	1.35254	tin4 up vs SG200	0.0519536	1.27629	1.27629	tin5 up vs SG200	19.863	5.85886	0.674203	1
15624	ZmAffx.1032.1.S1_at	100383112	LOC100383112	uncharacterized LOC100383112	NM_001175780	1.80835e-08	7.90788e-09	2.35381	2.35381	D19a up vs SG200	0.000388205	1.4192	1.4192	tin1.1-1.5 up vs SG200	0.000121112	1.48404	1.48404	tin3 up vs SG200	4.86341e-08	2.12087	2.12087	tin4 up vs SG200	3.07078e-07	1.92665	1.92665	tin5 up vs SG200	34.2446	4.59435	0.306657	1
11441	Zm.5548.3.A1_at	100193890	LOC100193890	uncharacterized LOC100193890	---	1.8639e-08	1.03732e-09	2.35236	2.35236	D19a up vs SG200	0.000264637	1.37233	1.37233	tin1.1-1.5 up vs SG200	2.13791e-05	1.49615	1.49615	tin3 up vs SG200	0.000301726	1.36639	1.36639	tin4 up vs SG200	9.81495e-05	1.41875	1.41875	tin5 up vs SG200	34.1041	3.44715	0.231034	1
14822	Zm.9199.1.A1_at	100191600	pco103007a	LOC100191600	NM_001137029	1.08403e-05	5.95273e-07	2.35211	2.35211	D19a up vs SG200	0.00166336	1.50027	1.50027	tin1.1-1.5 up vs SG200	0.00033555	1.62893	1.62893	tin3 up vs SG200	1.19669e-06	2.24778	2.24778	tin4 up vs SG200	1.59879e-05	1.92206	1.92206	tin5 up vs SG200	13.7402	3.47019	0.577272	1
14253	Zm.8557.1.A1_at	100382367	TIDP2768	LOC100382367	NM_001175112	5.06924e-09	0.000175648	2.34885	2.34885	D19a up vs SG200	4.555e-06	3.28588	3.28588	tin1.1-1.5 up vs SG200	5.48465e-05	2.6021	2.6021	tin3 up vs SG200	4.89757e-05	2.62866	2.62866	tin4 up vs SG200	2.79561e-05	2.7659	2.7659	tin5 up vs SG200	40.6563	27.4907	1.54554	1
15640	ZmAffx.1040.1.S1_at	---	---	---	---	7.23718e-09	5.67338e-07	2.34607	2.34607	D19a up vs SG200	0.379323	1.10136	1.10136	tin1.1-1.5 up vs SG200	0.410278	1.09449	1.09449	tin3 up vs SG200	4.4524e-05	1.80745	1.80745	tin4 up vs SG200	0.0058686	1.4037	1.4037	tin5 up vs SG200	38.7576	9.65775	0.569562	1
11639	Zm.5733.1.A1_at	100381769	LOC100381769	uncharacterized LOC100381769	NM_001174570	0.000167956	0.00027768	2.34506	2.34506	D19a up vs SG200	0.0412593	1.50457	1.50457	tin1.1-1.5 up vs SG200	0.00546782	1.8053	1.8053	tin3 up vs SG200	0.0201919	1.60744	1.60744	tin4 up vs SG200	0.0153593	1.64763	1.64763	tin5 up vs SG200	8.86191	6.56108	1.69227	1
15317	Zm.9749.1.S1_a_at	100502335	LOC100502335	uncharacterized LOC100502335	NM_001196813	8.16181e-05	2.18561e-06	2.34212	2.34212	D19a up vs SG200	5.24334e-05	1.9099	1.9099	tin1.1-1.5 up vs SG200	2.61259e-05	1.99302	1.99302	tin3 up vs SG200	1.80646e-05	2.03939	2.03939	tin4 up vs SG200	0.000131079	1.80845	1.80845	tin5 up vs SG200	9.99151	3.06693	0.701609	1
5859	Zm.17378.3.A1_at	100191222	LOC100191222	Uncharacterized LOC100191222	NM_001136656	8.40619e-06	5.31647e-06	2.34114	2.34114	D19a up vs SG200	0.561258	1.07852	1.07852	tin1.1-1.5 up vs SG200	0.122845	1.23064	1.23064	tin3 up vs SG200	0.015673	1.4111	1.4111	tin4 up vs SG200	0.001045	1.66336	1.66336	tin5 up vs SG200	14.2823	5.06608	0.810767	1
16749	ZmAffx.440.1.A1_at	---	---	---	---	1.26198e-09	2.17129e-05	2.33853	2.33853	D19a up vs SG200	0.581045	0.9223	-1.08425	tin1.1-1.5 down vs SG200	0.570174	0.920126	-1.08681	tin3 down vs SG200	2.12128e-05	2.34265	2.34265	tin4 up vs SG200	7.55604e-05	2.1327	2.1327	tin5 up vs SG200	48.9359	22.0515	1.02999	1
1062	Zm.11292.1.A1_at	---	---	---	---	7.80308e-05	1.0359e-06	2.33316	2.33316	D19a up vs SG200	0.00456418	1.44249	1.44249	tin1.1-1.5 up vs SG200	0.0130172	1.3642	1.3642	tin3 up vs SG200	0.000520322	1.61784	1.61784	tin4 up vs SG200	0.002204	1.49887	1.49887	tin5 up vs SG200	10.0652	2.71898	0.617454	1
12659	Zm.6522.2.A1_a_at	100285035	LOC100285035	mpv17 / PMP22 family protein	NM_001157930	0.000124965	3.45392e-05	2.32867	2.32867	D19a up vs SG200	0.0714238	1.33328	1.33328	tin1.1-1.5 up vs SG200	0.018276	1.47918	1.47918	tin3 up vs SG200	6.31969e-05	2.22382	2.22382	tin4 up vs SG200	4.04575e-05	2.30055	2.30055	tin5 up vs SG200	9.31268	4.51694	1.10864	1
4851	Zm.16212.1.A1_at	100285977	pco136641(313)	LOC100285977	NM_001158866	4.30471e-07	7.36475e-08	2.32783	2.32783	D19a up vs SG200	0.00915491	1.30859	1.30859	tin1.1-1.5 up vs SG200	5.21266e-06	1.83494	1.83494	tin3 up vs SG200	0.00643294	1.32879	1.32879	tin4 up vs SG200	0.00141368	1.41834	1.41834	tin5 up vs SG200	22.0654	3.97249	0.411503	1
14682	Zm.9021.1.S1_at	100192978	IDP190	LOC100192978	NM_001138152	5.05416e-05	0.000134777	2.32524	2.32524	D19a up vs SG200	0.0821444	1.36881	1.36881	tin1.1-1.5 up vs SG200	0.00268347	1.82278	1.82278	tin3 up vs SG200	0.0232091	1.52931	1.52931	tin4 up vs SG200	0.00557991	1.71875	1.71875	tin5 up vs SG200	10.7989	6.76114	1.43108	1
9634	Zm.3987.1.S1_at	100193329	umc2762	LOC100193329	NM_001138465	0.000128713	4.27572e-05	2.32253	2.32253	D19a up vs SG200	0.00750175	1.58918	1.58918	tin1.1-1.5 up vs SG200	0.00451889	1.64835	1.64835	tin3 up vs SG200	0.0381446	1.40807	1.40807	tin4 up vs SG200	0.0156326	1.50616	1.50616	tin5 up vs SG200	9.26689	4.64501	1.14571	1
7914	Zm.2350.1.A1_at	100282739	LOC100282739	ADP-ribosylation factor	NM_001155645	7.0333e-07	6.74414e-08	2.32199	2.32199	D19a up vs SG200	2.52067e-05	1.69027	1.69027	tin1.1-1.5 up vs SG200	1.66665e-05	1.72374	1.72374	tin3 up vs SG200	1.7792e-07	2.19044	2.19044	tin4 up vs SG200	2.12318e-08	2.49894	2.49894	tin5 up vs SG200	20.5734	3.63471	0.403818	1
5123	Zm.16524.5.A1_at	100384153	LOC100384153	uncharacterized LOC100384153	NM_001176732	4.60608e-06	2.93303e-05	2.31834	2.31834	D19a up vs SG200	0.79196	1.03994	1.03994	tin1.1-1.5 up vs SG200	0.0659461	1.33399	1.33399	tin3 up vs SG200	0.00970688	1.53504	1.53504	tin4 up vs SG200	0.000730223	1.83696	1.83696	tin5 up vs SG200	15.6347	7.28441	1.06494	1
5307	Zm.168.1.A1_at	542378	ptk1	protein kinase1	NM_001111954	1.45278e-05	9.44288e-05	2.31776	2.31776	D19a up vs SG200	0.0238319	1.5016	1.5016	tin1.1-1.5 up vs SG200	0.00807808	1.63601	1.63601	tin3 up vs SG200	0.164556	1.26767	1.26767	tin4 up vs SG200	0.0499331	1.4124	1.4124	tin5 up vs SG200	13.1369	7.6117	1.32437	1
8357	Zm.2795.1.S1_at	100285439	LOC100285439	phosphatidylinositol 3- and 4-kinase family protein	NM_001158332	1.24118e-10	1.35343e-09	2.31591	2.31591	D19a up vs SG200	0.109544	1.12212	1.12212	tin1.1-1.5 up vs SG200	0.0115116	1.21407	1.21407	tin3 up vs SG200	0.00102893	1.31269	1.31269	tin4 up vs SG200	0.00122274	1.30539	1.30539	tin5 up vs SG200	66.3849	6.70741	0.230944	1
16274	ZmAffx.175.1.A1_at	100383676	LOC100383676	uncharacterized LOC100383676	---	1.58752e-09	2.50754e-07	2.31257	2.31257	D19a up vs SG200	0.0826599	0.833081	-1.20036	tin1.1-1.5 down vs SG200	0.947459	1.00662	1.00662	tin3 up vs SG200	0.000599725	1.52215	1.52215	tin4 up vs SG200	0.00330068	1.40525	1.40525	tin5 up vs SG200	47.4685	10.0941	0.486053	1
10749	Zm.4903.1.S1_at	100273473	LOC100273473	uncharacterized LOC100273473	NM_001147910	3.02984e-06	1.37064e-07	2.31214	2.31214	D19a up vs SG200	0.000337604	1.53349	1.53349	tin1.1-1.5 up vs SG200	0.000739305	1.47997	1.47997	tin3 up vs SG200	2.05526e-06	1.97436	1.97436	tin4 up vs SG200	0.000110465	1.61484	1.61484	tin5 up vs SG200	16.6378	3.23061	0.443823	1
1262	Zm.11728.1.A1_at	---	---	---	---	2.67785e-07	7.28329e-07	2.31157	2.31157	D19a up vs SG200	0.0839655	1.2179	1.2179	tin1.1-1.5 up vs SG200	0.0584716	1.24356	1.24356	tin3 up vs SG200	0.000188882	1.67448	1.67448	tin4 up vs SG200	0.000457808	1.59917	1.59917	tin5 up vs SG200	23.5974	5.90144	0.571631	1
10237	Zm.4488.1.A1_x_at	100383802	LOC100383802	uncharacterized LOC100383802	NM_001176436	1.08541e-08	1.95049e-09	2.3108	2.3108	D19a up vs SG200	0.000292915	1.37744	1.37744	tin1.1-1.5 up vs SG200	0.000493141	1.35354	1.35354	tin3 up vs SG200	5.10447e-08	1.94442	1.94442	tin4 up vs SG200	5.05606e-07	1.75122	1.75122	tin5 up vs SG200	36.6964	3.87854	0.241583	1
10009	Zm.431.1.S1_at	542484	sig6	sigma-like factor6	NM_001112037	1.86992e-10	9.65339e-08	2.30594	2.30594	D19a up vs SG200	0.0633455	0.833053	-1.2004	tin1.1-1.5 down vs SG200	0.209347	0.887142	-1.12722	tin3 down vs SG200	0.00207044	1.3993	1.3993	tin4 up vs SG200	0.0143887	1.28567	1.28567	tin5 up vs SG200	62.9226	11.5258	0.418683	1
9567	Zm.3927.1.A1_at	100193737	LOC100193737	uncharacterized LOC100193737	NM_001138825	1.48151e-07	3.38327e-08	2.3049	2.3049	D19a up vs SG200	0.00145881	1.38422	1.38422	tin1.1-1.5 up vs SG200	2.85332e-05	1.63129	1.63129	tin3 up vs SG200	9.75729e-07	1.91361	1.91361	tin4 up vs SG200	1.44912e-06	1.87583	1.87583	tin5 up vs SG200	25.6393	4.02617	0.358929	1
6455	Zm.17995.1.A1_at	100276949	LOC100276949	uncharacterized LOC100276949	NM_001150637	2.49573e-06	1.63904e-06	2.30397	2.30397	D19a up vs SG200	0.0873067	1.22981	1.22981	tin1.1-1.5 up vs SG200	0.00202627	1.51886	1.51886	tin3 up vs SG200	1.2388e-05	2.02551	2.02551	tin4 up vs SG200	5.30077e-05	1.85793	1.85793	tin5 up vs SG200	17.1202	4.82642	0.644374	1
15189	Zm.9627.1.A1_at	---	---	---	---	2.18304e-07	2.26196e-08	2.30326	2.30326	D19a up vs SG200	0.000628841	1.41702	1.41702	tin1.1-1.5 up vs SG200	0.00498332	1.30695	1.30695	tin3 up vs SG200	4.09139e-08	2.22435	2.22435	tin4 up vs SG200	1.10303e-06	1.86619	1.86619	tin5 up vs SG200	24.2852	3.59291	0.338164	1
14587	Zm.8921.1.A1_at	100217070	LOC100217070	uncharacterized LOC100217070	NM_001143440	6.23093e-08	5.28894e-08	2.30251	2.30251	D19a up vs SG200	0.0122479	1.27999	1.27999	tin1.1-1.5 up vs SG200	0.000197724	1.52111	1.52111	tin3 up vs SG200	2.71789e-06	1.85335	1.85335	tin4 up vs SG200	4.0815e-06	1.81632	1.81632	tin5 up vs SG200	28.912	4.83178	0.381988	1
10163	Zm.4432.1.A1_at	100274260	pco096605	LOC100274260	NM_001148624	2.03433e-05	0.00362848	2.30064	2.30064	D19a up vs SG200	0.0120179	2.00007	2.00007	tin1.1-1.5 up vs SG200	0.013345	1.97537	1.97537	tin3 up vs SG200	0.704039	1.09928	1.09928	tin4 up vs SG200	0.0518249	0.597932	-1.67243	tin5 down vs SG200	12.4696	16.3256	2.99252	1
3959	Zm.14873.1.A1_x_at	---	---	---	---	8.5486e-09	1.31762e-05	2.29919	2.29919	D19a up vs SG200	0.181937	0.828652	-1.20678	tin1.1-1.5 down vs SG200	0.330058	0.873452	-1.14488	tin3 down vs SG200	0.00807285	1.50266	1.50266	tin4 up vs SG200	0.0015048	1.67302	1.67302	tin5 up vs SG200	37.8981	15.0249	0.906185	1
5013	Zm.16413.2.A1_at	100281863	LOC100281863	polygalacturonase	NM_001154783	1.03689e-07	4.36595e-09	2.29896	2.29896	D19a up vs SG200	0.000194057	1.42083	1.42083	tin1.1-1.5 up vs SG200	1.37312e-06	1.72411	1.72411	tin3 up vs SG200	1.28913e-06	1.72882	1.72882	tin4 up vs SG200	3.56509e-06	1.65598	1.65598	tin5 up vs SG200	26.945	3.14565	0.266842	1
3958	Zm.14873.1.A1_at	---	---	---	---	3.51906e-09	3.42346e-06	2.29669	2.29669	D19a up vs SG200	0.1354	0.827928	-1.20783	tin1.1-1.5 down vs SG200	0.634586	0.943478	-1.05991	tin3 down vs SG200	0.00726078	1.44653	1.44653	tin4 up vs SG200	0.00173784	1.56931	1.56931	tin5 up vs SG200	42.6925	13.454	0.720313	1
8996	Zm.3414.1.A1_at	100384501	LOC100384501	uncharacterized LOC100384501	NM_001177027	2.41717e-10	4.63195e-08	2.29564	2.29564	D19a up vs SG200	0.31121	1.09444	1.09444	tin1.1-1.5 up vs SG200	0.0933743	1.16645	1.16645	tin3 up vs SG200	0.0105349	1.28388	1.28388	tin4 up vs SG200	0.089327	1.16893	1.16893	tin5 up vs SG200	60.8425	9.90244	0.372012	1
3968	Zm.14895.1.A1_at	---	---	---	---	0.000771007	9.27351e-05	2.29371	2.29371	D19a up vs SG200	0.110283	1.31179	1.31179	tin1.1-1.5 up vs SG200	0.0335255	1.4525	1.4525	tin3 up vs SG200	0.00232113	1.78675	1.78675	tin4 up vs SG200	0.000143646	2.21492	2.21492	tin5 up vs SG200	6.77909	3.81759	1.28718	1
3785	Zm.14566.2.A1_x_at	100282043	LOC100282043	photosystem II 11 kD protein	NM_001154956	6.04876e-09	5.40313e-06	2.29316	2.29316	D19a up vs SG200	0.074512	0.788619	-1.26804	tin1.1-1.5 down vs SG200	0.10982	0.809994	-1.23458	tin3 down vs SG200	0.00270726	1.5542	1.5542	tin4 up vs SG200	0.0837342	1.25804	1.25804	tin5 up vs SG200	39.7037	13.4422	0.773857	1
13624	Zm.7583.1.A1_at	100502289	LOC100502289	uncharacterized LOC100502289	NM_001196767	7.23379e-07	8.95702e-06	2.29278	2.29278	D19a up vs SG200	0.000979378	1.68651	1.68651	tin1.1-1.5 up vs SG200	0.000178755	1.87628	1.87628	tin3 up vs SG200	0.00365482	1.5552	1.5552	tin4 up vs SG200	0.00636439	1.50288	1.50288	tin5 up vs SG200	20.4907	7.55132	0.84234	1
15384	Zm.9816.1.A1_at	---	---	---	---	1.24049e-06	4.6691e-08	2.29118	2.29118	D19a up vs SG200	4.5156e-05	1.61108	1.61108	tin1.1-1.5 up vs SG200	5.75463e-05	1.594	1.594	tin3 up vs SG200	8.20093e-07	1.95145	1.95145	tin4 up vs SG200	7.33155e-07	1.96291	1.96291	tin5 up vs SG200	18.9588	3.07477	0.3707	1
11500	Zm.5599.1.A1_at	100282209	LOC100282209	O-methyltransferase ZRP4	NM_001155121	0.000406985	0.00130886	2.29097	2.29097	D19a up vs SG200	0.0305961	1.65828	1.65828	tin1.1-1.5 up vs SG200	0.520453	1.15043	1.15043	tin3 up vs SG200	0.0596825	1.54071	1.54071	tin4 up vs SG200	0.155352	1.37441	1.37441	tin5 up vs SG200	7.60572	7.5598	2.27191	1
7166	Zm.19004.1.A1_at	100280311	LOC100280311	uncharacterized LOC100280311	NM_001153237	6.31759e-09	3.16579e-08	2.28923	2.28923	D19a up vs SG200	7.30652e-05	1.55697	1.55697	tin1.1-1.5 up vs SG200	0.000155869	1.50851	1.50851	tin3 up vs SG200	2.05908e-06	1.82896	1.82896	tin4 up vs SG200	5.6486e-06	1.74343	1.74343	tin5 up vs SG200	39.4724	6.03935	0.349718	1
1746	Zm.1230.1.A1_at	100191965	LOC100191965	uncharacterized LOC100191965	NM_001137389	7.42832e-08	2.52143e-07	2.28707	2.28707	D19a up vs SG200	0.00106317	1.47423	1.47423	tin1.1-1.5 up vs SG200	2.30237e-05	1.77376	1.77376	tin3 up vs SG200	1.87376e-07	2.33016	2.33016	tin4 up vs SG200	5.95774e-06	1.90414	1.90414	tin5 up vs SG200	28.219	5.84789	0.473675	1
9781	Zm.4103.1.A1_at	---	---	---	---	1.52433e-08	8.13983e-07	2.28575	2.28575	D19a up vs SG200	0.837073	1.0225	1.0225	tin1.1-1.5 up vs SG200	0.242566	1.1379	1.1379	tin3 up vs SG200	0.058582	1.24212	1.24212	tin4 up vs SG200	0.00927493	1.36997	1.36997	tin5 up vs SG200	35.0479	8.68065	0.566124	1
14371	Zm.8691.1.A1_at	100217250	LOC100217250	uncharacterized LOC100217250	NM_001143605	1.69755e-07	4.38605e-09	2.28547	2.28547	D19a up vs SG200	0.000279415	1.39926	1.39926	tin1.1-1.5 up vs SG200	2.79627e-06	1.667	1.667	tin3 up vs SG200	7.84465e-06	1.5986	1.5986	tin4 up vs SG200	7.24547e-05	1.46879	1.46879	tin5 up vs SG200	25.1563	2.89732	0.263252	1
5889	Zm.17437.1.A1_at	---	---	---	---	4.20582e-07	4.91113e-08	2.28435	2.28435	D19a up vs SG200	4.60289e-05	1.60978	1.60978	tin1.1-1.5 up vs SG200	0.050026	1.20034	1.20034	tin3 up vs SG200	4.77058e-06	1.78681	1.78681	tin4 up vs SG200	1.06874e-05	1.71986	1.71986	tin5 up vs SG200	22.1383	3.59092	0.370751	1
15201	Zm.9637.1.A1_at	---	---	---	---	2.31793e-06	9.14189e-07	2.28274	2.28274	D19a up vs SG200	0.00137534	1.51345	1.51345	tin1.1-1.5 up vs SG200	2.31231e-05	1.87948	1.87948	tin3 up vs SG200	8.74365e-06	1.98727	1.98727	tin4 up vs SG200	1.16974e-05	1.95394	1.95394	tin5 up vs SG200	17.3071	4.35115	0.574647	1
11208	Zm.534.2.S1_at	100284002	cl18204_1	LOC100284002	NM_001156900	3.4208e-05	1.89412e-06	2.28169	2.28169	D19a up vs SG200	0.134093	1.19628	1.19628	tin1.1-1.5 up vs SG200	0.0103665	1.39057	1.39057	tin3 up vs SG200	1.14091e-05	2.03551	2.03551	tin4 up vs SG200	8.97103e-05	1.8025	1.8025	tin5 up vs SG200	11.4926	3.23894	0.644179	1
3561	Zm.14342.1.S1_at	100279958	umc1458	LOC100279958	NM_001152908	1.15813e-07	3.31062e-08	2.27796	2.27796	D19a up vs SG200	1.02349e-05	1.69409	1.69409	tin1.1-1.5 up vs SG200	0.000223469	1.48473	1.48473	tin3 up vs SG200	4.53097e-08	2.23626	2.23626	tin4 up vs SG200	1.0392e-07	2.13264	2.13264	tin5 up vs SG200	26.5341	4.03752	0.347802	1
14458	Zm.8781.1.A1_at	100274840	LOC100274840	Uncharacterized LOC100274840	---	2.04823e-07	2.20683e-06	2.2768	2.2768	D19a up vs SG200	0.550338	1.07247	1.07247	tin1.1-1.5 up vs SG200	0.0788063	1.24021	1.24021	tin3 up vs SG200	0.000960287	1.58817	1.58817	tin4 up vs SG200	0.00219017	1.51852	1.51852	tin5 up vs SG200	24.5034	7.04067	0.656765	1
1428	Zm.11908.1.A1_at	100382561	LOC100382561	uncharacterized LOC100382561	NM_001175293	9.89057e-05	7.66377e-05	2.27444	2.27444	D19a up vs SG200	0.493781	1.11545	1.11545	tin1.1-1.5 up vs SG200	0.00825324	1.60005	1.60005	tin3 up vs SG200	0.00478049	1.66638	1.66638	tin4 up vs SG200	0.000851913	1.89319	1.89319	tin5 up vs SG200	9.68097	5.14909	1.21572	1
17666	ZmAffx.96.1.A1_at	100281121	si605010h05a	LOC100281121	NM_001154040	4.26005e-08	5.70302e-07	2.27028	2.27028	D19a up vs SG200	2.06001e-05	1.84133	1.84133	tin1.1-1.5 up vs SG200	1.61641e-06	2.12892	2.12892	tin3 up vs SG200	0.0094944	1.35331	1.35331	tin4 up vs SG200	0.00240819	1.44712	1.44712	tin5 up vs SG200	30.4644	7.02347	0.526964	1
9996	Zm.430.1.S1_at	541717	sig2B	sigma-like factor2B	NM_001111454	2.48478e-10	3.09173e-09	2.27021	2.27021	D19a up vs SG200	0.556609	0.95868	-1.0431	tin1.1-1.5 down vs SG200	0.293695	1.07929	1.07929	tin3 up vs SG200	0.000167487	1.4089	1.4089	tin4 up vs SG200	0.000956049	1.32798	1.32798	tin5 up vs SG200	60.623	6.54317	0.246702	1
5682	Zm.17244.1.A1_at	100193035	LOC100193035	uncharacterized LOC100193035	NM_001138203	8.05673e-07	1.49604e-07	2.2641	2.2641	D19a up vs SG200	0.000718963	1.47099	1.47099	tin1.1-1.5 up vs SG200	0.0008549	1.45978	1.45978	tin3 up vs SG200	2.04186e-07	2.22197	2.22197	tin4 up vs SG200	0.000200138	1.55756	1.55756	tin5 up vs SG200	20.1764	3.77272	0.427397	1
8793	Zm.3204.1.S1_x_at	100278241	LOC100278241	uncharacterized LOC100278241	---	3.04016e-05	6.68385e-05	2.26327	2.26327	D19a up vs SG200	0.00171923	1.77745	1.77745	tin1.1-1.5 up vs SG200	0.003025	1.70614	1.70614	tin3 up vs SG200	0.0249032	1.46053	1.46053	tin4 up vs SG200	0.00101591	1.8467	1.8467	tin5 up vs SG200	11.7089	5.99508	1.17031	1
61	AFFX-Zm-r2-Ec-bioB-3_at	---	---	---	---	8.52413e-08	5.98384e-06	2.26162	2.26162	D19a up vs SG200	0.0633443	0.781705	-1.27925	tin1.1-1.5 down vs SG200	0.0150599	0.714578	-1.39943	tin3 down vs SG200	4.30089e-05	1.98664	1.98664	tin4 up vs SG200	0.00385409	1.5169	1.5169	tin5 up vs SG200	27.6869	9.21947	0.761121	1
15031	Zm.947.1.A1_at	100281439	TIDP3020	LOC100281439	NM_001154357	0.0138496	0.0246825	2.25973	2.25973	D19a up vs SG200	0.237298	1.49738	1.49738	tin1.1-1.5 up vs SG200	0.012177	2.53243	2.53243	tin3 up vs SG200	0.00131786	3.5863	3.5863	tin4 up vs SG200	0.00283109	3.18362	3.18362	tin5 up vs SG200	3.73024	8.81483	5.40131	1
4445	Zm.15678.3.A1_at	100273150 /// 100277471	LOC100273150 /// LOC100277471	uncharacterized LOC100273150 /// uncharacterized LOC100277471	NM_001147597	7.77398e-07	7.00368e-08	2.25956	2.25956	D19a up vs SG200	0.00917343	1.2949	1.2949	tin1.1-1.5 up vs SG200	0.288593	1.1005	1.1005	tin3 up vs SG200	5.07016e-06	1.79467	1.79467	tin4 up vs SG200	6.09174e-05	1.59946	1.59946	tin5 up vs SG200	20.2802	3.37342	0.380208	1
17400	ZmAffx.813.1.S1_at	100277167	umc1102	LOC100277167	NM_001150813	0.000314424	9.54218e-05	2.25772	2.25772	D19a up vs SG200	0.277914	1.19406	1.19406	tin1.1-1.5 up vs SG200	0.0843832	1.33717	1.33717	tin3 up vs SG200	0.0534745	1.38984	1.38984	tin4 up vs SG200	0.0759199	1.3494	1.3494	tin5 up vs SG200	7.9581	4.33635	1.24548	1
13915	Zm.8025.1.S1_a_at	100217218	pco088212	LOC100217218	NM_001143575	9.04485e-06	1.1911e-05	2.2571	2.2571	D19a up vs SG200	0.0612312	1.30061	1.30061	tin1.1-1.5 up vs SG200	0.0272493	1.37331	1.37331	tin3 up vs SG200	0.00110319	1.6788	1.6788	tin4 up vs SG200	0.00145584	1.65018	1.65018	tin5 up vs SG200	14.1244	5.26128	0.851415	1
1334	Zm.11804.1.A1_s_at	542695	mstr1	monosaccharide transporter1	NM_001112211	1.14127e-06	6.22581e-05	2.25556	2.25556	D19a up vs SG200	9.78535e-05	2.17914	2.17914	tin1.1-1.5 up vs SG200	0.00150326	1.7835	1.7835	tin3 up vs SG200	0.00241745	1.72376	1.72376	tin4 up vs SG200	0.0018606	1.75642	1.75642	tin5 up vs SG200	19.189	9.61305	1.14507	1
13294	Zm.7069.1.S1_at	541669	ss1	starch synthase I	NM_001111422	1.33567e-06	4.31268e-06	2.25479	2.25479	D19a up vs SG200	0.679344	0.950863	-1.05168	tin1.1-1.5 down vs SG200	0.195851	1.17532	1.17532	tin3 up vs SG200	4.77566e-05	1.93306	1.93306	tin4 up vs SG200	0.000233017	1.7584	1.7584	tin5 up vs SG200	18.7568	5.8709	0.715433	1
10825	Zm.499.1.S1_at	541821	hir3	hypersensitive induced reaction3	NM_001111502	0.00187543	2.85148e-05	2.2539	2.2539	D19a up vs SG200	0.0168152	1.45591	1.45591	tin1.1-1.5 up vs SG200	0.00732001	1.5406	1.5406	tin3 up vs SG200	0.00342479	1.62094	1.62094	tin4 up vs SG200	0.140201	1.24416	1.24416	tin5 up vs SG200	5.7294	2.48074	0.989679	1
12444	Zm.6352.1.A1_at	100383611	LOC100383611	uncharacterized LOC100383611	NM_001176259	6.93519e-10	7.59697e-09	2.25289	2.25289	D19a up vs SG200	0.0862569	1.14512	1.14512	tin1.1-1.5 up vs SG200	0.0036366	1.28695	1.28695	tin3 up vs SG200	0.0002457	1.4158	1.4158	tin4 up vs SG200	0.000189506	1.4292	1.4292	tin5 up vs SG200	52.9679	6.3614	0.274512	1
14320	Zm.8626.1.A1_at	100274398	LOC100274398	AP2-EREBP transcription factor	NM_001148758	2.81483e-07	1.74173e-08	2.2528	2.2528	D19a up vs SG200	9.69863e-08	2.04861	2.04861	tin1.1-1.5 up vs SG200	1.15652e-05	1.63467	1.63467	tin3 up vs SG200	4.10933e-06	1.70952	1.70952	tin4 up vs SG200	0.000307384	1.43353	1.43353	tin5 up vs SG200	23.4321	3.16464	0.308699	1
3782	Zm.14566.1.S1_a_at	100281235 /// 100282043	LOC100281235 /// LOC100282043	photosystem II 11 kD protein /// photosystem II 11 kD protein	NM_001154154 /// NM_001154956	5.47027e-09	1.31523e-05	2.25259	2.25259	D19a up vs SG200	0.0201381	0.712547	-1.40342	tin1.1-1.5 down vs SG200	0.0283866	0.72871	-1.37229	tin3 down vs SG200	0.00521564	1.52887	1.52887	tin4 up vs SG200	0.54797	1.08397	1.08397	tin5 up vs SG200	40.2432	15.1749	0.861896	1
15280	Zm.9711.1.A1_at	---	---	---	---	1.52445e-06	4.63902e-08	2.25188	2.25188	D19a up vs SG200	0.000464927	1.44684	1.44684	tin1.1-1.5 up vs SG200	8.00407e-06	1.7227	1.7227	tin3 up vs SG200	1.88239e-05	1.6572	1.6572	tin4 up vs SG200	8.29722e-06	1.71985	1.71985	tin5 up vs SG200	18.4	2.85822	0.355058	1
686	Zm.10502.1.S1_at	100282518	LOC100282518	actin-depolymerizing factor	NM_001155426	3.37269e-05	4.45624e-06	2.2516	2.2516	D19a up vs SG200	3.5736e-05	1.96913	1.96913	tin1.1-1.5 up vs SG200	0.00115204	1.60464	1.60464	tin3 up vs SG200	4.94697e-05	1.93011	1.93011	tin4 up vs SG200	4.55741e-06	2.24821	2.24821	tin5 up vs SG200	11.5184	3.61222	0.716809	1
8593	Zm.3022.1.A1_at	100275367	si707003b08b	LOC100275367	NM_001149458	1.24623e-09	2.41461e-07	2.25122	2.25122	D19a up vs SG200	0.808919	1.02368	1.02368	tin1.1-1.5 up vs SG200	0.969288	0.996284	-1.00373	tin3 down vs SG200	0.217212	1.1301	1.1301	tin4 up vs SG200	0.127145	1.16555	1.16555	tin5 up vs SG200	49.0174	9.71015	0.45279	1
8410	Zm.2846.1.A1_at	100383462	LOC100383462	Uncharacterized LOC100383462	NM_001176110	2.91781e-07	7.33241e-07	2.24889	2.24889	D19a up vs SG200	0.253757	1.13038	1.13038	tin1.1-1.5 up vs SG200	0.0372308	1.26516	1.26516	tin3 up vs SG200	0.000143251	1.67022	1.67022	tin4 up vs SG200	0.000278788	1.61472	1.61472	tin5 up vs SG200	23.3137	5.4599	0.535298	1
1323	Zm.11798.1.A1_at	---	---	---	---	3.95425e-05	4.82122e-06	2.2488	2.2488	D19a up vs SG200	0.00218106	1.5509	1.5509	tin1.1-1.5 up vs SG200	0.00015324	1.80859	1.80859	tin3 up vs SG200	1.81964e-05	2.06157	2.06157	tin4 up vs SG200	2.26e-06	2.36837	2.36837	tin5 up vs SG200	11.2312	3.55747	0.724	1
11645	Zm.5741.1.A1_at	100216923	LOC100216923	uncharacterized LOC100216923	NM_001143308	9.62045e-09	6.07337e-08	2.24801	2.24801	D19a up vs SG200	0.0577489	1.19171	1.19171	tin1.1-1.5 up vs SG200	0.036363	1.21649	1.21649	tin3 up vs SG200	2.63945e-06	1.83452	1.83452	tin4 up vs SG200	2.14479e-06	1.85344	1.85344	tin5 up vs SG200	37.2991	6.00023	0.367698	1
15851	ZmAffx.1154.1.S1_at	---	---	---	---	1.04122e-06	1.08382e-06	2.24689	2.24689	D19a up vs SG200	0.0340886	1.2802	1.2802	tin1.1-1.5 up vs SG200	0.0304623	1.28799	1.28799	tin3 up vs SG200	3.92941e-05	1.81818	1.81818	tin4 up vs SG200	0.000133085	1.70263	1.70263	tin5 up vs SG200	19.445	4.83022	0.56778	1
231	Zm.1004.1.S1_at	---	---	---	---	0.000166851	0.000384065	2.24582	2.24582	D19a up vs SG200	0.920507	1.01851	1.01851	tin1.1-1.5 up vs SG200	0.509784	1.12969	1.12969	tin3 up vs SG200	0.0241928	1.56863	1.56863	tin4 up vs SG200	0.133967	1.33046	1.33046	tin5 up vs SG200	8.8718	6.34217	1.63398	1
15417	Zm.9845.1.S1_at	100272820	TIDP2793	LOC100272820	NM_001147273	8.27895e-08	0.00255543	2.24571	2.24571	D19a up vs SG200	0.000140027	3.08159	3.08159	tin1.1-1.5 up vs SG200	0.00983448	1.94195	1.94195	tin3 up vs SG200	0.945503	1.01586	1.01586	tin4 up vs SG200	0.549852	1.14847	1.14847	tin5 up vs SG200	27.799	31.1974	2.56514	1
10114	Zm.439.1.A1_at	541691	sig1	RNA polymerase sigma factor 1	---	1.51933e-08	6.32285e-08	2.24557	2.24557	D19a up vs SG200	0.165347	1.13306	1.13306	tin1.1-1.5 up vs SG200	0.00267044	1.35663	1.35663	tin3 up vs SG200	1.25673e-05	1.70466	1.70466	tin4 up vs SG200	1.61929e-06	1.88156	1.88156	tin5 up vs SG200	35.0636	5.65867	0.368876	1
3117	Zm.13809.1.A1_at	100275407	pco096436b	LOC100275407	NM_001149484	3.82991e-06	6.27243e-05	2.24551	2.24551	D19a up vs SG200	0.00154379	1.77518	1.77518	tin1.1-1.5 up vs SG200	0.000411537	1.95233	1.95233	tin3 up vs SG200	1.07732e-05	2.57983	2.57983	tin4 up vs SG200	3.72418e-05	2.33753	2.33753	tin5 up vs SG200	16.0702	7.97369	1.13412	1
924	Zm.10833.1.A1_at	100273349	LOC100273349	Uncharacterized LOC100273349	NM_001147790	1.89844e-10	2.3061e-10	2.24232	2.24232	D19a up vs SG200	6.41896e-06	1.46376	1.46376	tin1.1-1.5 up vs SG200	3.23549e-05	1.3922	1.3922	tin3 up vs SG200	2.79445e-09	1.97598	1.97598	tin4 up vs SG200	8.72209e-09	1.87573	1.87573	tin5 up vs SG200	62.7981	4.612	0.167867	1
3551	Zm.14324.2.A1_at	100382241	umc1293	LOC100382241	---	2.24061e-10	1.87476e-07	2.24207	2.24207	D19a up vs SG200	0.304191	0.906043	-1.1037	tin1.1-1.5 down vs SG200	0.294179	0.904108	-1.10606	tin3 down vs SG200	0.00119297	1.44106	1.44106	tin4 up vs SG200	0.00118452	1.44151	1.44151	tin5 up vs SG200	61.4502	11.6015	0.431533	1
12511	Zm.6402.2.A1_at	100127531	d9	Dwarf plant9	---	1.77266e-05	2.17849e-06	2.238	2.238	D19a up vs SG200	0.00969391	1.38992	1.38992	tin1.1-1.5 up vs SG200	0.000999248	1.56883	1.56883	tin3 up vs SG200	3.13048e-05	1.90041	1.90041	tin4 up vs SG200	2.92728e-05	1.90786	1.90786	tin5 up vs SG200	12.7392	3.50178	0.628305	1
17649	ZmAffx.951.1.A1_at	100383955	LOC100383955	uncharacterized LOC100383955	NM_001176572	2.86317e-08	7.28436e-08	2.23648	2.23648	D19a up vs SG200	0.107092	1.15893	1.15893	tin1.1-1.5 up vs SG200	0.0096092	1.28916	1.28916	tin3 up vs SG200	6.34796e-05	1.58929	1.58929	tin4 up vs SG200	3.03775e-06	1.82954	1.82954	tin5 up vs SG200	32.1672	5.24693	0.372833	1
12868	Zm.6715.2.A1_at	100280509	LOC100280509	RING finger and CHY zinc finger domain-containing protein 1	NM_001153429	2.21015e-06	3.588e-07	2.23629	2.23629	D19a up vs SG200	0.00209949	1.42823	1.42823	tin1.1-1.5 up vs SG200	0.00131708	1.45927	1.45927	tin3 up vs SG200	8.6612e-06	1.8655	1.8655	tin4 up vs SG200	3.61974e-07	2.23509	2.23509	tin5 up vs SG200	17.4284	3.60616	0.472942	1
3784	Zm.14566.2.A1_at	100282043	LOC100282043	photosystem II 11 kD protein	NM_001154956	3.14086e-08	5.91886e-06	2.23606	2.23606	D19a up vs SG200	0.644343	0.944389	-1.05889	tin1.1-1.5 down vs SG200	0.44748	0.909642	-1.09933	tin3 down vs SG200	0.00105165	1.62472	1.62472	tin4 up vs SG200	0.00999593	1.42648	1.42648	tin5 up vs SG200	31.7629	10.2654	0.738714	1
14347	Zm.8662.1.A1_at	100281907	CNR09	PGPS/D12	NM_001154826	1.19764e-07	1.62549e-05	2.23294	2.23294	D19a up vs SG200	6.095e-05	2.0391	2.0391	tin1.1-1.5 up vs SG200	0.00077562	1.72883	1.72883	tin3 up vs SG200	0.00182739	1.63812	1.63812	tin4 up vs SG200	0.156002	1.2178	1.2178	tin5 up vs SG200	26.4106	10.1116	0.875115	1
9212	Zm.3621.1.A1_at	100285779	cl39673_1b	LOC100285779	NM_001158669	1.20643e-05	1.35804e-06	2.23224	2.23224	D19a up vs SG200	0.00339363	1.44755	1.44755	tin1.1-1.5 up vs SG200	0.000133609	1.71112	1.71112	tin3 up vs SG200	3.5516e-05	1.83908	1.83908	tin4 up vs SG200	7.63216e-05	1.76343	1.76343	tin5 up vs SG200	13.5173	3.42345	0.578891	1
13540	Zm.743.1.S1_at	100275158	LOC100275158	uncharacterized LOC100275158	NM_001149316	7.60866e-10	9.00601e-09	2.23025	2.23025	D19a up vs SG200	0.472201	1.05607	1.05607	tin1.1-1.5 up vs SG200	0.144341	1.12044	1.12044	tin3 up vs SG200	6.96385e-06	1.62197	1.62197	tin4 up vs SG200	0.000158487	1.43827	1.43827	tin5 up vs SG200	52.3238	6.27737	0.274221	1
12390	Zm.6303.1.S1_at	---	---	---	---	7.04393e-07	4.25162e-07	2.22999	2.22999	D19a up vs SG200	0.120044	1.17505	1.17505	tin1.1-1.5 up vs SG200	0.161305	1.15519	1.15519	tin3 up vs SG200	0.00776816	1.34824	1.34824	tin4 up vs SG200	0.00606503	1.36398	1.36398	tin5 up vs SG200	20.569	4.3371	0.481957	1
2664	Zm.13390.1.S1_at	---	---	---	---	3.0028e-09	4.50208e-09	2.22743	2.22743	D19a up vs SG200	1.66734e-08	2.07562	2.07562	tin1.1-1.5 up vs SG200	2.18762e-08	2.04672	2.04672	tin3 up vs SG200	6.77401e-09	2.17771	2.17771	tin4 up vs SG200	7.36705e-10	2.47756	2.47756	tin5 up vs SG200	43.6068	4.73178	0.248023	1
15944	ZmAffx.1210.1.A1_at	---	---	---	---	1.2472e-05	6.66535e-06	2.22738	2.22738	D19a up vs SG200	0.135299	1.21199	1.21199	tin1.1-1.5 up vs SG200	0.0685335	1.26963	1.26963	tin3 up vs SG200	0.00143308	1.59978	1.59978	tin4 up vs SG200	0.000591584	1.68437	1.68437	tin5 up vs SG200	13.4486	4.39115	0.746318	1
9134	Zm.354.2.S1_a_at	542154	gl1	glossy1	NM_001111777	4.87547e-10	1.17185e-07	2.226	2.226	D19a up vs SG200	0.000524761	1.46894	1.46894	tin1.1-1.5 up vs SG200	0.00816022	1.30798	1.30798	tin3 up vs SG200	2.04347e-07	2.15484	2.15484	tin4 up vs SG200	1.45911e-05	1.72457	1.72457	tin5 up vs SG200	55.4861	9.59429	0.39523	1
16778	ZmAffx.456.1.A1_at	100501649	LOC100501649	uncharacterized LOC100501649	NM_001196329	3.22638e-06	5.10804e-05	2.226	2.226	D19a up vs SG200	4.53194e-06	2.68924	2.68924	tin1.1-1.5 up vs SG200	4.6906e-06	2.68168	2.68168	tin3 up vs SG200	2.92686e-06	2.78823	2.78823	tin4 up vs SG200	3.17287e-05	2.30718	2.30718	tin5 up vs SG200	16.4839	7.70098	1.06784	1
253	Zm.10067.1.A1_at	100272531	LOC100272531	Uncharacterized LOC100272531	NM_001147000	1.3988e-07	2.42244e-05	2.22547	2.22547	D19a up vs SG200	0.172354	1.21539	1.21539	tin1.1-1.5 up vs SG200	0.631248	1.0691	1.0691	tin3 up vs SG200	0.0194997	1.42542	1.42542	tin4 up vs SG200	0.0912187	1.27811	1.27811	tin5 up vs SG200	25.8456	10.531	0.931331	1
2865	Zm.13584.1.A1_at	---	---	---	---	4.69955e-08	7.83341e-08	2.22473	2.22473	D19a up vs SG200	0.439569	1.07079	1.07079	tin1.1-1.5 up vs SG200	0.0124178	1.27507	1.27507	tin3 up vs SG200	1.39323e-05	1.70027	1.70027	tin4 up vs SG200	4.94505e-05	1.60589	1.60589	tin5 up vs SG200	30.0564	4.89053	0.371912	1
10185	Zm.445.2.S1_a_at	542495	LOC542495	lipoxygenase	NM_001112045	3.07399e-09	0.000104458	2.22404	2.22404	D19a up vs SG200	1.22826e-05	2.64431	2.64431	tin1.1-1.5 up vs SG200	4.92755e-05	2.35994	2.35994	tin3 up vs SG200	7.53422e-05	2.28176	2.28176	tin4 up vs SG200	0.000256061	2.07554	2.07554	tin5 up vs SG200	43.4706	23.2264	1.22126	1
13376	Zm.7136.1.S1_at	100381341	LOC100381341	protochlorophyllide reductase B	NM_001174209	1.49221e-05	2.18343e-05	2.22393	2.22393	D19a up vs SG200	0.257269	1.1721	1.1721	tin1.1-1.5 up vs SG200	0.444184	1.11187	1.11187	tin3 up vs SG200	0.000728452	1.75613	1.75613	tin4 up vs SG200	0.000833013	1.741	1.741	tin5 up vs SG200	13.0828	5.2238	0.912657	1
15523	Zm.9956.1.A1_at	---	---	---	---	7.78983e-07	8.76471e-08	2.22289	2.22289	D19a up vs SG200	6.66733e-05	1.59027	1.59027	tin1.1-1.5 up vs SG200	0.00337732	1.34825	1.34825	tin3 up vs SG200	1.7471e-06	1.88783	1.88783	tin4 up vs SG200	2.78111e-06	1.84424	1.84424	tin5 up vs SG200	20.2743	3.34681	0.377318	1
14012	Zm.8147.1.A1_s_at	100273624	IDP610	LOC100273624	NM_001148040	7.91427e-06	0.000264248	2.22284	2.22284	D19a up vs SG200	0.000342828	2.17514	2.17514	tin1.1-1.5 up vs SG200	0.000348891	2.17198	2.17198	tin3 up vs SG200	0.000179563	2.29613	2.29613	tin4 up vs SG200	0.00039391	2.15022	2.15022	tin5 up vs SG200	14.4133	9.27605	1.47103	1
10644	Zm.4823.1.A1_at	---	---	---	---	2.16837e-05	0.000190219	2.22247	2.22247	D19a up vs SG200	0.18158	1.26066	1.26066	tin1.1-1.5 up vs SG200	0.0311044	1.47985	1.47985	tin3 up vs SG200	2.02512e-05	2.68381	2.68381	tin4 up vs SG200	3.41859e-05	2.56481	2.56481	tin5 up vs SG200	12.3463	7.42109	1.3739	1
11767	Zm.5847.1.A1_at	100278793	cl24571_1a	LOC100278793	NM_001151953	1.41862e-07	2.0508e-06	2.22211	2.22211	D19a up vs SG200	0.916644	1.01183	1.01183	tin1.1-1.5 up vs SG200	0.0514038	1.26226	1.26226	tin3 up vs SG200	3.36462e-05	1.87605	1.87605	tin4 up vs SG200	0.000591448	1.603	1.603	tin5 up vs SG200	25.7949	6.89829	0.611265	1
15320	Zm.9750.1.A1_at	---	---	---	---	0.000189212	2.40775e-06	2.22069	2.22069	D19a up vs SG200	0.000233271	1.69555	1.69555	tin1.1-1.5 up vs SG200	0.000252383	1.68827	1.68827	tin3 up vs SG200	3.4186e-05	1.88877	1.88877	tin4 up vs SG200	7.1624e-05	1.81052	1.81052	tin5 up vs SG200	8.68479	2.37961	0.62628	1
7875	Zm.2315.1.A1_at	100283255	LOC100283255	nodulin-like protein	NM_001156157	0.000127942	0.000559231	2.22046	2.22046	D19a up vs SG200	0.796167	0.952361	-1.05002	tin1.1-1.5 down vs SG200	0.00158989	2.02429	2.02429	tin3 up vs SG200	0.246259	1.25065	1.25065	tin4 up vs SG200	0.543568	1.12225	1.12225	tin5 up vs SG200	9.27618	7.00109	1.72512	1
9632	Zm.3985.1.S1_at	---	---	---	---	2.05942e-06	5.53265e-08	2.22045	2.22045	D19a up vs SG200	0.000523761	1.43743	1.43743	tin1.1-1.5 up vs SG200	5.49855e-05	1.57796	1.57796	tin3 up vs SG200	4.08921e-06	1.77292	1.77292	tin4 up vs SG200	2.01666e-05	1.64828	1.64828	tin5 up vs SG200	17.6098	2.71013	0.35177	1
1483	Zm.11979.1.A1_at	100191751	LOC100191751	uncharacterized LOC100191751	NM_001137178	2.14726e-06	3.15274e-07	2.22034	2.22034	D19a up vs SG200	5.1453e-06	1.89524	1.89524	tin1.1-1.5 up vs SG200	4.82233e-06	1.90179	1.90179	tin3 up vs SG200	1.95979e-07	2.28595	2.28595	tin4 up vs SG200	1.31172e-06	2.04271	2.04271	tin5 up vs SG200	17.5024	3.48804	0.455519	1
96	AFFX-r2-Ec-bioB-5_at	---	---	---	---	2.48927e-08	1.80251e-06	2.21911	2.21911	D19a up vs SG200	0.0465481	0.789965	-1.26588	tin1.1-1.5 down vs SG200	0.0153561	0.743397	-1.34518	tin3 down vs SG200	3.8563e-05	1.84769	1.84769	tin4 up vs SG200	0.000765869	1.57258	1.57258	tin5 up vs SG200	32.7873	8.55962	0.596721	1
8473	Zm.2903.1.A1_at	100274564	LOC100274564	uncharacterized LOC100274564	NM_001148919	4.93942e-08	7.61478e-08	2.21813	2.21813	D19a up vs SG200	0.0466176	1.2032	1.2032	tin1.1-1.5 up vs SG200	3.71136e-07	2.02941	2.02941	tin3 up vs SG200	2.03968e-05	1.66588	1.66588	tin4 up vs SG200	6.28026e-06	1.75922	1.75922	tin5 up vs SG200	29.8515	4.80114	0.367621	1
15982	ZmAffx.1286.1.S1_s_at	---	---	---	---	1.64972e-09	4.47799e-05	2.21724	2.21724	D19a up vs SG200	0.0186929	0.686547	-1.45656	tin1.1-1.5 down vs SG200	0.0240736	0.699001	-1.43061	tin3 down vs SG200	2.84893e-07	3.35265	3.35265	tin4 up vs SG200	5.5751e-07	3.15594	3.15594	tin5 up vs SG200	47.2268	21.3187	1.03179	1
17200	ZmAffx.706.1.A1_at	---	---	---	---	6.24609e-09	1.13007e-08	2.21694	2.21694	D19a up vs SG200	0.00543161	1.27134	1.27134	tin1.1-1.5 up vs SG200	0.00386571	1.28677	1.28677	tin3 up vs SG200	2.32722e-06	1.7056	1.7056	tin4 up vs SG200	9.72393e-05	1.46915	1.46915	tin5 up vs SG200	39.5328	4.82451	0.278944	1
8	AFFX-BioB-3_at	---	---	---	---	4.42204e-07	2.55396e-05	2.21472	2.21472	D19a up vs SG200	0.0679771	0.765738	-1.30593	tin1.1-1.5 down vs SG200	0.026273	0.716179	-1.3963	tin3 down vs SG200	9.4954e-05	2.02101	2.02101	tin4 up vs SG200	0.00456725	1.56723	1.56723	tin5 up vs SG200	21.9813	8.93254	0.928845	1
9843	Zm.4157.1.A1_at	---	---	---	---	6.86428e-10	1.14372e-07	2.21419	2.21419	D19a up vs SG200	0.576221	0.950922	-1.05161	tin1.1-1.5 down vs SG200	0.686449	0.96439	-1.03692	tin3 down vs SG200	3.89401e-06	1.82994	1.82994	tin4 up vs SG200	0.00129155	1.40973	1.40973	tin5 up vs SG200	53.0398	9.01725	0.388592	1
1901	Zm.12526.1.A1_x_at	100382558	LOC100382558	Uncharacterized LOC100382558	NM_001175290	4.7551e-07	1.68104e-07	2.2112	2.2112	D19a up vs SG200	0.0751633	1.18821	1.18821	tin1.1-1.5 up vs SG200	0.318167	1.09785	1.09785	tin3 up vs SG200	2.32871e-06	1.91046	1.91046	tin4 up vs SG200	1.65336e-05	1.73169	1.73169	tin5 up vs SG200	21.7556	3.90333	0.410097	1
14354	Zm.8671.1.A1_at	100272947	LOC100272947	uncharacterized LOC100272947	NM_001147399	6.3557e-11	1.97913e-07	2.21026	2.21026	D19a up vs SG200	0.0604708	0.830968	-1.20342	tin1.1-1.5 down vs SG200	0.1634	0.874656	-1.14331	tin3 down vs SG200	0.239509	1.11851	1.11851	tin4 up vs SG200	0.709527	1.03537	1.03537	tin5 up vs SG200	72.4348	13.3032	0.41979	1
4611	Zm.15871.1.A1_at	100275436	LOC100275436	Uncharacterized LOC100275436	---	6.1174e-11	9.11864e-06	2.21011	2.21011	D19a up vs SG200	0.000240682	0.557526	-1.79364	tin1.1-1.5 down vs SG200	0.04025	0.75771	-1.31977	tin3 down vs SG200	0.565236	0.929607	-1.07572	tin4 down vs SG200	0.00919863	0.692089	-1.4449	tin5 down vs SG200	72.7957	24.5797	0.77178	1
10194	Zm.446.1.S1_at	541974	tps1	terpene synthase1	NM_001111627	4.00646e-05	0.000610713	2.20855	2.20855	D19a up vs SG200	0.959639	1.00963	1.00963	tin1.1-1.5 up vs SG200	0.138215	1.33762	1.33762	tin3 up vs SG200	0.000135202	2.53215	2.53215	tin4 up vs SG200	0.000149674	2.50851	2.50851	tin5 up vs SG200	11.2077	8.51178	1.7359	1
13524	Zm.7405.1.A1_at	100279281	LOC100279281	Uncharacterized LOC100279281	NM_001152302	1.21763e-06	1.16698e-06	2.20498	2.20498	D19a up vs SG200	3.47851e-05	1.81108	1.81108	tin1.1-1.5 up vs SG200	3.01759e-06	2.08081	2.08081	tin3 up vs SG200	1.59303e-06	2.16291	2.16291	tin4 up vs SG200	2.20893e-05	1.85655	1.85655	tin5 up vs SG200	19.01	4.55781	0.54802	1
6175	Zm.1772.1.A1_at	---	---	---	---	3.92029e-10	5.1677e-08	2.20207	2.20207	D19a up vs SG200	0.218979	0.899674	-1.11151	tin1.1-1.5 down vs SG200	0.0436186	0.834414	-1.19845	tin3 down vs SG200	0.00473622	1.31107	1.31107	tin4 up vs SG200	0.311268	1.09024	1.09024	tin5 up vs SG200	57.1008	8.52048	0.34107	1
13261	Zm.7043.2.S1_a_at	100381344	LOC100381344	protochlorophyllide reductase A	NM_001174212	1.16924e-05	0.0113419	2.20174	2.20174	D19a up vs SG200	0.18236	0.680659	-1.46917	tin1.1-1.5 down vs SG200	0.049485	0.556279	-1.79766	tin3 down vs SG200	0.432518	0.800761	-1.24881	tin4 down vs SG200	0.497401	0.825622	-1.21121	tin5 down vs SG200	13.5822	22.6038	3.80393	1
14895	Zm.9302.1.A1_at	100192520	LOC100192520	uncharacterized LOC100192520	NM_001137740	6.43659e-06	9.98064e-08	2.19954	2.19954	D19a up vs SG200	7.36678e-05	1.58061	1.58061	tin1.1-1.5 up vs SG200	0.000110012	1.55334	1.55334	tin3 up vs SG200	1.78296e-06	1.88144	1.88144	tin4 up vs SG200	3.29882e-06	1.8246	1.8246	tin5 up vs SG200	14.87	2.43644	0.374513	1
904	Zm.10817.6.A1_x_at	100136821 /// 100144298 /// 100856905 /// 541925	az22z3 /// LOC100136821 /// LOC100144298 /// LOC100856905	22kD alpha zein3 /// z1C alpha zein protein /// z1C alpha zein protein /// uncharacteri	NM_001111588 /// NM_001254796	1.08666e-07	1.44954e-08	2.1984	2.1984	D19a up vs SG200	0.00137495	1.33745	1.33745	tin1.1-1.5 up vs SG200	0.00319133	1.29791	1.29791	tin3 up vs SG200	1.27655e-06	1.75789	1.75789	tin4 up vs SG200	1.85139e-06	1.72922	1.72922	tin5 up vs SG200	26.7701	3.31337	0.282906	1
4042	Zm.15.1.A1_at	542233	me3	NADP malic enzyme3	NM_001111843	1.5257e-06	1.95804e-06	2.19342	2.19342	D19a up vs SG200	0.18346	1.16269	1.16269	tin1.1-1.5 up vs SG200	0.0452981	1.26541	1.26541	tin3 up vs SG200	3.63532e-05	1.84466	1.84466	tin4 up vs SG200	0.000180585	1.6902	1.6902	tin5 up vs SG200	18.3978	4.72602	0.587154	1
11293	Zm.5416.1.A1_at	100279267	gpm24	LOC100279267	NM_001152288	1.1141e-07	1.48227e-08	2.19237	2.19237	D19a up vs SG200	4.42993e-05	1.51674	1.51674	tin1.1-1.5 up vs SG200	0.000145171	1.4502	1.4502	tin3 up vs SG200	0.00021234	1.42997	1.42997	tin4 up vs SG200	0.00120127	1.34316	1.34316	tin5 up vs SG200	26.6775	3.28932	0.281828	1
2612	Zm.13338.1.S1_at	541958	sat1	serine acetyltransferase1	NM_001111612	3.55941e-05	7.99744e-05	2.19156	2.19156	D19a up vs SG200	0.000695135	1.87095	1.87095	tin1.1-1.5 up vs SG200	0.000427415	1.93742	1.93742	tin3 up vs SG200	1.97301e-05	2.44099	2.44099	tin4 up vs SG200	8.69781e-05	2.17778	2.17778	tin5 up vs SG200	11.4205	5.58328	1.11745	1
9018	Zm.3434.1.A1_at	100194272	LOC100194272	Uncharacterized LOC100194272	NM_001139311	2.9552e-08	4.40638e-05	2.19152	2.19152	D19a up vs SG200	0.113222	1.26738	1.26738	tin1.1-1.5 up vs SG200	0.164738	1.22861	1.22861	tin3 up vs SG200	0.281099	1.17086	1.17086	tin4 up vs SG200	0.104696	1.27536	1.27536	tin5 up vs SG200	32.0285	13.9956	0.9988	1
11967	Zm.5993.1.S1_at	---	---	---	---	6.3736e-08	1.30637e-08	2.1913	2.1913	D19a up vs SG200	0.000374037	1.3962	1.3962	tin1.1-1.5 up vs SG200	3.01483e-05	1.53322	1.53322	tin3 up vs SG200	1.15e-06	1.75467	1.75467	tin4 up vs SG200	1.00331e-06	1.76534	1.76534	tin5 up vs SG200	28.8219	3.48621	0.276473	1
4641	Zm.15899.2.A1_at	100193182	LOC100193182	uncharacterized LOC100193182	NM_001138337	5.67167e-06	2.26719e-05	2.19041	2.19041	D19a up vs SG200	0.297195	1.15415	1.15415	tin1.1-1.5 up vs SG200	0.469573	1.10357	1.10357	tin3 up vs SG200	0.000247396	1.86557	1.86557	tin4 up vs SG200	0.000949375	1.71166	1.71166	tin5 up vs SG200	15.1554	5.86272	0.884205	1
6881	Zm.18432.1.S1_at	100285183	LOC100285183	subtilisin-like protease	NM_001158077	9.91634e-08	2.30571e-05	2.18647	2.18647	D19a up vs SG200	0.0335435	0.734108	-1.3622	tin1.1-1.5 down vs SG200	0.00566827	0.654173	-1.52865	tin3 down vs SG200	0.72296	0.953167	-1.04913	tin4 down vs SG200	0.162538	0.823136	-1.21487	tin5 down vs SG200	27.1124	10.4714	0.882795	1
8356	Zm.2794.1.A1_at	---	---	---	---	0.000118846	1.02867e-06	2.18543	2.18543	D19a up vs SG200	9.69829e-05	1.69552	1.69552	tin1.1-1.5 up vs SG200	0.00177622	1.46776	1.46776	tin3 up vs SG200	7.59443e-05	1.717	1.717	tin4 up vs SG200	4.60452e-05	1.76233	1.76233	tin5 up vs SG200	9.39086	2.15783	0.525211	1
15389	Zm.9822.1.A1_at	---	---	---	---	2.63195e-06	5.59696e-06	2.18226	2.18226	D19a up vs SG200	0.143752	1.19775	1.19775	tin1.1-1.5 up vs SG200	0.0492393	1.28372	1.28372	tin3 up vs SG200	0.000287212	1.71876	1.71876	tin4 up vs SG200	0.000680481	1.63692	1.63692	tin5 up vs SG200	16.9868	5.11462	0.688213	1
1288	Zm.11756.1.A1_x_at	542648	expa2	Alpha expansin2	NM_001112172	1.34805e-07	3.03037e-09	2.18152	2.18152	D19a up vs SG200	1.74364e-06	1.62943	1.62943	tin1.1-1.5 up vs SG200	0.00014601	1.39127	1.39127	tin3 up vs SG200	2.90543e-08	1.94446	1.94446	tin4 up vs SG200	4.17106e-07	1.72624	1.72624	tin5 up vs SG200	25.9791	2.53098	0.222683	1
15132	Zm.9570.1.A1_a_at	100279354 /// 100281699 /// 100381962	IDP823 /// LOC100281699 /// LOC100381962	LOC100279354 /// cytokinin-O-glucosyltransferase 2 /// uncharacterized LOC100381962	NM_001154619 /// NM_001174735	0.000111047	7.30165e-05	2.18101	2.18101	D19a up vs SG200	0.536829	1.09747	1.09747	tin1.1-1.5 up vs SG200	0.403674	1.13474	1.13474	tin3 up vs SG200	0.00488741	1.61737	1.61737	tin4 up vs SG200	0.287089	1.17618	1.17618	tin5 up vs SG200	9.49731	4.50702	1.0847	1
7080	Zm.18811.1.A1_at	606484	dxs1	deoxy xylulose synthase 1	NM_001164333	8.66917e-07	1.24576e-05	2.18069	2.18069	D19a up vs SG200	0.113413	1.23394	1.23394	tin1.1-1.5 up vs SG200	0.286025	1.14859	1.14859	tin3 up vs SG200	0.0173174	1.39536	1.39536	tin4 up vs SG200	0.00883047	1.45369	1.45369	tin5 up vs SG200	19.9651	6.87405	0.786979	1
2613	Zm.13339.1.S1_at	---	---	---	---	4.73932e-09	4.92055e-10	2.18055	2.18055	D19a up vs SG200	0.000881282	1.27132	1.27132	tin1.1-1.5 up vs SG200	0.00023482	1.31995	1.31995	tin3 up vs SG200	1.49045e-08	1.85036	1.85036	tin4 up vs SG200	2.48322e-07	1.6504	1.6504	tin5 up vs SG200	41.0248	3.11109	0.173336	1
8999	Zm.3418.1.A1_at	---	---	---	---	4.90148e-09	2.28255e-08	2.1794	2.1794	D19a up vs SG200	0.0830906	1.1527	1.1527	tin1.1-1.5 up vs SG200	0.0365774	1.19168	1.19168	tin3 up vs SG200	1.29122e-06	1.77845	1.77845	tin4 up vs SG200	7.98376e-06	1.64224	1.64224	tin5 up vs SG200	40.8402	5.27493	0.295223	1
9085	Zm.3497.1.A1_at	100272844	LOC100272844	uncharacterized LOC100272844	NM_001147297	1.04103e-06	1.67408e-07	2.17926	2.17926	D19a up vs SG200	0.0780252	1.18226	1.18226	tin1.1-1.5 up vs SG200	0.0024474	1.37612	1.37612	tin3 up vs SG200	1.03135e-05	1.75307	1.75307	tin4 up vs SG200	1.42743e-05	1.72603	1.72603	tin5 up vs SG200	19.4455	3.36	0.39495	1
8595	Zm.3025.1.S1_at	---	---	---	---	1.89352e-08	3.25488e-07	2.17852	2.17852	D19a up vs SG200	0.0696532	1.19924	1.19924	tin1.1-1.5 up vs SG200	0.0365338	1.23765	1.23765	tin3 up vs SG200	0.000310844	1.53355	1.53355	tin4 up vs SG200	0.000224181	1.55653	1.55653	tin5 up vs SG200	34.0311	6.49396	0.43617	1
17029	ZmAffx.61.1.A1_at	---	---	---	---	1.84089e-06	3.38913e-06	2.17808	2.17808	D19a up vs SG200	0.00257066	1.49291	1.49291	tin1.1-1.5 up vs SG200	5.42287e-05	1.84296	1.84296	tin3 up vs SG200	2.6737e-05	1.91999	1.91999	tin4 up vs SG200	2.01143e-05	1.95247	1.95247	tin5 up vs SG200	17.901	4.93653	0.630327	1
9323	Zm.3722.1.A1_at	100285080	LOC100285080	PGR5	NM_001157975	3.78308e-10	3.07954e-08	2.17768	2.17768	D19a up vs SG200	0.396542	0.933924	-1.07075	tin1.1-1.5 down vs SG200	0.162924	1.12162	1.12162	tin3 up vs SG200	6.17899e-06	1.67764	1.67764	tin4 up vs SG200	2.81481e-05	1.57393	1.57393	tin5 up vs SG200	57.3689	7.71988	0.307579	1
15895	ZmAffx.1184.1.S1_at	100273162	pco085810	LOC100273162	NM_001147608	1.17079e-07	2.68983e-09	2.17766	2.17766	D19a up vs SG200	0.000388981	1.34332	1.34332	tin1.1-1.5 up vs SG200	1.43083e-06	1.63359	1.63359	tin3 up vs SG200	2.06435e-07	1.76788	1.76788	tin4 up vs SG200	2.13903e-06	1.60843	1.60843	tin5 up vs SG200	26.494	2.52731	0.218038	1
8550	Zm.2980.1.S1_at	---	---	---	---	0.00642872	0.00425807	2.17745	2.17745	D19a up vs SG200	0.11088	1.48374	1.48374	tin1.1-1.5 up vs SG200	0.0752389	1.56025	1.56025	tin3 up vs SG200	0.00120033	2.50534	2.50534	tin4 up vs SG200	0.000487338	2.77063	2.77063	tin5 up vs SG200	4.44447	5.30957	2.73062	1
7256	Zm.19086.1.A1_at	100273550	LOC100273550	uncharacterized LOC100273550	NM_001147968	1.21888e-05	1.92912e-05	2.1761	2.1761	D19a up vs SG200	0.000123904	1.92284	1.92284	tin1.1-1.5 up vs SG200	0.000644954	1.73219	1.73219	tin3 up vs SG200	0.000128465	1.91836	1.91836	tin4 up vs SG200	0.00094511	1.69158	1.69158	tin5 up vs SG200	13.496	4.98881	0.844917	1
17180	ZmAffx.690.1.A1_at	---	---	---	---	1.30817e-06	3.35628e-07	2.17545	2.17545	D19a up vs SG200	0.00419163	1.36596	1.36596	tin1.1-1.5 up vs SG200	0.021402	1.26922	1.26922	tin3 up vs SG200	1.00422e-05	1.80686	1.80686	tin4 up vs SG200	6.17737e-05	1.65308	1.65308	tin5 up vs SG200	18.8135	3.59376	0.436619	1
95	AFFX-r2-Ec-bioB-3_at	---	---	---	---	3.58754e-07	3.29416e-05	2.17507	2.17507	D19a up vs SG200	0.0690552	0.766623	-1.30442	tin1.1-1.5 down vs SG200	0.0498155	0.748762	-1.33554	tin3 down vs SG200	0.000110285	2.0005	2.0005	tin4 up vs SG200	0.00401924	1.58024	1.58024	tin5 up vs SG200	22.6429	9.2012	0.928827	1
5754	Zm.17291.1.A1_at	100286347	cl19799_1	LOC100286347	NM_001159234	0.0647707	0.002322	2.17428	2.17428	D19a up vs SG200	0.0693857	1.51913	1.51913	tin1.1-1.5 up vs SG200	0.00379411	2.06834	2.06834	tin3 up vs SG200	0.0324207	1.65401	1.65401	tin4 up vs SG200	0.0437587	1.60044	1.60044	tin5 up vs SG200	2.45619	2.47727	2.30533	1
15573	ZmAffx.1005.1.S1_at	100037808	ts1	tassel seed1	NM_001112509	1.60836e-08	4.0739e-08	2.17396	2.17396	D19a up vs SG200	3.69437e-07	1.93357	1.93357	tin1.1-1.5 up vs SG200	6.08621e-07	1.88624	1.88624	tin3 up vs SG200	1.90128e-08	2.27114	2.27114	tin4 up vs SG200	1.03311e-07	2.06571	2.06571	tin5 up vs SG200	34.7938	4.85373	0.318857	1
13556	Zm.7462.1.A1_at	100281839	LOC100281839	NAC domain-containing protein 21/22	NM_001154759	4.39755e-06	5.98295e-07	2.17333	2.17333	D19a up vs SG200	0.0017835	1.44062	1.44062	tin1.1-1.5 up vs SG200	0.000503338	1.52791	1.52791	tin3 up vs SG200	0.000450627	1.53587	1.53587	tin4 up vs SG200	0.0100423	1.3296	1.3296	tin5 up vs SG200	15.7431	3.27758	0.475865	1
11425	Zm.5534.1.S1_at	100283320	LOC100283320	S-adenosylmethionine decarboxylase proenzyme	NM_001156222	4.38953e-08	7.28509e-07	2.17175	2.17175	D19a up vs SG200	0.113026	1.18059	1.18059	tin1.1-1.5 up vs SG200	0.00256107	1.42387	1.42387	tin3 up vs SG200	0.00177334	1.44861	1.44861	tin4 up vs SG200	0.00304161	1.41244	1.41244	tin5 up vs SG200	30.3394	6.49992	0.489692	1
3938	Zm.14833.1.A1_at	100502316	LOC100502316	Uncharacterized LOC100502316	NM_001196794	1.56657e-08	2.12655e-05	2.17078	2.17078	D19a up vs SG200	0.558056	0.92475	-1.08137	tin1.1-1.5 down vs SG200	0.636295	1.06507	1.06507	tin3 up vs SG200	0.00631521	1.50792	1.50792	tin4 up vs SG200	7.35658e-05	1.99673	1.99673	tin5 up vs SG200	34.9183	13.0499	0.854233	1
14073	Zm.8222.1.A1_at	100284199	LOC100284199	Nonspecific lipid-transfer protein	NM_001157094	1.36646e-08	1.85969e-09	2.17037	2.17037	D19a up vs SG200	9.30757e-09	1.99894	1.99894	tin1.1-1.5 up vs SG200	9.09819e-09	2.00116	2.00116	tin3 up vs SG200	3.74312e-09	2.09228	2.09228	tin4 up vs SG200	2.72418e-08	1.8996	1.8996	tin5 up vs SG200	35.571	3.19672	0.205414	1
4171	Zm.15280.2.A1_at	542352	prp4	Pathogenesis related protein4	NM_001111929	0.000124276	1.86876e-05	2.16904	2.16904	D19a up vs SG200	2.14082e-05	2.14904	2.14904	tin1.1-1.5 up vs SG200	0.00227733	1.59699	1.59699	tin3 up vs SG200	0.000446623	1.76533	1.76533	tin4 up vs SG200	4.65193e-05	2.04012	2.04012	tin5 up vs SG200	9.32126	3.39775	0.833179	1
14627	Zm.8962.1.A1_at	100274282	LOC100274282	uncharacterized LOC100274282	NM_001148646	6.32477e-10	4.81458e-09	2.16848	2.16848	D19a up vs SG200	0.211064	1.09324	1.09324	tin1.1-1.5 up vs SG200	0.110348	1.12261	1.12261	tin3 up vs SG200	1.18076e-07	1.85004	1.85004	tin4 up vs SG200	2.51328e-07	1.7886	1.7886	tin5 up vs SG200	53.6156	5.48582	0.233869	1
13546	Zm.7440.1.A1_at	100273378	pco112381	LOC100273378	NM_001147816	9.91834e-05	5.78224e-05	2.16814	2.16814	D19a up vs SG200	0.488946	1.10663	1.10663	tin1.1-1.5 up vs SG200	0.127908	1.2582	1.2582	tin3 up vs SG200	0.00117342	1.75673	1.75673	tin4 up vs SG200	0.0011282	1.76143	1.76143	tin5 up vs SG200	9.67649	4.32726	1.02216	1
700	Zm.10516.1.S1_at	100502203	LOC100502203	uncharacterized LOC100502203	NM_001196680	1.76315e-07	1.44554e-07	2.16737	2.16737	D19a up vs SG200	0.0124296	1.27879	1.27879	tin1.1-1.5 up vs SG200	0.0674037	1.1869	1.1869	tin3 up vs SG200	3.74941e-07	2.05432	2.05432	tin4 up vs SG200	4.24391e-05	1.62623	1.62623	tin5 up vs SG200	25.0232	4.171	0.380995	1
11010	Zm.514.1.A1_at	541712	rca1	RUBISCO activase1	NM_001111451	2.7043e-08	8.12886e-06	2.16726	2.16726	D19a up vs SG200	0.212169	0.855549	-1.16884	tin1.1-1.5 down vs SG200	0.68918	1.05011	1.05011	tin3 up vs SG200	0.00103714	1.61595	1.61595	tin4 up vs SG200	0.0174985	1.37443	1.37443	tin5 up vs SG200	32.4188	10.211	0.719932	1
14810	Zm.9183.1.A1_at	---	---	---	---	2.60053e-06	0.000574768	2.16668	2.16668	D19a up vs SG200	0.201338	1.27222	1.27222	tin1.1-1.5 up vs SG200	0.140929	1.32296	1.32296	tin3 up vs SG200	0.00120397	2.03292	2.03292	tin4 up vs SG200	0.000288249	2.30106	2.30106	tin5 up vs SG200	17.0169	12.1401	1.63066	1
1130	Zm.11557.1.S1_at	100275482	LOC100275482	uncharacterized LOC100275482	NM_001149546	1.22914e-07	3.82399e-08	2.16632	2.16632	D19a up vs SG200	0.018047	1.23187	1.23187	tin1.1-1.5 up vs SG200	0.000443084	1.41722	1.41722	tin3 up vs SG200	7.11882e-06	1.67502	1.67502	tin4 up vs SG200	2.63847e-06	1.75056	1.75056	tin5 up vs SG200	26.3154	3.60462	0.313092	1
6739	Zm.18297.1.S1_at	100216767	LOC100216767	uncharacterized LOC100216767	NM_001143166	8.40188e-08	6.48511e-06	2.16444	2.16444	D19a up vs SG200	0.88185	0.9824	-1.01792	tin1.1-1.5 down vs SG200	0.47048	1.09081	1.09081	tin3 up vs SG200	5.09497e-05	1.90351	1.90351	tin4 up vs SG200	0.000590328	1.65151	1.65151	tin5 up vs SG200	27.7423	8.38267	0.690656	1
6359	Zm.17905.1.S1_at	100284450	LOC100284450	disulfide oxidoreductase/ monooxygenase	NM_001157345	1.55801e-10	1.1544e-10	2.16426	2.16426	D19a up vs SG200	3.27992e-05	1.35206	1.35206	tin1.1-1.5 up vs SG200	4.22326e-07	1.54069	1.54069	tin3 up vs SG200	9.5127e-10	1.95321	1.95321	tin4 up vs SG200	1.14422e-07	1.61096	1.61096	tin5 up vs SG200	64.4424	3.94268	0.139843	1
13328	Zm.7091.2.S1_a_at	542321	lhcb6	light harvesting chlorophyll a/b binding protein6	NM_001111905	6.07663e-07	0.000114551	2.16199	2.16199	D19a up vs SG200	0.127452	0.782956	-1.27721	tin1.1-1.5 down vs SG200	0.169478	0.803341	-1.2448	tin3 down vs SG200	0.00883813	1.57389	1.57389	tin4 up vs SG200	0.0603945	1.36003	1.36003	tin5 up vs SG200	21.0083	10.6344	1.15703	1
2788	Zm.13520.1.A1_at	100191294	LOC100191294	uncharacterized LOC100191294	NM_001136728	2.3087e-07	1.2053e-05	2.15917	2.15917	D19a up vs SG200	0.392666	1.11467	1.11467	tin1.1-1.5 up vs SG200	0.042355	1.31335	1.31335	tin3 up vs SG200	0.000433625	1.72553	1.72553	tin4 up vs SG200	0.000688882	1.67881	1.67881	tin5 up vs SG200	24.095	8.04027	0.76272	1
13327	Zm.7091.2.A1_at	542321	lhcb6	Light harvesting chlorophyll a/b binding protein6	NM_001111905	6.93128e-07	1.06035e-06	2.15833	2.15833	D19a up vs SG200	0.0682439	1.21868	1.21868	tin1.1-1.5 up vs SG200	0.170669	1.15615	1.15615	tin3 up vs SG200	7.99827e-06	1.92041	1.92041	tin4 up vs SG200	4.75541e-05	1.74588	1.74588	tin5 up vs SG200	20.6165	4.6092	0.511012	1
17537	ZmAffx.888.1.A1_at	100277924	LOC100277924	Uncharacterized LOC100277924	NM_001151367	1.1675e-08	1.44086e-09	2.15674	2.15674	D19a up vs SG200	0.000131789	1.36653	1.36653	tin1.1-1.5 up vs SG200	0.000228261	1.34363	1.34363	tin3 up vs SG200	4.0694e-08	1.83585	1.83585	tin4 up vs SG200	5.59979e-08	1.81046	1.81046	tin5 up vs SG200	36.3366	3.10178	0.195114	1
14066	Zm.8214.1.A1_at	100279596	LOC100279596	uncharacterized LOC100279596	NM_001152593	5.75517e-06	7.32265e-06	2.15537	2.15537	D19a up vs SG200	0.409752	1.10519	1.10519	tin1.1-1.5 up vs SG200	0.00841666	1.42599	1.42599	tin3 up vs SG200	0.00383022	1.49057	1.49057	tin4 up vs SG200	0.0115026	1.40089	1.40089	tin5 up vs SG200	15.1222	4.61325	0.697289	1
14488	Zm.8816.1.S1_at	100191764	LOC100191764	uncharacterized LOC100191764	NM_001137189	5.52031e-07	5.31658e-08	2.15338	2.15338	D19a up vs SG200	0.00436908	1.30578	1.30578	tin1.1-1.5 up vs SG200	0.00694366	1.28282	1.28282	tin3 up vs SG200	0.000795817	1.39346	1.39346	tin4 up vs SG200	0.00163577	1.35559	1.35559	tin5 up vs SG200	21.2981	3.01303	0.323358	1
15591	ZmAffx.1014.1.S1_at	100502393	LOC100502393	uncharacterized LOC100502393	NM_001196871	2.55067e-06	4.32921e-06	2.15157	2.15157	D19a up vs SG200	0.0391411	1.28844	1.28844	tin1.1-1.5 up vs SG200	0.00215415	1.50966	1.50966	tin3 up vs SG200	0.00064847	1.61004	1.61004	tin4 up vs SG200	0.00105794	1.56819	1.56819	tin5 up vs SG200	17.0655	4.74656	0.635745	1
15300	Zm.9732.1.S1_at	100286235	pco145004	LOC100286235	NM_001159123	2.06529e-05	9.65181e-06	2.1512	2.1512	D19a up vs SG200	0.10014	1.23435	1.23435	tin1.1-1.5 up vs SG200	0.00140234	1.59205	1.59205	tin3 up vs SG200	4.80251e-05	1.94277	1.94277	tin4 up vs SG200	1.68191e-05	2.0752	2.0752	tin5 up vs SG200	12.4403	3.9574	0.727109	1
15218	Zm.9651.1.A1_at	---	---	---	---	2.51691e-05	8.56995e-06	2.15061	2.15061	D19a up vs SG200	0.0313206	1.32543	1.32543	tin1.1-1.5 up vs SG200	0.00213602	1.54707	1.54707	tin3 up vs SG200	0.0016205	1.57143	1.57143	tin4 up vs SG200	0.0057301	1.46303	1.46303	tin5 up vs SG200	12.0619	3.75731	0.712008	1
17160	ZmAffx.675.1.A1_at	---	---	---	---	2.86262e-06	3.57819e-05	2.15046	2.15046	D19a up vs SG200	0.000754442	1.7537	1.7537	tin1.1-1.5 up vs SG200	0.00126722	1.69607	1.69607	tin3 up vs SG200	0.000249546	1.88503	1.88503	tin4 up vs SG200	9.5074e-06	2.36475	2.36475	tin5 up vs SG200	16.7778	6.72019	0.915519	1
6987	Zm.18542.1.A1_at	---	---	---	---	0.00013078	0.000906321	2.14974	2.14974	D19a up vs SG200	0.0834436	1.41605	1.41605	tin1.1-1.5 up vs SG200	0.119113	1.36381	1.36381	tin3 up vs SG200	0.0259125	1.58817	1.58817	tin4 up vs SG200	0.109826	1.37576	1.37576	tin5 up vs SG200	9.24227	7.17118	1.77351	1
9932	Zm.4247.1.A1_at	100384100	LOC100384100	uncharacterized LOC100384100	NM_001176691	0.00238951	0.00183281	2.14937	2.14937	D19a up vs SG200	0.58775	0.892644	-1.12027	tin1.1-1.5 down vs SG200	0.86766	1.03537	1.03537	tin3 up vs SG200	0.0130409	1.77401	1.77401	tin4 up vs SG200	0.00280568	2.06224	2.06224	tin5 up vs SG200	5.46199	5.03007	2.10497	1
7095	Zm.1886.1.S1_at	100282631	IDP152	LOC100282631	NM_001155539	3.44512e-06	4.81213e-06	2.14874	2.14874	D19a up vs SG200	0.00248413	1.5025	1.5025	tin1.1-1.5 up vs SG200	4.76061e-06	2.15021	2.15021	tin3 up vs SG200	1.12449e-06	2.3636	2.3636	tin4 up vs SG200	4.90151e-07	2.50317	2.50317	tin5 up vs SG200	16.3246	4.60489	0.644759	1
10317	Zm.4557.1.S1_at	100274167	LOC100274167	uncharacterized LOC100274167	NM_001148542	2.95357e-08	1.68516e-09	2.14672	2.14672	D19a up vs SG200	6.06054e-06	1.51391	1.51391	tin1.1-1.5 up vs SG200	1.62587e-06	1.58682	1.58682	tin3 up vs SG200	1.44642e-06	1.59368	1.59368	tin4 up vs SG200	8.29517e-07	1.62725	1.62725	tin5 up vs SG200	32.0309	2.76001	0.196953	1
1953	Zm.12584.3.A1_a_at	100383968	LOC100383968	uncharacterized LOC100383968	NM_001176581	2.19954e-06	9.36654e-06	2.14652	2.14652	D19a up vs SG200	0.0933629	1.23875	1.23875	tin1.1-1.5 up vs SG200	0.0862114	1.24532	1.24532	tin3 up vs SG200	0.0198157	1.36419	1.36419	tin4 up vs SG200	0.000397634	1.70709	1.70709	tin5 up vs SG200	17.4407	5.48839	0.719286	1
4004	Zm.1495.1.A1_at	100127507	LOC100127507	Asr protein	NM_001112764	7.57975e-08	0.00179192	2.14622	2.14622	D19a up vs SG200	0.000183	2.68501	2.68501	tin1.1-1.5 up vs SG200	0.045201	1.55864	1.55864	tin3 up vs SG200	0.00611118	1.90574	1.90574	tin4 up vs SG200	0.0175544	1.71756	1.71756	tin5 up vs SG200	28.1404	25.6685	2.08494	1
13429	Zm.719.2.S1_at	542254	trm1	thioredoxin M1	NM_001111860	4.9471e-09	4.11468e-07	2.14556	2.14556	D19a up vs SG200	0.677026	0.961204	-1.04036	tin1.1-1.5 down vs SG200	0.388118	1.08626	1.08626	tin3 up vs SG200	0.000325386	1.52913	1.52913	tin4 up vs SG200	0.00124911	1.43993	1.43993	tin5 up vs SG200	40.7895	7.75388	0.434503	1
6507	Zm.18044.1.S1_at	541967	RPB1	RNA polymerase II largest subunit	---	1.51395e-05	2.78815e-06	2.1449	2.1449	D19a up vs SG200	0.243532	1.14023	1.14023	tin1.1-1.5 up vs SG200	0.0500422	1.25823	1.25823	tin3 up vs SG200	2.4096e-05	1.8875	1.8875	tin4 up vs SG200	0.00101023	1.54436	1.54436	tin5 up vs SG200	13.0537	3.3508	0.58673	1
3547	Zm.14320.1.S1_at	100277165	LOC100277165	uncharacterized LOC100277165	NM_001150812	0.000758888	7.92659e-05	2.1429	2.1429	D19a up vs SG200	0.00937507	1.53494	1.53494	tin1.1-1.5 up vs SG200	0.0147575	1.48683	1.48683	tin3 up vs SG200	0.000194414	2.00868	2.00868	tin4 up vs SG200	0.000180532	2.01931	2.01931	tin5 up vs SG200	6.79882	3.13098	1.05261	1
6404	Zm.17946.2.A1_x_at	---	---	---	---	1.69947e-07	5.29637e-07	2.14264	2.14264	D19a up vs SG200	0.0994846	1.18056	1.18056	tin1.1-1.5 up vs SG200	0.0845531	1.19071	1.19071	tin3 up vs SG200	3.22999e-06	1.93549	1.93549	tin4 up vs SG200	0.000263589	1.55572	1.55572	tin5 up vs SG200	25.1523	4.95241	0.450049	1
6076	Zm.17627.1.A1_at	100272868	LOC100272868	uncharacterized LOC100272868	NM_001147321	5.89834e-05	2.08644e-06	2.14184	2.14184	D19a up vs SG200	0.00214505	1.4711	1.4711	tin1.1-1.5 up vs SG200	0.00294926	1.44786	1.44786	tin3 up vs SG200	3.69813e-05	1.81456	1.81456	tin4 up vs SG200	9.39491e-05	1.72598	1.72598	tin5 up vs SG200	10.5335	2.57044	0.557773	1
3190	Zm.13870.2.A1_at	541757	LOC541757	R2R3MYB-domain protein	---	1.8767e-08	5.94702e-07	2.14095	2.14095	D19a up vs SG200	0.00293223	1.3984	1.3984	tin1.1-1.5 up vs SG200	0.0197479	1.28116	1.28116	tin3 up vs SG200	1.20601e-05	1.81471	1.81471	tin4 up vs SG200	8.70231e-05	1.64513	1.64513	tin5 up vs SG200	34.0724	6.81554	0.457214	1
6582	Zm.18106.1.S1_at	542138	scl23	scarecrow-like 23	---	6.87108e-07	1.87323e-07	2.14047	2.14047	D19a up vs SG200	0.000358896	1.48401	1.48401	tin1.1-1.5 up vs SG200	5.8985e-06	1.78578	1.78578	tin3 up vs SG200	6.56059e-07	1.99724	1.99724	tin4 up vs SG200	5.4301e-05	1.61078	1.61078	tin5 up vs SG200	20.6423	3.46193	0.383338	1
3490	Zm.1425.1.S1_at	542202	LOC542202	senescence-associated protein DH	NM_001111815	0.000968802	2.29041e-05	2.13987	2.13987	D19a up vs SG200	0.00444536	1.53322	1.53322	tin1.1-1.5 up vs SG200	0.000672905	1.72143	1.72143	tin3 up vs SG200	0.0126088	1.4375	1.4375	tin4 up vs SG200	0.0409347	1.33279	1.33279	tin5 up vs SG200	6.4987	2.37079	0.833851	1
17705	ZmAffx.98.1.S1_at	100273144	pco140565	LOC100273144	NM_001147591	0.000174363	7.39452e-06	2.13924	2.13924	D19a up vs SG200	0.00551565	1.45544	1.45544	tin1.1-1.5 up vs SG200	0.110157	1.219	1.219	tin3 up vs SG200	5.033e-05	1.89974	1.89974	tin4 up vs SG200	0.000212676	1.74619	1.74619	tin5 up vs SG200	8.80598	2.63842	0.684838	1
11569	Zm.5663.1.A1_at	100193372	gpm184	LOC100193372	NM_001138502	0.000172814	2.25616e-05	2.13874	2.13874	D19a up vs SG200	0.00102651	1.67545	1.67545	tin1.1-1.5 up vs SG200	1.63356e-05	2.18631	2.18631	tin3 up vs SG200	0.00397585	1.54239	1.54239	tin4 up vs SG200	0.00099364	1.67879	1.67879	tin5 up vs SG200	8.81929	3.20429	0.830463	1
5526	Zm.17079.1.A1_at	---	---	---	---	1.96135e-05	5.33656e-06	2.13873	2.13873	D19a up vs SG200	0.00382154	1.46947	1.46947	tin1.1-1.5 up vs SG200	0.00258992	1.50063	1.50063	tin3 up vs SG200	0.058554	1.26111	1.26111	tin4 up vs SG200	0.0497881	1.2734	1.2734	tin5 up vs SG200	12.5407	3.55505	0.647957	1
11626	Zm.5721.1.S1_at	100191423	pco082395	LOC100191423	NM_001136856	3.06847e-08	1.03093e-05	2.13808	2.13808	D19a up vs SG200	0.48044	0.916717	-1.09085	tin1.1-1.5 down vs SG200	0.55073	1.07612	1.07612	tin3 up vs SG200	0.000439137	1.70004	1.70004	tin4 up vs SG200	6.67843e-05	1.90094	1.90094	tin5 up vs SG200	31.8643	10.0883	0.723658	1
5598	Zm.17168.1.A1_a_at	100501252	LOC100501252	uncharacterized LOC100501252	NM_001196022	8.63451e-10	5.16901e-10	2.13791	2.13791	D19a up vs SG200	0.0202313	1.16009	1.16009	tin1.1-1.5 up vs SG200	0.0014511	1.24745	1.24745	tin3 up vs SG200	5.61268e-06	1.46653	1.46653	tin4 up vs SG200	1.75176e-06	1.52362	1.52362	tin5 up vs SG200	51.4567	3.73186	0.16577	1
9676	Zm.4019.1.S1_at	100280719	pco085448	LOC100280719	NM_001153639	0.0116821	0.0146122	2.13609	2.13609	D19a up vs SG200	0.876035	0.956999	-1.04493	tin1.1-1.5 down vs SG200	0.926492	0.974347	-1.02633	tin3 down vs SG200	0.528346	1.19569	1.19569	tin4 up vs SG200	0.242533	1.40002	1.40002	tin5 up vs SG200	3.88347	6.52513	3.84053	1
13855	Zm.7913.1.A1_at	100275409	LOC100275409	uncharacterized LOC100275409	NM_001149486	6.3812e-12	1.54728e-09	2.13527	2.13527	D19a up vs SG200	0.142193	1.10042	1.10042	tin1.1-1.5 up vs SG200	0.0109579	1.19521	1.19521	tin3 up vs SG200	1.15499e-05	1.47337	1.47337	tin4 up vs SG200	0.000271266	1.33342	1.33342	tin5 up vs SG200	97.5238	8.1894	0.191939	1
13532	Zm.7413.1.A1_at	100284442	LOC100284442	lysM domain containing protein	NM_001157337	1.03558e-05	3.39389e-06	2.1341	2.1341	D19a up vs SG200	0.0010966	1.54411	1.54411	tin1.1-1.5 up vs SG200	2.02166e-05	1.91812	1.91812	tin3 up vs SG200	2.93938e-05	1.87743	1.87743	tin4 up vs SG200	1.7972e-05	1.93122	1.93122	tin5 up vs SG200	13.8364	3.61914	0.597864	1
6668	Zm.18239.1.S1_at	100281616	LOC100281616	sugar carrier protein C	NM_001154535	4.85302e-09	1.48119e-10	2.13345	2.13345	D19a up vs SG200	9.54115e-09	1.76706	1.76706	tin1.1-1.5 up vs SG200	1.01122e-07	1.61644	1.61644	tin3 up vs SG200	3.25968e-10	2.05147	2.05147	tin4 up vs SG200	2.31047e-08	1.7068	1.7068	tin5 up vs SG200	40.8946	2.4918	0.139274	1
3187	Zm.13869.1.S1_x_at	541758	LOC541758	R2R3MYB-domain protein	---	1.92788e-07	1.25996e-06	2.13296	2.13296	D19a up vs SG200	0.0227084	1.28977	1.28977	tin1.1-1.5 up vs SG200	0.0951995	1.19605	1.19605	tin3 up vs SG200	4.40803e-05	1.75089	1.75089	tin4 up vs SG200	2.00327e-05	1.8249	1.8249	tin5 up vs SG200	24.7122	5.50396	0.509079	1
3507	Zm.14275.1.A1_at	100280652	LOC100280652	verprolin	NM_001153570	4.71675e-10	1.40793e-06	2.13183	2.13183	D19a up vs SG200	0.497124	0.931727	-1.07328	tin1.1-1.5 down vs SG200	0.000929402	0.662217	-1.51008	tin3 down vs SG200	0.001312	1.4851	1.4851	tin4 up vs SG200	0.0021623	1.44975	1.44975	tin5 up vs SG200	55.7284	12.6146	0.517389	1
13921	Zm.8037.1.A1_at	---	---	---	---	2.06196e-06	8.09791e-08	2.13177	2.13177	D19a up vs SG200	5.40185e-05	1.56173	1.56173	tin1.1-1.5 up vs SG200	9.59938e-05	1.52506	1.52506	tin3 up vs SG200	1.31437e-06	1.84476	1.84476	tin4 up vs SG200	4.54864e-06	1.73991	1.73991	tin5 up vs SG200	17.6066	2.57966	0.334895	1
16640	ZmAffx.392.1.A1_at	---	---	---	---	0.000123257	3.8904e-06	2.13127	2.13127	D19a up vs SG200	0.0109722	1.37387	1.37387	tin1.1-1.5 up vs SG200	0.0443096	1.27259	1.27259	tin3 up vs SG200	0.000107919	1.75556	1.75556	tin4 up vs SG200	0.00134575	1.53393	1.53393	tin5 up vs SG200	9.33406	2.48806	0.609274	1
9441	Zm.3829.2.A1_at	100501386	LOC100501386	uncharacterized LOC100501386	NM_001196119	1.66758e-10	5.99234e-09	2.13077	2.13077	D19a up vs SG200	0.240247	1.08635	1.08635	tin1.1-1.5 up vs SG200	0.0133159	1.20797	1.20797	tin3 up vs SG200	6.50461e-06	1.56175	1.56175	tin4 up vs SG200	1.56632e-05	1.51206	1.51206	tin5 up vs SG200	63.8723	6.43648	0.230334	1
1634	Zm.1216.1.A1_at	100126942	IDP408	LOC100126942	---	2.79921e-10	0.000319695	2.12984	2.12984	D19a up vs SG200	0.000293901	2.1443	2.1443	tin1.1-1.5 up vs SG200	0.0421611	1.44189	1.44189	tin3 up vs SG200	0.041461	1.44396	1.44396	tin4 up vs SG200	0.0158722	1.5635	1.5635	tin5 up vs SG200	59.6831	35.8205	1.37183	1
9842	Zm.4156.1.A1_at	100304350	LOC100304350	uncharacterized LOC100304350	NM_001165788	0.0255498	0.00450477	2.12976	2.12976	D19a up vs SG200	0.210056	1.34855	1.34855	tin1.1-1.5 up vs SG200	0.0234057	1.77494	1.77494	tin3 up vs SG200	0.0102446	1.94674	1.94674	tin4 up vs SG200	0.0336024	1.70271	1.70271	tin5 up vs SG200	3.20121	3.66837	2.61928	1
195	Zm.10005.1.A1_at	100281176	LOC100281176	VHS and GAT domain protein	NM_001154095	2.20254e-05	6.72239e-06	2.12909	2.12909	D19a up vs SG200	0.00190815	1.53425	1.53425	tin1.1-1.5 up vs SG200	0.000878278	1.6009	1.6009	tin3 up vs SG200	1.56273e-05	2.01973	2.01973	tin4 up vs SG200	7.18311e-06	2.12015	2.12015	tin5 up vs SG200	12.3162	3.58605	0.665521	1
5088	Zm.16504.2.S1_at	---	---	---	---	5.28988e-07	5.14651e-08	2.12854	2.12854	D19a up vs SG200	0.000542341	1.40565	1.40565	tin1.1-1.5 up vs SG200	0.000847668	1.38212	1.38212	tin3 up vs SG200	1.15352e-06	1.81726	1.81726	tin4 up vs SG200	9.04901e-07	1.83827	1.83827	tin5 up vs SG200	21.428	2.9265	0.312168	1
14888	Zm.9297.1.A1_at	100275777	LOC100275777	uncharacterized LOC100275777	---	3.73139e-10	0.000903645	2.1276	2.1276	D19a up vs SG200	0.000143783	2.51029	2.51029	tin1.1-1.5 up vs SG200	0.00218034	1.96863	1.96863	tin3 up vs SG200	0.0668269	1.44111	1.44111	tin4 up vs SG200	0.205451	1.27794	1.27794	tin5 up vs SG200	57.4727	43.3656	1.72467	1
4208	Zm.15340.1.A1_at	100383906	LOC100383906	uncharacterized LOC100383906	NM_001176530	8.83254e-07	1.01432e-05	2.1266	2.1266	D19a up vs SG200	0.143757	1.20137	1.20137	tin1.1-1.5 up vs SG200	0.0870137	1.24307	1.24307	tin3 up vs SG200	0.000603682	1.66182	1.66182	tin4 up vs SG200	0.000961617	1.61831	1.61831	tin5 up vs SG200	19.9116	6.19777	0.711462	1
394	Zm.10189.3.A1_at	100282150	LOC100282150	Adenosylhomocysteinase	NM_001155062	1.28807e-07	8.22955e-08	2.12428	2.12428	D19a up vs SG200	0.0127347	1.25709	1.25709	tin1.1-1.5 up vs SG200	0.106694	1.14968	1.14968	tin3 up vs SG200	2.63945e-06	1.78083	1.78083	tin4 up vs SG200	0.000155845	1.49321	1.49321	tin5 up vs SG200	26.1444	3.80406	0.332577	1
5494	Zm.16988.4.A1_at	100382727	LOC100382727	uncharacterized LOC100382727	NM_001175446	5.57649e-05	0.000133806	2.12158	2.12158	D19a up vs SG200	0.00905219	1.5645	1.5645	tin1.1-1.5 up vs SG200	0.00325894	1.68353	1.68353	tin3 up vs SG200	0.039349	1.40253	1.40253	tin4 up vs SG200	0.213654	1.21563	1.21563	tin5 up vs SG200	10.6293	5.28009	1.13543	1
2552	Zm.13270.1.A1_at	100285714	pco066337a	LOC100285714	NM_001158605	1.80441e-08	1.14154e-06	2.12131	2.12131	D19a up vs SG200	0.709453	1.03844	1.03844	tin1.1-1.5 up vs SG200	0.102985	1.18765	1.18765	tin3 up vs SG200	0.00227702	1.43399	1.43399	tin4 up vs SG200	0.0178494	1.30015	1.30015	tin5 up vs SG200	34.2547	7.40316	0.49399	1
14936	Zm.9358.1.A1_at	100191697	IDP1977	LOC100191697	NM_001137126	1.16781e-07	4.63212e-05	2.12099	2.12099	D19a up vs SG200	0.65195	0.939342	-1.06457	tin1.1-1.5 down vs SG200	0.283093	1.16324	1.16324	tin3 up vs SG200	0.00575139	1.54288	1.54288	tin4 up vs SG200	0.00186559	1.65915	1.65915	tin5 up vs SG200	26.5034	10.7346	0.925777	1
17373	ZmAffx.799.1.S1_at	100275354	LOC100275354	uncharacterized LOC100275354	NM_001149449	1.02667e-07	3.4557e-07	2.12039	2.12039	D19a up vs SG200	0.00143674	1.41651	1.41651	tin1.1-1.5 up vs SG200	0.00052994	1.47888	1.47888	tin3 up vs SG200	7.09576e-07	2.03638	2.03638	tin4 up vs SG200	1.7342e-05	1.72773	1.72773	tin5 up vs SG200	26.982	4.84117	0.410107	1
6695	Zm.18259.1.A1_x_at	100280945	LOC100280945	B12D protein	NM_001153865	1.01476e-06	1.4473e-07	2.12035	2.12035	D19a up vs SG200	0.00434691	1.32527	1.32527	tin1.1-1.5 up vs SG200	0.0131022	1.26718	1.26718	tin3 up vs SG200	4.02927e-06	1.78568	1.78568	tin4 up vs SG200	0.000711356	1.42548	1.42548	tin5 up vs SG200	19.5174	3.07192	0.359758	1
4207	Zm.15340.1.A1_a_at	100383906	LOC100383906	uncharacterized LOC100383906	NM_001176530	9.8112e-09	9.83848e-05	2.11976	2.11976	D19a up vs SG200	0.680093	1.06328	1.06328	tin1.1-1.5 up vs SG200	0.589963	1.08367	1.08367	tin3 up vs SG200	0.00120048	1.77525	1.77525	tin4 up vs SG200	0.00540366	1.5996	1.5996	tin5 up vs SG200	37.2004	17.3559	1.0664	1
2700	Zm.13430.1.S1_at	541679	gpm837	LOC541679	NM_001111429	1.11936e-05	1.50094e-07	2.11828	2.11828	D19a up vs SG200	0.000997766	1.40678	1.40678	tin1.1-1.5 up vs SG200	0.00019319	1.5047	1.5047	tin3 up vs SG200	1.13649e-05	1.70246	1.70246	tin4 up vs SG200	0.000175575	1.51072	1.51072	tin5 up vs SG200	13.6731	2.15814	0.360774	1
11796	Zm.5851.9.S1_at	100273737	LOC100273737	uncharacterized LOC100273737	NM_001148146	6.87479e-08	1.45633e-06	2.11687	2.11687	D19a up vs SG200	0.57898	0.944348	-1.05893	tin1.1-1.5 down vs SG200	0.926582	1.00951	1.00951	tin3 up vs SG200	8.05311e-05	1.69891	1.69891	tin4 up vs SG200	0.000144507	1.64958	1.64958	tin5 up vs SG200	28.5224	6.37079	0.510539	1
14023	Zm.816.1.A1_at	100501381	LOC100501381	uncharacterized LOC100501381	---	5.64003e-07	7.00572e-07	2.11582	2.11582	D19a up vs SG200	0.00127083	1.45081	1.45081	tin1.1-1.5 up vs SG200	0.00109488	1.46064	1.46064	tin3 up vs SG200	6.21204e-07	2.13071	2.13071	tin4 up vs SG200	1.00294e-05	1.82881	1.82881	tin5 up vs SG200	21.2331	4.22233	0.454528	1
11650	Zm.5746.1.A1_at	100286225	si603016a05	LOC100286225	NM_001159113	4.94613e-05	5.97438e-07	2.1148	2.1148	D19a up vs SG200	0.000539382	1.50054	1.50054	tin1.1-1.5 up vs SG200	0.000307752	1.53928	1.53928	tin3 up vs SG200	1.23926e-05	1.79523	1.79523	tin4 up vs SG200	2.39797e-05	1.73699	1.73699	tin5 up vs SG200	10.8364	2.09969	0.442884	1
15704	ZmAffx.1072.1.A1_at	---	---	---	---	2.12238e-05	1.11445e-06	2.10962	2.10962	D19a up vs SG200	0.000651959	1.51542	1.51542	tin1.1-1.5 up vs SG200	0.000265284	1.5816	1.5816	tin3 up vs SG200	7.99972e-06	1.88825	1.88825	tin4 up vs SG200	5.82843e-06	1.92097	1.92097	tin5 up vs SG200	12.3876	2.62807	0.484921	1
15111	Zm.9557.1.A1_at	541947	LOC541947	Glycine cleavage H-protein	---	1.16382e-09	7.99184e-07	2.10961	2.10961	D19a up vs SG200	0.701087	0.963179	-1.03823	tin1.1-1.5 down vs SG200	0.122581	1.1694	1.1694	tin3 up vs SG200	9.5097e-05	1.64088	1.64088	tin4 up vs SG200	0.00282351	1.40239	1.40239	tin5 up vs SG200	49.4638	9.96109	0.460301	1
15368	Zm.9800.1.A1_at	100502160	LOC100502160	uncharacterized LOC100502160	NM_001196638	7.36125e-08	9.96078e-08	2.10911	2.10911	D19a up vs SG200	0.0558286	1.18414	1.18414	tin1.1-1.5 up vs SG200	0.282218	1.0955	1.0955	tin3 up vs SG200	5.07881e-05	1.56648	1.56648	tin4 up vs SG200	0.000521725	1.42556	1.42556	tin5 up vs SG200	28.2543	4.14822	0.335582	1
15434	Zm.9863.1.A1_a_at	100277372 /// 100279328 /// 100501662	LOC100277372 /// LOC100279328 /// LOC100501662	uncharacterized LOC100277372 /// uncharacterized LOC100279328 /// uncharacterized LOC10	NM_001150953 /// NM_001152349 /// NM_001196340	0.0014808	0.000581039	2.10542	2.10542	D19a up vs SG200	0.0850208	1.37685	1.37685	tin1.1-1.5 up vs SG200	0.0482025	1.45148	1.45148	tin3 up vs SG200	0.0558646	1.43208	1.43208	tin4 up vs SG200	0.00117697	1.98549	1.98549	tin5 up vs SG200	5.99765	3.97692	1.51561	1
13882	Zm.7963.1.A1_at	100284213	LOC100284213	cation transport protein chaC	NM_001157108	1.37293e-06	9.72144e-07	2.10517	2.10517	D19a up vs SG200	0.000517421	1.52328	1.52328	tin1.1-1.5 up vs SG200	0.00116087	1.46721	1.46721	tin3 up vs SG200	5.5233e-05	1.69572	1.69572	tin4 up vs SG200	0.000293634	1.56433	1.56433	tin5 up vs SG200	18.682	3.85736	0.471942	1
15400	Zm.9830.2.A1_a_at	100193377	umc2598	LOC100193377	NM_001138506	4.15726e-06	4.72523e-08	2.10441	2.10441	D19a up vs SG200	0.000610804	1.38941	1.38941	tin1.1-1.5 up vs SG200	7.9831e-05	1.50078	1.50078	tin3 up vs SG200	1.30793e-05	1.61382	1.61382	tin4 up vs SG200	5.07078e-05	1.52772	1.52772	tin5 up vs SG200	15.8754	2.07725	0.299078	1
6309	Zm.17835.1.S1_at	542681	SI397	submergence induced protein SI397	NM_001112198	1.5099e-05	2.81952e-05	2.10387	2.10387	D19a up vs SG200	1.08087e-05	2.24617	2.24617	tin1.1-1.5 up vs SG200	2.99799e-06	2.4616	2.4616	tin3 up vs SG200	0.000117554	1.91617	1.91617	tin4 up vs SG200	1.373e-05	2.20929	2.20929	tin5 up vs SG200	13.0591	4.72684	0.827334	1
17463	ZmAffx.847.1.S1_at	100384575	LOC100384575	uncharacterized LOC100384575	NM_001177083	3.28553e-07	7.60616e-08	2.10237	2.10237	D19a up vs SG200	0.000814219	1.38967	1.38967	tin1.1-1.5 up vs SG200	0.00319326	1.31943	1.31943	tin3 up vs SG200	3.09118e-06	1.74828	1.74828	tin4 up vs SG200	0.000181673	1.47269	1.47269	tin5 up vs SG200	22.9263	3.20733	0.319766	1
17321	ZmAffx.769.1.A1_at	100279305	umc1423	LOC100279305	NM_001152326	2.68865e-08	3.87854e-08	2.10182	2.10182	D19a up vs SG200	0.026194	1.20507	1.20507	tin1.1-1.5 up vs SG200	0.00139405	1.34142	1.34142	tin3 up vs SG200	3.79762e-07	1.87228	1.87228	tin4 up vs SG200	3.00217e-06	1.70399	1.70399	tin5 up vs SG200	32.4445	4.11185	0.28968	1
9589	Zm.3949.1.S1_at	---	---	---	---	4.90097e-07	9.68956e-05	2.10151	2.10151	D19a up vs SG200	0.173015	0.814088	-1.22837	tin1.1-1.5 down vs SG200	0.657942	1.06722	1.06722	tin3 up vs SG200	0.00567187	1.58461	1.58461	tin4 up vs SG200	0.000187267	2.00486	2.00486	tin5 up vs SG200	21.6623	9.846	1.03891	1
1654	Zm.12184.1.A1_at	---	---	---	---	2.92619e-07	5.60254e-07	2.10083	2.10083	D19a up vs SG200	0.968393	1.00374	1.00374	tin1.1-1.5 up vs SG200	0.0532036	1.21391	1.21391	tin3 up vs SG200	1.10312e-05	1.79124	1.79124	tin4 up vs SG200	4.7481e-05	1.66816	1.66816	tin5 up vs SG200	23.3043	4.39214	0.430788	1
5478	Zm.16971.1.A1_s_at	542056 /// 542507	cko2 /// cko3	cytokinin oxidase 2 /// cytokinin oxidase 3	NM_001111693 /// NM_001112056	2.26258e-05	5.29563e-05	2.10006	2.10006	D19a up vs SG200	0.000107821	2.00015	2.00015	tin1.1-1.5 up vs SG200	3.75155e-05	2.15116	2.15116	tin3 up vs SG200	5.39552e-06	2.47716	2.47716	tin4 up vs SG200	4.60956e-06	2.50693	2.50693	tin5 up vs SG200	12.2646	4.95938	0.924264	1
400	Zm.10194.1.A1_at	100276952	LOC100276952	uncharacterized LOC100276952	NM_001150640	1.23658e-06	1.0486e-05	2.0989	2.0989	D19a up vs SG200	0.0455485	1.29048	1.29048	tin1.1-1.5 up vs SG200	0.00437316	1.47687	1.47687	tin3 up vs SG200	7.25063e-05	1.86404	1.86404	tin4 up vs SG200	0.000118867	1.81056	1.81056	tin5 up vs SG200	18.9675	5.73313	0.69088	1
15630	ZmAffx.1036.1.S1_at	---	---	---	---	1.54555e-05	0.000103983	2.09881	2.09881	D19a up vs SG200	0.466963	1.11407	1.11407	tin1.1-1.5 up vs SG200	0.0473837	1.36527	1.36527	tin3 up vs SG200	0.000669178	1.84003	1.84003	tin4 up vs SG200	2.68925e-06	2.78333	2.78333	tin5 up vs SG200	13.0121	5.97541	1.04964	1
4820	Zm.16174.1.S1_at	100127008	IDP155	LOC100127008	---	5.5883e-06	3.49304e-05	2.09693	2.09693	D19a up vs SG200	0.477954	1.09957	1.09957	tin1.1-1.5 up vs SG200	0.922113	0.987108	-1.01306	tin3 down vs SG200	0.02122	1.39609	1.39609	tin4 up vs SG200	0.151622	1.21738	1.21738	tin5 up vs SG200	15.1891	5.66495	0.852483	1
7562	Zm.199.1.S1_s_at	541615	umc2347	sucrose transporter1	NM_001111370	8.79828e-05	7.51063e-06	2.09693	2.09693	D19a up vs SG200	5.76791e-05	1.85476	1.85476	tin1.1-1.5 up vs SG200	8.5117e-06	2.08061	2.08061	tin3 up vs SG200	5.81984e-06	2.13086	2.13086	tin4 up vs SG200	0.000152453	1.75452	1.75452	tin5 up vs SG200	9.86926	2.8111	0.65105	1
7408	Zm.19214.1.S1_at	100272888	LOC100272888	ankyrin repeat domain-containing protein 2	NM_001147341	2.71944e-07	5.15639e-09	2.09682	2.09682	D19a up vs SG200	4.46081e-05	1.4398	1.4398	tin1.1-1.5 up vs SG200	0.000486552	1.33204	1.33204	tin3 up vs SG200	3.8036e-08	1.90108	1.90108	tin4 up vs SG200	2.77447e-06	1.58924	1.58924	tin5 up vs SG200	23.5462	2.22578	0.216064	1
644	Zm.10452.1.A1_at	100275165	LOC100275165	uncharacterized LOC100275165	---	2.49952e-07	1.41979e-07	2.09513	2.09513	D19a up vs SG200	0.0446416	1.19925	1.19925	tin1.1-1.5 up vs SG200	0.038645	1.2067	1.2067	tin3 up vs SG200	2.30343e-06	1.81545	1.81545	tin4 up vs SG200	7.15004e-05	1.55611	1.55611	tin5 up vs SG200	23.8275	3.62149	0.347401	1
16202	ZmAffx.1509.1.S1_at	---	---	---	---	1.90797e-10	6.56278e-05	2.09484	2.09484	D19a up vs SG200	0.0688189	0.763487	-1.30978	tin1.1-1.5 down vs SG200	0.196192	0.829794	-1.20512	tin3 down vs SG200	0.00193631	1.66868	1.66868	tin4 up vs SG200	0.0120522	1.47931	1.47931	tin5 up vs SG200	62.757	26.2449	0.955884	1
4219	Zm.15381.1.A1_at	---	---	---	---	2.4737e-08	0.000238676	2.0946	2.0946	D19a up vs SG200	0.960418	0.992108	-1.00795	tin1.1-1.5 down vs SG200	0.862042	1.02814	1.02814	tin3 up vs SG200	0.00241343	1.76006	1.76006	tin4 up vs SG200	0.0135016	1.54687	1.54687	tin5 up vs SG200	32.8153	17.714	1.23385	1
10	AFFX-BioB-M_at	---	---	---	---	1.63027e-07	2.07938e-05	2.09403	2.09403	D19a up vs SG200	0.0277795	0.739939	-1.35146	tin1.1-1.5 down vs SG200	0.0235025	0.732295	-1.36557	tin3 down vs SG200	6.2241e-05	1.95151	1.95151	tin4 up vs SG200	0.00171792	1.59631	1.59631	tin5 up vs SG200	25.299	8.56289	0.773642	1
3828	Zm.1462.1.S1_at	100276194	LOC100276194	uncharacterized LOC100276194	NM_001150039	0.0134377	0.000724853	2.09292	2.09292	D19a up vs SG200	0.0390105	1.48934	1.48934	tin1.1-1.5 up vs SG200	0.00613631	1.74879	1.74879	tin3 up vs SG200	0.0102348	1.67452	1.67452	tin4 up vs SG200	0.0105154	1.67066	1.67066	tin5 up vs SG200	3.75721	2.57771	1.56816	1
15496	Zm.9926.1.A1_at	---	---	---	---	5.08935e-05	5.58411e-05	2.09193	2.09193	D19a up vs SG200	0.131291	1.24145	1.24145	tin1.1-1.5 up vs SG200	0.0124466	1.46641	1.46641	tin3 up vs SG200	0.000366685	1.84296	1.84296	tin4 up vs SG200	9.41223e-05	2.01831	2.01831	tin5 up vs SG200	10.7869	4.3594	0.923748	1
2533	Zm.13256.1.S1_at	541692	sigma factor	sigma factor of plastid RNA polymerase	---	2.11193e-06	2.83932e-05	2.09178	2.09178	D19a up vs SG200	0.4683	0.909438	-1.09958	tin1.1-1.5 down vs SG200	0.0871004	1.26225	1.26225	tin3 up vs SG200	0.00253482	1.57882	1.57882	tin4 up vs SG200	0.000315995	1.79262	1.79262	tin5 up vs SG200	17.545	6.26043	0.815594	1
15549	Zm.9985.1.A1_at	---	---	---	---	0.000402877	4.85028e-06	2.09141	2.09141	D19a up vs SG200	0.00802132	1.39363	1.39363	tin1.1-1.5 up vs SG200	0.0168954	1.33965	1.33965	tin3 up vs SG200	0.000160353	1.7114	1.7114	tin4 up vs SG200	0.000370951	1.63628	1.63628	tin5 up vs SG200	7.61937	2.00262	0.600759	1
99	AFFX-r2-Ec-bioC-5_at	---	---	---	---	1.98809e-07	3.3379e-05	2.09071	2.09071	D19a up vs SG200	0.0122053	0.693506	-1.44195	tin1.1-1.5 down vs SG200	0.00468702	0.653539	-1.53013	tin3 down vs SG200	0.000316956	1.80704	1.80704	tin4 up vs SG200	0.00833873	1.47663	1.47663	tin5 up vs SG200	24.606	9.0285	0.838682	1
3183	Zm.13863.1.S1_at	542527	icl1	isocitrate lyase1	---	5.67357e-06	1.05207e-06	2.09028	2.09028	D19a up vs SG200	0.026476	1.26716	1.26716	tin1.1-1.5 up vs SG200	0.016137	1.29754	1.29754	tin3 up vs SG200	1.40302e-05	1.81401	1.81401	tin4 up vs SG200	8.19883e-05	1.66025	1.66025	tin5 up vs SG200	15.1547	3.10796	0.468761	1
897	Zm.10811.7.S1_at	---	---	---	---	8.84238e-08	9.41977e-08	2.08961	2.08961	D19a up vs SG200	0.0334276	1.20632	1.20632	tin1.1-1.5 up vs SG200	0.285775	1.0931	1.0931	tin3 up vs SG200	2.17217e-06	1.78454	1.78454	tin4 up vs SG200	7.141e-05	1.53338	1.53338	tin5 up vs SG200	27.5467	3.91193	0.324596	1
15114	Zm.9559.1.S1_s_at	542145	kch3	potassium channel3	NM_001111770	6.98729e-09	1.05134e-05	2.08957	2.08957	D19a up vs SG200	0.702914	0.955614	-1.04645	tin1.1-1.5 down vs SG200	0.0366508	1.30551	1.30551	tin3 up vs SG200	7.82553e-06	2.12919	2.12919	tin4 up vs SG200	5.35709e-06	2.18189	2.18189	tin5 up vs SG200	38.9413	11.6345	0.682903	1
14328	Zm.8634.2.A1_a_at	100037805	lox6	lipoxygenase6	NM_001112506	1.45903e-05	4.16854e-05	2.08885	2.08885	D19a up vs SG200	0.000388891	1.80407	1.80407	tin1.1-1.5 up vs SG200	0.000239551	1.861	1.861	tin3 up vs SG200	3.3153e-07	3.0013	3.0013	tin4 up vs SG200	5.28362e-07	2.888	2.888	tin5 up vs SG200	13.1282	5.00499	0.871402	1
6618	Zm.18136.1.S1_at	---	---	---	---	1.98886e-09	0.000248397	2.08728	2.08728	D19a up vs SG200	0.0106676	0.635161	-1.5744	tin1.1-1.5 down vs SG200	0.0163107	0.656055	-1.52426	tin3 down vs SG200	0.000513085	1.97532	1.97532	tin4 up vs SG200	0.000149284	2.17084	2.17084	tin5 up vs SG200	46.0676	24.8381	1.23238	1
6930	Zm.18481.1.A1_at	100502435	LOC100502435	uncharacterized LOC100502435	NM_001196913	1.58181e-06	1.98291e-07	2.08709	2.08709	D19a up vs SG200	1.36594e-05	1.68898	1.68898	tin1.1-1.5 up vs SG200	2.59306e-05	1.64097	1.64097	tin3 up vs SG200	3.492e-06	1.80036	1.80036	tin4 up vs SG200	6.54824e-07	1.95769	1.95769	tin5 up vs SG200	18.3014	2.89357	0.361387	1
11298	Zm.5420.1.A1_at	---	---	---	---	3.57196e-08	1.00851e-07	2.08676	2.08676	D19a up vs SG200	0.0453919	1.19184	1.19184	tin1.1-1.5 up vs SG200	0.00142551	1.36488	1.36488	tin3 up vs SG200	4.68285e-06	1.72576	1.72576	tin4 up vs SG200	1.25459e-05	1.65202	1.65202	tin5 up vs SG200	31.2089	4.46027	0.326667	1
7959	Zm.2383.1.A1_at	100275670	LOC100275670	uncharacterized LOC100275670	---	0.000305408	0.00268018	2.08671	2.08671	D19a up vs SG200	0.00426606	1.99357	1.99357	tin1.1-1.5 up vs SG200	6.3233e-05	3.04144	3.04144	tin3 up vs SG200	4.27324e-05	3.17014	3.17014	tin4 up vs SG200	0.000202002	2.69765	2.69765	tin5 up vs SG200	7.99852	7.51546	2.14767	1
10360	Zm.4596.1.A1_at	100037803	LOX4	lipoxygenase	NM_001112504	9.48369e-09	0.00202004	2.08359	2.08359	D19a up vs SG200	0.0072714	1.84574	1.84574	tin1.1-1.5 up vs SG200	0.0165462	1.70527	1.70527	tin3 up vs SG200	0.0444504	1.54482	1.54482	tin4 up vs SG200	0.0410626	1.55746	1.55746	tin5 up vs SG200	37.3713	32.4747	1.98623	1
7586	Zm.2015.1.A1_at	100501778	LOC100501778	uncharacterized LOC100501778	NM_001196438	4.24931e-08	4.99388e-09	2.08175	2.08175	D19a up vs SG200	0.000292787	1.34882	1.34882	tin1.1-1.5 up vs SG200	0.0014838	1.28239	1.28239	tin3 up vs SG200	1.62137e-08	1.96361	1.96361	tin4 up vs SG200	9.68139e-08	1.80921	1.80921	tin5 up vs SG200	30.4749	2.81227	0.210929	1
3314	Zm.13984.1.A1_at	606469	psk1	phytosulfokine peptide precursor1	NM_001112326	9.63326e-11	9.18368e-07	2.08172	2.08172	D19a up vs SG200	1.93009e-08	2.65783	2.65783	tin1.1-1.5 up vs SG200	1.2616e-07	2.3461	2.3461	tin3 up vs SG200	1.40348e-08	2.71813	2.71813	tin4 up vs SG200	2.05388e-07	2.27573	2.27573	tin5 up vs SG200	68.6164	13.6223	0.453778	1
10244	Zm.4493.2.A1_at	100279480	pco125307	LOC100279480	NM_001152482	0.000223064	1.39906e-05	2.08146	2.08146	D19a up vs SG200	0.0374922	1.31053	1.31053	tin1.1-1.5 up vs SG200	0.0311202	1.32539	1.32539	tin3 up vs SG200	0.00216161	1.54504	1.54504	tin4 up vs SG200	0.0481003	1.29062	1.29062	tin5 up vs SG200	8.44434	2.62269	0.70991	1
16057	ZmAffx.1362.1.S1_at	---	---	---	---	1.6789e-05	0.00154423	2.08003	2.08003	D19a up vs SG200	0.0621394	0.680026	-1.47053	tin1.1-1.5 down vs SG200	0.404566	0.848209	-1.17895	tin3 down vs SG200	0.0020821	2.02417	2.02417	tin4 up vs SG200	0.00134838	2.10592	2.10592	tin5 up vs SG200	12.8468	10.3816	1.8471	1
16878	ZmAffx.529.1.S1_at	100191956	LOC100191956	Uncharacterized LOC100191956	NM_001137380	4.23059e-07	2.78382e-08	2.07987	2.07987	D19a up vs SG200	0.00108832	1.33824	1.33824	tin1.1-1.5 up vs SG200	0.000319122	1.39721	1.39721	tin3 up vs SG200	3.43834e-07	1.83724	1.83724	tin4 up vs SG200	5.68317e-06	1.62696	1.62696	tin5 up vs SG200	22.1199	2.59742	0.268399	1
12090	Zm.608.1.S1_at	542645	pip2g	plasma membrane intrinsic protein2	NM_001112169	2.11682e-05	5.47092e-06	2.07973	2.07973	D19a up vs SG200	0.00227319	1.48967	1.48967	tin1.1-1.5 up vs SG200	0.106073	1.20717	1.20717	tin3 up vs SG200	0.000194803	1.69567	1.69567	tin4 up vs SG200	0.000667757	1.5881	1.5881	tin5 up vs SG200	12.3927	3.27286	0.603648	1
4224	Zm.15392.1.A1_at	---	---	---	---	8.67725e-06	5.34821e-05	2.07827	2.07827	D19a up vs SG200	1.15631e-05	2.31448	2.31448	tin1.1-1.5 up vs SG200	1.7123e-05	2.25016	2.25016	tin3 up vs SG200	5.31212e-05	2.07923	2.07923	tin4 up vs SG200	2.92368e-05	2.16684	2.16684	tin5 up vs SG200	14.2137	5.59735	0.900113	1
5248	Zm.1671.1.A1_at	100191216	IDP141	LOC100191216	NM_001136650	3.91128e-05	1.61123e-06	2.07781	2.07781	D19a up vs SG200	0.000910609	1.49697	1.49697	tin1.1-1.5 up vs SG200	0.000242082	1.59495	1.59495	tin3 up vs SG200	0.000393366	1.55804	1.55804	tin4 up vs SG200	6.76129e-05	1.69853	1.69853	tin5 up vs SG200	11.2507	2.42843	0.493365	1
8718	Zm.3138.1.A1_a_at	100276019 /// 100383597	LOC100276019 /// LOC100383597	uncharacterized LOC100276019 /// uncharacterized LOC100383597	NM_001176245	5.79262e-07	1.47004e-05	2.07683	2.07683	D19a up vs SG200	0.544489	0.928753	-1.07671	tin1.1-1.5 down vs SG200	0.994933	0.99923	-1.00077	tin3 down vs SG200	0.000341171	1.71739	1.71739	tin4 up vs SG200	5.49877e-05	1.91324	1.91324	tin5 up vs SG200	21.1523	6.58633	0.711716	1
14210	Zm.8478.1.A1_a_at	100275408	LOC100275408	uncharacterized LOC100275408	NM_001149485	0.00210337	0.00168994	2.07661	2.07661	D19a up vs SG200	0.129122	1.3641	1.3641	tin1.1-1.5 up vs SG200	0.43033	1.16999	1.16999	tin3 up vs SG200	0.00492719	1.88206	1.88206	tin4 up vs SG200	0.00713191	1.81882	1.81882	tin5 up vs SG200	5.60183	4.60941	1.88078	1
11929	Zm.5972.1.A1_at	100502510	LOC100502510	uncharacterized LOC100502510	NM_001196988	7.01764e-06	8.91957e-08	2.07629	2.07629	D19a up vs SG200	0.0220115	1.22367	1.22367	tin1.1-1.5 up vs SG200	0.00672197	1.28096	1.28096	tin3 up vs SG200	0.00101768	1.3756	1.3756	tin4 up vs SG200	0.00391002	1.3075	1.3075	tin5 up vs SG200	14.6776	2.03197	0.316434	1
8599	Zm.303.1.S1_at	542627	hir1	hypersensitive induced reaction1	NM_001112153	3.01201e-05	4.55458e-07	2.07485	2.07485	D19a up vs SG200	0.0242441	1.25057	1.25057	tin1.1-1.5 up vs SG200	0.0123435	1.28833	1.28833	tin3 up vs SG200	0.00216918	1.38792	1.38792	tin4 up vs SG200	0.0042016	1.34941	1.34941	tin5 up vs SG200	11.7261	2.06959	0.403416	1
15403	Zm.9833.1.A1_at	---	---	---	---	9.2246e-07	0.00237438	2.07392	2.07392	D19a up vs SG200	0.000322409	2.51512	2.51512	tin1.1-1.5 up vs SG200	0.000566986	2.38036	2.38036	tin3 up vs SG200	0.00553823	1.91208	1.91208	tin4 up vs SG200	0.00650892	1.88254	1.88254	tin5 up vs SG200	19.7875	17.7058	2.04525	1
16201	ZmAffx.1507.1.S1_at	---	---	---	---	3.90809e-08	0.000330126	2.07383	2.07383	D19a up vs SG200	0.0156242	0.647988	-1.54324	tin1.1-1.5 down vs SG200	0.240836	0.822492	-1.21582	tin3 down vs SG200	0.0110818	1.58506	1.58506	tin4 up vs SG200	0.148542	1.27572	1.27572	tin5 up vs SG200	30.8268	17.3383	1.28558	1
11991	Zm.6009.1.A1_x_at	100274708	LOC100274708	uncharacterized LOC100274708	---	0.000245701	9.65078e-05	2.07133	2.07133	D19a up vs SG200	0.00294345	1.6408	1.6408	tin1.1-1.5 up vs SG200	0.402477	1.12926	1.12926	tin3 up vs SG200	0.122269	1.25941	1.25941	tin4 up vs SG200	0.122553	1.25917	1.25917	tin5 up vs SG200	8.30537	3.62654	0.998058	1
14468	Zm.8792.1.A1_at	---	---	---	---	1.79996e-05	0.000140741	2.07126	2.07126	D19a up vs SG200	0.239856	1.19611	1.19611	tin1.1-1.5 up vs SG200	0.0142716	1.49662	1.49662	tin3 up vs SG200	0.00291846	1.67276	1.67276	tin4 up vs SG200	4.36001e-05	2.25854	2.25854	tin5 up vs SG200	12.709	5.97646	1.07487	1
17221	ZmAffx.719.1.A1_at	---	---	---	---	0.000714658	3.62771e-05	2.07051	2.07051	D19a up vs SG200	0.077282	1.27541	1.27541	tin1.1-1.5 up vs SG200	0.063788	1.29251	1.29251	tin3 up vs SG200	0.000505612	1.74946	1.74946	tin4 up vs SG200	0.00378893	1.54644	1.54644	tin5 up vs SG200	6.87398	2.49383	0.82924	1
3521	Zm.14296.1.A1_at	100283229	pco067235	LOC100283229	NM_001156131	0.00215618	0.00178302	2.06837	2.06837	D19a up vs SG200	0.585764	1.11412	1.11412	tin1.1-1.5 up vs SG200	0.461821	1.15776	1.15776	tin3 up vs SG200	0.0447582	1.52663	1.52663	tin4 up vs SG200	0.033972	1.56911	1.56911	tin5 up vs SG200	5.57448	4.59896	1.88572	1
3250	Zm.13922.1.S1_at	542521	cdpk*-D87045	LOC542521	---	2.63204e-08	7.72968e-08	2.06618	2.06618	D19a up vs SG200	6.28164e-05	1.52186	1.52186	tin1.1-1.5 up vs SG200	0.000191917	1.457	1.457	tin3 up vs SG200	2.38083e-07	1.94934	1.94934	tin4 up vs SG200	2.37604e-05	1.58269	1.58269	tin5 up vs SG200	32.5388	4.3521	0.305717	1
6927	Zm.18479.1.A1_at	100501369	LOC100501369	uncharacterized LOC100501369	NM_001196109	3.08789e-06	6.02436e-06	2.06577	2.06577	D19a up vs SG200	0.124966	1.19456	1.19456	tin1.1-1.5 up vs SG200	0.00521878	1.42594	1.42594	tin3 up vs SG200	0.0128144	1.36009	1.36009	tin4 up vs SG200	0.0273097	1.30561	1.30561	tin5 up vs SG200	16.5912	4.37132	0.602221	1
14403	Zm.8720.2.A1_a_at	100501069	LOC100501069	uncharacterized LOC100501069	NM_001195900	1.04511e-09	4.58621e-07	2.06435	2.06435	D19a up vs SG200	0.434875	1.07414	1.07414	tin1.1-1.5 up vs SG200	0.0517151	1.20648	1.20648	tin3 up vs SG200	1.28973e-05	1.73838	1.73838	tin4 up vs SG200	0.00026857	1.51424	1.51424	tin5 up vs SG200	50.1735	8.7419	0.398248	1
8804	Zm.3216.1.S1_at	100281303	gpm113b	LOC100281303	NM_001154221	3.44902e-06	9.43749e-07	2.06405	2.06405	D19a up vs SG200	2.22527e-06	1.96785	1.96785	tin1.1-1.5 up vs SG200	2.90751e-06	1.93952	1.93952	tin3 up vs SG200	0.000190445	1.57546	1.57546	tin4 up vs SG200	1.79997e-05	1.76448	1.76448	tin5 up vs SG200	16.3219	3.17899	0.445185	1
98	AFFX-r2-Ec-bioC-3_at	---	---	---	---	3.42425e-07	3.68708e-05	2.06379	2.06379	D19a up vs SG200	0.0298016	0.736123	-1.35847	tin1.1-1.5 down vs SG200	0.00781754	0.676802	-1.47754	tin3 down vs SG200	0.000385091	1.77622	1.77622	tin4 up vs SG200	0.0191207	1.39754	1.39754	tin5 up vs SG200	22.7926	8.21971	0.824299	1
15937	ZmAffx.1206.1.S1_s_at	100381541	pco113850	LOC100381541	NM_001174369	2.24351e-06	1.88618e-05	2.06243	2.06243	D19a up vs SG200	0.148099	1.20159	1.20159	tin1.1-1.5 up vs SG200	0.00873726	1.43446	1.43446	tin3 up vs SG200	8.02817e-05	1.88455	1.88455	tin4 up vs SG200	0.00276151	1.53263	1.53263	tin5 up vs SG200	17.3902	5.54971	0.729437	1
7023	Zm.18651.1.A1_at	100193552	LOC100193552	uncharacterized LOC100193552	NM_001138663	5.98261e-05	0.000446468	2.06241	2.06241	D19a up vs SG200	0.176251	1.26205	1.26205	tin1.1-1.5 up vs SG200	0.939064	1.01286	1.01286	tin3 up vs SG200	0.0237549	1.50823	1.50823	tin4 up vs SG200	0.970417	0.993823	-1.00622	tin5 down vs SG200	10.5093	6.21404	1.35151	1
8532	Zm.2966.1.S1_at	100273775	pco109208b	LOC100273775	NM_001148178	7.02707e-08	2.70278e-08	2.06204	2.06204	D19a up vs SG200	0.005205	1.26325	1.26325	tin1.1-1.5 up vs SG200	0.00389136	1.27593	1.27593	tin3 up vs SG200	0.012263	1.22631	1.22631	tin4 up vs SG200	0.0510906	1.16465	1.16465	tin5 up vs SG200	28.4363	3.24723	0.261013	1
16264	ZmAffx.170.1.A1_at	100281366	LOC100281366	violaxanthin de-epoxidase	NM_001154284	7.9559e-09	1.0645e-05	2.06168	2.06168	D19a up vs SG200	0.132256	0.833371	-1.19995	tin1.1-1.5 down vs SG200	0.936249	1.00938	1.00938	tin3 up vs SG200	0.000376411	1.67394	1.67394	tin4 up vs SG200	0.00933817	1.40413	1.40413	tin5 up vs SG200	38.2667	11.0434	0.659633	1
6124	Zm.17672.1.A1_at	100276136	LOC100276136	uncharacterized LOC100276136	NM_001149996	0.00575845	0.000395879	2.06145	2.06145	D19a up vs SG200	0.633433	1.08207	1.08207	tin1.1-1.5 up vs SG200	0.08122	1.35247	1.35247	tin3 up vs SG200	0.360326	1.16508	1.16508	tin4 up vs SG200	0.173423	1.26007	1.26007	tin5 up vs SG200	4.55205	2.61861	1.31488	1
16796	ZmAffx.469.1.A1_at	100384533	LOC100384533	uncharacterized LOC100384533	NM_001177051	2.54051e-06	0.000262653	2.06061	2.06061	D19a up vs SG200	0.369599	0.866486	-1.15409	tin1.1-1.5 down vs SG200	0.636848	1.07756	1.07756	tin3 up vs SG200	0.00963729	1.57797	1.57797	tin4 up vs SG200	0.0820636	1.33376	1.33376	tin5 up vs SG200	17.0755	8.99162	1.20361	1
16106	ZmAffx.1417.1.S1_at	---	---	---	---	5.31156e-06	0.00165179	2.06048	2.06048	D19a up vs SG200	0.601007	0.902916	-1.10752	tin1.1-1.5 down vs SG200	0.527302	0.883648	-1.13167	tin3 down vs SG200	0.00154129	2.07346	2.07346	tin4 up vs SG200	0.0143884	1.69112	1.69112	tin5 up vs SG200	15.3052	12.2557	1.8303	1
17574	ZmAffx.907.1.A1_at	100383297	umc1402	LOC100383297	NM_001175957	1.9655e-06	2.33173e-07	2.05987	2.05987	D19a up vs SG200	0.0463487	1.20033	1.20033	tin1.1-1.5 up vs SG200	0.280774	1.099	1.099	tin3 up vs SG200	1.39588e-05	1.68219	1.68219	tin4 up vs SG200	3.25554e-05	1.61996	1.61996	tin5 up vs SG200	17.7305	2.77082	0.357199	1
8109	Zm.2539.1.S1_at	---	---	---	---	3.26087e-05	0.000135263	2.0598	2.0598	D19a up vs SG200	0.116307	1.2722	1.2722	tin1.1-1.5 up vs SG200	0.189986	1.21953	1.21953	tin3 up vs SG200	0.00325026	1.65061	1.65061	tin4 up vs SG200	6.89034e-05	2.16308	2.16308	tin5 up vs SG200	11.58	5.32062	1.05021	1
2258	Zm.12942.1.A1_at	100382438	LOC100382438	uncharacterized LOC100382438	NM_001175180	0.000303169	0.0101567	2.05894	2.05894	D19a up vs SG200	0.379982	1.25085	1.25085	tin1.1-1.5 up vs SG200	0.304574	1.30075	1.30075	tin3 up vs SG200	0.0214813	1.88078	1.88078	tin4 up vs SG200	0.00518997	2.22946	2.22946	tin5 up vs SG200	8.00877	10.7557	3.06969	1
2492	Zm.13218.1.A1_at	100273261	LOC100273261	Uncharacterized LOC100273261	NM_001147703	2.74275e-07	6.59496e-08	2.05825	2.05825	D19a up vs SG200	1.13256e-05	1.61884	1.61884	tin1.1-1.5 up vs SG200	7.50518e-06	1.64694	1.64694	tin3 up vs SG200	1.01979e-06	1.79833	1.79833	tin4 up vs SG200	2.75555e-07	1.91377	1.91377	tin5 up vs SG200	23.5179	3.04075	0.295532	1
15203	Zm.9639.1.A1_at	100382845	IDP654	LOC100382845	NM_001175542	1.69827e-05	1.05778e-06	2.05776	2.05776	D19a up vs SG200	0.00365515	1.38065	1.38065	tin1.1-1.5 up vs SG200	0.0160594	1.2908	1.2908	tin3 up vs SG200	0.000111154	1.61923	1.61923	tin4 up vs SG200	0.000278501	1.55129	1.55129	tin5 up vs SG200	12.824	2.52144	0.449414	1
7246	Zm.19076.1.A1_at	100280246	IDP150	LOC100280246	NM_001153175	2.69675e-08	1.31274e-08	2.05666	2.05666	D19a up vs SG200	0.000147279	1.40218	1.40218	tin1.1-1.5 up vs SG200	0.000648935	1.33477	1.33477	tin3 up vs SG200	2.41398e-05	1.49316	1.49316	tin4 up vs SG200	2.09778e-05	1.50071	1.50071	tin5 up vs SG200	32.4312	3.31655	0.233747	1
2165	Zm.12810.1.A1_at	---	---	---	---	0.000255329	6.0563e-05	2.05586	2.05586	D19a up vs SG200	0.247653	1.17415	1.17415	tin1.1-1.5 up vs SG200	0.217988	1.18718	1.18718	tin3 up vs SG200	0.00463344	1.55264	1.55264	tin4 up vs SG200	0.0168244	1.42908	1.42908	tin5 up vs SG200	8.25056	3.22798	0.894271	1
14143	Zm.8336.1.S2_at	542480	nas1	nicotianamine synthase1	NM_001112034	1.79373e-05	2.98907e-07	2.05448	2.05448	D19a up vs SG200	0.000230437	1.49983	1.49983	tin1.1-1.5 up vs SG200	0.000849757	1.42098	1.42098	tin3 up vs SG200	6.36601e-06	1.75883	1.75883	tin4 up vs SG200	1.29605e-05	1.70138	1.70138	tin5 up vs SG200	12.7158	2.04822	0.368174	1
1641	Zm.12164.1.A1_at	100193480	LOC100193480	uncharacterized LOC100193480	NM_001138595	2.88208e-10	3.80753e-06	2.05431	2.05431	D19a up vs SG200	0.157066	0.855797	-1.1685	tin1.1-1.5 down vs SG200	0.188653	0.865868	-1.15491	tin3 down vs SG200	0.0230279	1.30168	1.30168	tin4 up vs SG200	0.0467099	1.25366	1.25366	tin5 up vs SG200	59.4551	14.2945	0.549544	1
7057	Zm.18760.1.A1_at	100501906	LOC100501906	uncharacterized LOC100501906	NM_001196545	4.17303e-08	2.14195e-09	2.05153	2.05153	D19a up vs SG200	2.35684e-05	1.42286	1.42286	tin1.1-1.5 up vs SG200	0.000197382	1.33386	1.33386	tin3 up vs SG200	4.23714e-08	1.7896	1.7896	tin4 up vs SG200	6.75024e-08	1.75521	1.75521	tin5 up vs SG200	30.5507	2.40751	0.180122	1
768	Zm.10635.1.S1_at	100283135	pco111578	LOC100283135	NM_001156037	5.77304e-10	5.16812e-07	2.05138	2.05138	D19a up vs SG200	0.793281	0.976478	-1.02409	tin1.1-1.5 down vs SG200	0.975897	1.00275	1.00275	tin3 up vs SG200	1.52357e-05	1.72502	1.72502	tin4 up vs SG200	2.37508e-05	1.68923	1.68923	tin5 up vs SG200	54.2647	9.46311	0.398601	1
14990	Zm.9413.1.A1_at	100216576	TIDP9237	LOC100216576	NM_001142993	0.00216354	0.00178782	2.05137	2.05137	D19a up vs SG200	0.000285942	2.42796	2.42796	tin1.1-1.5 up vs SG200	0.00288685	1.96387	1.96387	tin3 up vs SG200	0.0114442	1.73106	1.73106	tin4 up vs SG200	0.259224	1.25204	1.25204	tin5 up vs SG200	5.57072	4.49511	1.84438	1
14705	Zm.9048.2.A1_at	100282276	LOC100282276	nudix hydrolase 4	NM_001155188	1.87651e-05	2.4989e-06	2.0513	2.0513	D19a up vs SG200	3.51982e-06	2.01114	2.01114	tin1.1-1.5 up vs SG200	5.57887e-05	1.7315	1.7315	tin3 up vs SG200	3.92241e-05	1.76337	1.76337	tin4 up vs SG200	0.000139518	1.65282	1.65282	tin5 up vs SG200	12.6272	2.82276	0.510965	1
207	Zm.10017.1.A1_at	100280987	LOC100280987	WRKY69 - superfamily of TFs having WRKY and zinc finger domains	NM_001153907	2.39145e-08	0.00055381	2.04955	2.04955	D19a up vs SG200	0.000748487	2.00079	2.00079	tin1.1-1.5 up vs SG200	0.00019204	2.23308	2.23308	tin3 up vs SG200	0.000230631	2.1999	2.1999	tin4 up vs SG200	0.000907013	1.97041	1.97041	tin5 up vs SG200	32.9669	20.092	1.39305	1
6257	Zm.1779.1.A1_at	100383452	si707068e09	LOC100383452	NM_001176101	0.000156416	0.000105732	2.04869	2.04869	D19a up vs SG200	5.80679e-06	2.53695	2.53695	tin1.1-1.5 up vs SG200	0.000350605	1.88614	1.88614	tin3 up vs SG200	0.000287628	1.91175	1.91175	tin4 up vs SG200	2.57521e-05	2.26692	2.26692	tin5 up vs SG200	8.96895	3.86711	0.985524	1
7601	Zm.2031.1.S1_at	100126897	csu1120	LOC100126897	---	9.11218e-08	1.79321e-07	2.04837	2.04837	D19a up vs SG200	0.00103625	1.38946	1.38946	tin1.1-1.5 up vs SG200	0.00307104	1.33183	1.33183	tin3 up vs SG200	3.21953e-06	1.77272	1.77272	tin4 up vs SG200	4.59141e-06	1.74376	1.74376	tin5 up vs SG200	27.4322	4.05768	0.338095	1
14845	Zm.9225.1.A1_at	---	---	---	---	3.68048e-08	1.00884e-06	2.04778	2.04778	D19a up vs SG200	0.808737	1.02337	1.02337	tin1.1-1.5 up vs SG200	0.0382037	1.23618	1.23618	tin3 up vs SG200	0.000336227	1.53101	1.53101	tin4 up vs SG200	0.000344484	1.52933	1.52933	tin5 up vs SG200	31.0812	5.98441	0.440093	1
6408	Zm.17949.1.A1_at	---	---	---	---	9.17857e-07	8.4318e-08	2.04772	2.04772	D19a up vs SG200	0.00108254	1.36243	1.36243	tin1.1-1.5 up vs SG200	0.00194776	1.33323	1.33323	tin3 up vs SG200	3.78596e-07	1.89751	1.89751	tin4 up vs SG200	9.98165e-06	1.63606	1.63606	tin5 up vs SG200	19.8017	2.61661	0.302035	1
16750	ZmAffx.440.1.S1_at	---	---	---	---	1.25478e-05	9.64642e-07	2.04543	2.04543	D19a up vs SG200	0.0329198	1.24361	1.24361	tin1.1-1.5 up vs SG200	0.0306068	1.24789	1.24789	tin3 up vs SG200	0.000232641	1.55346	1.55346	tin4 up vs SG200	0.000698617	1.47832	1.47832	tin5 up vs SG200	13.4361	2.56064	0.43561	1
11848	Zm.5903.1.S1_at	---	---	---	---	4.53362e-09	1.58435e-06	2.04493	2.04493	D19a up vs SG200	0.813397	0.976972	-1.02357	tin1.1-1.5 down vs SG200	0.501324	1.06907	1.06907	tin3 up vs SG200	0.00031691	1.55788	1.55788	tin4 up vs SG200	0.00100222	1.47652	1.47652	tin5 up vs SG200	41.2695	8.50071	0.470813	1
16558	ZmAffx.341.1.S1_at	---	---	---	---	0.000858888	1.27462e-05	2.04364	2.04364	D19a up vs SG200	0.000656269	1.62592	1.62592	tin1.1-1.5 up vs SG200	0.00804084	1.41739	1.41739	tin3 up vs SG200	0.000167335	1.755	1.755	tin4 up vs SG200	0.000174421	1.75087	1.75087	tin5 up vs SG200	6.6456	1.93059	0.664016	1
13257	Zm.7040.2.S1_a_at	100280354	LOC100280354	uncharacterized LOC100280354	NM_001153280	1.76652e-10	1.04202e-08	2.04337	2.04337	D19a up vs SG200	0.00976047	0.822367	-1.216	tin1.1-1.5 down vs SG200	0.0183734	0.83939	-1.19134	tin3 down vs SG200	5.9712e-06	1.55425	1.55425	tin4 up vs SG200	4.56568e-05	1.44604	1.44604	tin5 up vs SG200	63.3927	6.16188	0.222176	1
1894	Zm.12518.1.A1_at	100191976	LOC100191976	uncharacterized LOC100191976	NM_001137400	0.00095834	0.000163014	2.04235	2.04235	D19a up vs SG200	0.0789999	1.31508	1.31508	tin1.1-1.5 up vs SG200	0.122458	1.26881	1.26881	tin3 up vs SG200	0.0938718	1.29698	1.29698	tin4 up vs SG200	0.869533	1.02467	1.02467	tin5 up vs SG200	6.51186	3.03316	1.06466	1
5513	Zm.1702.1.A1_at	100193172	magi108573	LOC100193172	NM_001138327	8.43751e-09	1.40918e-07	2.04138	2.04138	D19a up vs SG200	0.00283184	1.32736	1.32736	tin1.1-1.5 up vs SG200	0.00414421	1.30825	1.30825	tin3 up vs SG200	5.42929e-06	1.70917	1.70917	tin4 up vs SG200	0.000101342	1.51032	1.51032	tin5 up vs SG200	37.9649	5.36578	0.323052	1
11621	Zm.5717.1.A1_at	100282134	LOC100282134	malate dehydrogenase, glyoxysomal	NM_001155046	3.44352e-09	6.74484e-09	2.04028	2.04028	D19a up vs SG200	0.0022407	1.2642	1.2642	tin1.1-1.5 up vs SG200	0.000246575	1.35338	1.35338	tin3 up vs SG200	0.000111102	1.38814	1.38814	tin4 up vs SG200	0.00102416	1.29486	1.29486	tin5 up vs SG200	42.8165	3.89795	0.208088	1
17580	ZmAffx.910.1.A1_at	100125643	pco092050	LOC100125643	NM_001112574	3.68951e-08	7.94505e-08	2.03954	2.03954	D19a up vs SG200	0.00122275	1.35222	1.35222	tin1.1-1.5 up vs SG200	0.10399	1.14193	1.14193	tin3 up vs SG200	1.93474e-06	1.7477	1.7477	tin4 up vs SG200	3.4744e-06	1.70306	1.70306	tin5 up vs SG200	31.0708	4.02467	0.296073	1
11989	Zm.6009.1.A1_at	100274708	LOC100274708	uncharacterized LOC100274708	---	0.000410014	7.84931e-05	2.03934	2.03934	D19a up vs SG200	0.00923456	1.49369	1.49369	tin1.1-1.5 up vs SG200	0.20642	1.19551	1.19551	tin3 up vs SG200	0.022586	1.408	1.408	tin4 up vs SG200	0.0549134	1.32419	1.32419	tin5 up vs SG200	7.59576	3.05235	0.918512	1
9721	Zm.4051.1.A1_at	100282881	LOC100282881	protein SUR2	NM_001155787	2.60216e-06	8.27853e-05	2.03806	2.03806	D19a up vs SG200	0.00063116	1.78006	1.78006	tin1.1-1.5 up vs SG200	0.00760767	1.51528	1.51528	tin3 up vs SG200	0.117901	1.25237	1.25237	tin4 up vs SG200	0.398189	1.12548	1.12548	tin5 up vs SG200	17.0153	6.89561	0.926305	1
15924	ZmAffx.12.1.S1_at	542165	an2	kaurene synthase2	NM_001111787	3.70861e-11	0.00607398	2.03707	2.03707	D19a up vs SG200	7.68788e-05	3.27356	3.27356	tin1.1-1.5 up vs SG200	0.000309347	2.80395	2.80395	tin3 up vs SG200	0.0188687	1.80087	1.80087	tin4 up vs SG200	0.00181751	2.31715	2.31715	tin5 up vs SG200	77.6853	86.1051	2.53345	1
9164	Zm.3568.1.A1_at	100286051	LOC100286051	ATFP4	NM_001158939	2.08291e-10	0.00120674	2.03683	2.03683	D19a up vs SG200	0.000385121	2.24886	2.24886	tin1.1-1.5 up vs SG200	0.00159258	1.98883	1.98883	tin3 up vs SG200	0.00207635	1.94406	1.94406	tin4 up vs SG200	0.0073995	1.74276	1.74276	tin5 up vs SG200	62.0404	44.5254	1.64042	1
1415	Zm.11888.1.A1_at	---	---	---	---	3.64429e-08	5.40006e-07	2.03667	2.03667	D19a up vs SG200	0.113926	1.15995	1.15995	tin1.1-1.5 up vs SG200	0.00705621	1.31521	1.31521	tin3 up vs SG200	1.91742e-06	1.90396	1.90396	tin4 up vs SG200	4.31489e-07	2.06199	2.06199	tin5 up vs SG200	31.1233	5.3554	0.393303	1
722	Zm.10557.1.A1_a_at	100280344 /// 100283528	LOC100280344 /// LOC100283528	uncharacterized LOC100280344 /// agmatine deiminase	NM_001153270 /// NM_001156428	3.953e-07	1.87419e-06	2.03557	2.03557	D19a up vs SG200	0.113181	1.17803	1.17803	tin1.1-1.5 up vs SG200	0.000573861	1.51961	1.51961	tin3 up vs SG200	5.57137e-06	1.91596	1.91596	tin4 up vs SG200	0.00126698	1.46452	1.46452	tin5 up vs SG200	22.3339	4.6651	0.477441	1
1290	Zm.11758.1.A1_at	100284800	LOC100284800	gibberellin 20 oxidase 2	NM_001157695	1.47128e-10	0.000208352	2.03406	2.03406	D19a up vs SG200	1.28956e-06	3.04868	3.04868	tin1.1-1.5 up vs SG200	1.81689e-05	2.44607	2.44607	tin3 up vs SG200	1.20246e-06	3.06757	3.06757	tin4 up vs SG200	1.95305e-06	2.94013	2.94013	tin5 up vs SG200	64.9267	31.4287	1.10643	1
7174	Zm.19011.2.A1_a_at	100284461	LOC100284461	decarboxylase family protein	NM_001157356	6.79103e-09	1.97591e-08	2.03346	2.03346	D19a up vs SG200	0.000778593	1.33186	1.33186	tin1.1-1.5 up vs SG200	4.62351e-06	1.59717	1.59717	tin3 up vs SG200	7.21941e-06	1.57005	1.57005	tin4 up vs SG200	2.88377e-05	1.49153	1.49153	tin5 up vs SG200	39.0908	4.10494	0.240024	1
14994	Zm.9418.1.S1_at	541957	dreb1	DREB-like protein	NM_001111611	4.37845e-07	9.4557e-09	2.03283	2.03283	D19a up vs SG200	0.000101463	1.40089	1.40089	tin1.1-1.5 up vs SG200	0.000330332	1.34844	1.34844	tin3 up vs SG200	7.90863e-08	1.8385	1.8385	tin4 up vs SG200	1.16928e-06	1.64268	1.64268	tin5 up vs SG200	22.0123	2.08003	0.215987	1
5355	Zm.16829.2.S1_at	100277102	pco080888	LOC100277102	NM_001150763	2.03185e-05	1.48631e-06	2.03127	2.03127	D19a up vs SG200	0.00156125	1.43899	1.43899	tin1.1-1.5 up vs SG200	3.52517e-06	1.93665	1.93665	tin3 up vs SG200	3.97642e-06	1.92408	1.92408	tin4 up vs SG200	2.89899e-06	1.95737	1.95737	tin5 up vs SG200	12.472	2.4956	0.457364	1
11213	Zm.5345.1.A1_at	---	---	---	---	2.08101e-05	3.17015e-07	2.03126	2.03126	D19a up vs SG200	7.21294e-05	1.56777	1.56777	tin1.1-1.5 up vs SG200	0.000219673	1.49589	1.49589	tin3 up vs SG200	1.11104e-05	1.70305	1.70305	tin4 up vs SG200	6.97812e-06	1.74007	1.74007	tin5 up vs SG200	12.4257	1.95616	0.359838	1
1381	Zm.11852.1.A1_a_at	100274244	LOC100274244	uncharacterized LOC100274244	NM_001148612	2.28798e-07	0.000110299	2.03106	2.03106	D19a up vs SG200	4.58258e-06	2.56494	2.56494	tin1.1-1.5 up vs SG200	8.29152e-05	2.07187	2.07187	tin3 up vs SG200	0.000982155	1.75182	1.75182	tin4 up vs SG200	0.00148803	1.70431	1.70431	tin5 up vs SG200	24.1256	10.2373	0.969905	1
13357	Zm.7119.1.S1_at	---	---	---	---	9.67882e-07	2.99867e-08	2.0291	2.0291	D19a up vs SG200	1.83596e-05	1.53354	1.53354	tin1.1-1.5 up vs SG200	9.78633e-05	1.44244	1.44244	tin3 up vs SG200	5.40136e-07	1.76971	1.76971	tin4 up vs SG200	1.75444e-06	1.68277	1.68277	tin5 up vs SG200	19.6509	2.17756	0.253285	1
1599	Zm.12114.1.S1_at	100284738	LOC100284738	DNA-binding protein RAV1	NM_001157633	0.00318419	0.00844956	2.02785	2.02785	D19a up vs SG200	0.0759104	1.5636	1.5636	tin1.1-1.5 up vs SG200	0.631814	1.12194	1.12194	tin3 up vs SG200	0.89494	0.968893	-1.03211	tin4 down vs SG200	0.573403	0.873378	-1.14498	tin5 down vs SG200	5.15472	6.24916	2.77101	1
14015	Zm.8149.2.A1_at	100283540	LOC100283540	Seed specific protein Bn15D14A	NM_001156440	0.000317642	1.72526e-05	2.02763	2.02763	D19a up vs SG200	0.0109295	1.40066	1.40066	tin1.1-1.5 up vs SG200	0.0229494	1.34246	1.34246	tin3 up vs SG200	0.000104395	1.81948	1.81948	tin4 up vs SG200	0.000830197	1.61679	1.61679	tin5 up vs SG200	7.94398	2.3797	0.68471	1
7839	Zm.2276.1.S1_at	100281886	LOC100281886	thiol protease SEN102	NM_001154806	0.000215105	1.78918e-06	2.02743	2.02743	D19a up vs SG200	0.00114517	1.46612	1.46612	tin1.1-1.5 up vs SG200	0.000470227	1.52778	1.52778	tin3 up vs SG200	0.00131521	1.45682	1.45682	tin4 up vs SG200	0.00873672	1.33532	1.33532	tin5 up vs SG200	8.497	1.74191	0.468577	1
14280	Zm.8582.1.A1_at	---	---	---	---	1.30167e-05	1.1024e-07	2.02727	2.02727	D19a up vs SG200	0.000322489	1.42823	1.42823	tin1.1-1.5 up vs SG200	0.00104326	1.3667	1.3667	tin3 up vs SG200	8.20098e-06	1.65442	1.65442	tin4 up vs SG200	2.66786e-05	1.57492	1.57492	tin5 up vs SG200	13.3607	1.7856	0.305476	1
15867	ZmAffx.1168.1.A1_at	100282684	pco120183	LOC100282684	NM_001155591	4.56645e-07	6.63495e-08	2.02558	2.02558	D19a up vs SG200	0.0073759	1.25955	1.25955	tin1.1-1.5 up vs SG200	0.0131156	1.23357	1.23357	tin3 up vs SG200	1.36072e-05	1.59014	1.59014	tin4 up vs SG200	5.46405e-05	1.50567	1.50567	tin5 up vs SG200	21.8812	2.70749	0.282825	1
9272	Zm.3670.3.S1_at	100283877	LOC100283877	glycine-rich protein A3	NM_001156775	1.4777e-05	8.03913e-06	2.02486	2.02486	D19a up vs SG200	0.014661	1.34888	1.34888	tin1.1-1.5 up vs SG200	0.000592888	1.59447	1.59447	tin3 up vs SG200	0.00343718	1.45531	1.45531	tin4 up vs SG200	0.1864	1.16303	1.16303	tin5 up vs SG200	13.1025	3.42707	0.597847	1
15291	Zm.9722.1.A1_at	---	---	---	---	1.8573e-08	5.69279e-07	2.02335	2.02335	D19a up vs SG200	0.406938	1.07808	1.07808	tin1.1-1.5 up vs SG200	0.0873549	1.17439	1.17439	tin3 up vs SG200	0.00383522	1.34739	1.34739	tin4 up vs SG200	0.0236285	1.24703	1.24703	tin5 up vs SG200	34.1206	5.81043	0.389237	1
7254	Zm.19083.1.A1_at	100273385	LOC100273385	uncharacterized LOC100273385	NM_001147822	7.12261e-08	3.37288e-09	2.02176	2.02176	D19a up vs SG200	8.38421e-06	1.47712	1.47712	tin1.1-1.5 up vs SG200	4.00502e-06	1.51431	1.51431	tin3 up vs SG200	1.4062e-08	1.89044	1.89044	tin4 up vs SG200	2.00352e-08	1.8607	1.8607	tin5 up vs SG200	28.3833	2.286	0.184092	1
17459	ZmAffx.845.1.A1_at	100281263	pco079405	LOC100281263	NM_001154182	1.69643e-06	2.00344e-06	2.02134	2.02134	D19a up vs SG200	0.0772057	1.20178	1.20178	tin1.1-1.5 up vs SG200	0.0454487	1.23508	1.23508	tin3 up vs SG200	2.39488e-05	1.76958	1.76958	tin4 up vs SG200	0.000187943	1.59874	1.59874	tin5 up vs SG200	18.1158	3.74961	0.473097	1
15326	Zm.9756.1.A1_at	---	---	---	---	0.000174773	1.87685e-06	2.02056	2.02056	D19a up vs SG200	0.000230145	1.57918	1.57918	tin1.1-1.5 up vs SG200	0.00218428	1.4228	1.4228	tin3 up vs SG200	3.62865e-05	1.72727	1.72727	tin4 up vs SG200	0.00580853	1.36037	1.36037	tin5 up vs SG200	8.80249	1.80099	0.467657	1
461	Zm.10259.1.S1_at	100276371	LOC100276371	uncharacterized LOC100276371	NM_001150177	3.12309e-07	1.65118e-08	2.02055	2.02055	D19a up vs SG200	0.00252043	1.27453	1.27453	tin1.1-1.5 up vs SG200	0.00157978	1.29379	1.29379	tin3 up vs SG200	4.79154e-07	1.73102	1.73102	tin4 up vs SG200	7.91539e-06	1.54953	1.54953	tin5 up vs SG200	23.0911	2.32126	0.229774	1
5800	Zm.17332.1.A1_at	100273162	pco085810	LOC100273162	NM_001147608	2.39873e-06	7.03869e-08	2.0201	2.0201	D19a up vs SG200	9.23057e-05	1.47625	1.47625	tin1.1-1.5 up vs SG200	2.96247e-05	1.5421	1.5421	tin3 up vs SG200	9.69791e-07	1.78006	1.78006	tin4 up vs SG200	6.03807e-06	1.64433	1.64433	tin5 up vs SG200	17.2202	2.13281	0.283097	1
1902	Zm.12526.1.S1_at	100382558	LOC100382558	Uncharacterized LOC100382558	NM_001175290	1.55168e-06	2.84886e-07	2.01996	2.01996	D19a up vs SG200	0.00803028	1.28757	1.28757	tin1.1-1.5 up vs SG200	0.0443401	1.19995	1.19995	tin3 up vs SG200	0.000204836	1.49061	1.49061	tin4 up vs SG200	0.000104798	1.53244	1.53244	tin5 up vs SG200	18.3527	2.79821	0.3485	1
3649	Zm.1444.2.A1_x_at	---	---	---	---	0.000467547	0.000916315	2.0167	2.0167	D19a up vs SG200	0.0658608	1.40692	1.40692	tin1.1-1.5 up vs SG200	0.000869799	2.02538	2.02538	tin3 up vs SG200	0.0558002	1.42849	1.42849	tin4 up vs SG200	0.162821	1.28787	1.28787	tin5 up vs SG200	7.42079	4.84925	1.49364	1
259	Zm.10072.1.A1_at	100283907	LOC100283907	50S ribosomal protein L1	NM_001156805	9.69779e-08	1.666e-08	2.01652	2.01652	D19a up vs SG200	0.0146304	1.20345	1.20345	tin1.1-1.5 up vs SG200	0.000807811	1.32126	1.32126	tin3 up vs SG200	5.63425e-07	1.71724	1.71724	tin4 up vs SG200	7.62446e-07	1.69587	1.69587	tin5 up vs SG200	27.1963	2.72192	0.228763	1
1531	Zm.12034.1.A1_at	100273559	LOC100273559	uncharacterized LOC100273559	NM_001147977	0.000167035	1.1487e-05	2.01484	2.01484	D19a up vs SG200	0.000712017	1.59647	1.59647	tin1.1-1.5 up vs SG200	0.0010854	1.56095	1.56095	tin3 up vs SG200	0.000305898	1.67087	1.67087	tin4 up vs SG200	0.00449006	1.44763	1.44763	tin5 up vs SG200	8.87014	2.43143	0.626546	1
14462	Zm.8786.1.A1_at	100382228	LOC100382228	uncharacterized LOC100382228	NM_001174983	0.000168105	1.06686e-05	2.01451	2.01451	D19a up vs SG200	8.85982e-05	1.78235	1.78235	tin1.1-1.5 up vs SG200	5.47086e-05	1.83131	1.83131	tin3 up vs SG200	0.000193799	1.70702	1.70702	tin4 up vs SG200	0.000565321	1.61125	1.61125	tin5 up vs SG200	8.86058	2.39701	0.618343	1
14008	Zm.8141.1.A1_at	100191434	LOC100191434	uncharacterized LOC100191434	NM_001136867	2.32218e-06	5.52952e-07	2.01432	2.01432	D19a up vs SG200	0.976711	1.0026	1.0026	tin1.1-1.5 up vs SG200	0.03814	1.21868	1.21868	tin3 up vs SG200	0.00458443	1.33404	1.33404	tin4 up vs SG200	0.00593078	1.31982	1.31982	tin5 up vs SG200	17.3025	2.89616	0.382592	1
1877	Zm.125.1.A1_at	542398	nar	nitrate reductase (NAD(P)H)	---	3.92415e-05	5.24917e-07	2.01393	2.01393	D19a up vs SG200	0.0115663	1.28198	1.28198	tin1.1-1.5 up vs SG200	0.0106354	1.28651	1.28651	tin3 up vs SG200	3.84239e-05	1.63175	1.63175	tin4 up vs SG200	9.09886e-05	1.57066	1.57066	tin5 up vs SG200	11.2448	1.86614	0.379327	1
2799	Zm.13530.1.A1_at	100382328	LOC100382328	uncharacterized LOC100382328	NM_001175077	5.80183e-07	1.94466e-06	2.01258	2.01258	D19a up vs SG200	0.00102405	1.47153	1.47153	tin1.1-1.5 up vs SG200	4.98529e-05	1.6977	1.6977	tin3 up vs SG200	0.000182424	1.59459	1.59459	tin4 up vs SG200	0.000364022	1.54362	1.54362	tin5 up vs SG200	21.1475	4.30265	0.465048	1
8792	Zm.3204.1.S1_a_at	100278241	LOC100278241	uncharacterized LOC100278241	---	0.000919657	0.000339019	2.01231	2.01231	D19a up vs SG200	0.025607	1.46165	1.46165	tin1.1-1.5 up vs SG200	0.0367047	1.42128	1.42128	tin3 up vs SG200	0.342314	1.16294	1.16294	tin4 up vs SG200	0.0155929	1.51786	1.51786	tin5 up vs SG200	6.56195	3.41157	1.18835	1
16105	ZmAffx.1416.1.S1_at	---	---	---	---	1.64206e-08	0.000282062	2.01108	2.01108	D19a up vs SG200	0.0397383	0.712957	-1.40261	tin1.1-1.5 down vs SG200	0.0664401	0.742544	-1.34672	tin3 down vs SG200	0.00025945	2.02348	2.02348	tin4 up vs SG200	0.00207311	1.74109	1.74109	tin5 up vs SG200	34.696	17.3184	1.1409	1
1318	Zm.11789.1.S1_at	---	---	---	---	8.94494e-08	6.28936e-07	2.01064	2.01064	D19a up vs SG200	0.00232417	1.37534	1.37534	tin1.1-1.5 up vs SG200	0.00882215	1.30057	1.30057	tin3 up vs SG200	4.99413e-06	1.80707	1.80707	tin4 up vs SG200	1.46277e-05	1.71604	1.71604	tin5 up vs SG200	27.5027	4.67147	0.38824	1
4123	Zm.15175.1.A1_at	---	---	---	---	5.41726e-06	2.01296e-06	2.00962	2.00962	D19a up vs SG200	0.000650737	1.50297	1.50297	tin1.1-1.5 up vs SG200	0.00318327	1.39746	1.39746	tin3 up vs SG200	2.78207e-05	1.74836	1.74836	tin4 up vs SG200	7.43052e-05	1.66541	1.66541	tin5 up vs SG200	15.2601	3.1089	0.465663	1
14768	Zm.9127.1.A1_at	---	---	---	---	4.65362e-08	2.00393e-08	2.00931	2.00931	D19a up vs SG200	0.0338697	1.1715	1.1715	tin1.1-1.5 up vs SG200	0.00197164	1.28651	1.28651	tin3 up vs SG200	1.11639e-06	1.67667	1.67667	tin4 up vs SG200	1.52945e-05	1.51627	1.51627	tin5 up vs SG200	30.097	3.06114	0.232478	1
63	AFFX-Zm-r2-Ec-bioB-M_at	---	---	---	---	2.15724e-07	5.20389e-05	2.00905	2.00905	D19a up vs SG200	0.00854596	0.682084	-1.46609	tin1.1-1.5 down vs SG200	0.00850541	0.681886	-1.46652	tin3 down vs SG200	0.000258119	1.81457	1.81457	tin4 up vs SG200	0.028508	1.35986	1.35986	tin5 up vs SG200	24.3257	8.66844	0.814511	1
2798	Zm.1353.1.A1_at	100126918	PCO069699	PCO069699 protein	---	7.39434e-06	3.2118e-06	2.0089	2.0089	D19a up vs SG200	0.00503777	1.38481	1.38481	tin1.1-1.5 up vs SG200	0.000345276	1.57382	1.57382	tin3 up vs SG200	3.54789e-05	1.76347	1.76347	tin4 up vs SG200	0.000367775	1.56901	1.56901	tin5 up vs SG200	14.5622	3.19669	0.501759	1
17296	ZmAffx.755.1.S1_at	---	---	---	---	9.35213e-05	0.0077383	2.00887	2.00887	D19a up vs SG200	0.482043	0.847929	-1.17934	tin1.1-1.5 down vs SG200	0.152369	0.708639	-1.41116	tin3 down vs SG200	0.393371	1.22266	1.22266	tin4 up vs SG200	0.00368205	2.17833	2.17833	tin5 up vs SG200	9.77069	11.2153	2.62365	1
1776	Zm.12339.1.S1_at	100192678	LOC100192678	uncharacterized LOC100192678	NM_001137885	1.24407e-08	4.44447e-07	2.00608	2.00608	D19a up vs SG200	0.766141	1.02622	1.02622	tin1.1-1.5 up vs SG200	0.0164711	1.25758	1.25758	tin3 up vs SG200	3.06863e-05	1.63345	1.63345	tin4 up vs SG200	9.94996e-06	1.71911	1.71911	tin5 up vs SG200	36.0257	5.76301	0.365644	1
3844	Zm.14673.1.A1_at	---	---	---	---	1.81392e-06	6.41829e-06	2.00224	2.00224	D19a up vs SG200	0.474651	1.08041	1.08041	tin1.1-1.5 up vs SG200	0.808574	0.974318	-1.02636	tin3 down vs SG200	0.000664789	1.55999	1.55999	tin4 up vs SG200	0.00050106	1.58249	1.58249	tin5 up vs SG200	17.9396	4.37453	0.557365	1
3212	Zm.13891.1.A1_at	541740	LOC541740	R2R3MYB-domain protein	---	1.32411e-08	1.60516e-07	2.00169	2.00169	D19a up vs SG200	0.0597028	1.17356	1.17356	tin1.1-1.5 up vs SG200	0.309364	1.08644	1.08644	tin3 up vs SG200	1.9088e-06	1.77408	1.77408	tin4 up vs SG200	9.58013e-05	1.50247	1.50247	tin5 up vs SG200	35.723	4.86847	0.311506	1
1609	Zm.12129.1.S1_at	100384051	LOC100384051	uncharacterized LOC100384051	NM_001176655	6.80651e-10	3.47073e-06	2.00107	2.00107	D19a up vs SG200	1.07e-05	1.87987	1.87987	tin1.1-1.5 up vs SG200	0.00396207	1.40107	1.40107	tin3 up vs SG200	2.83129e-05	1.78503	1.78503	tin4 up vs SG200	0.00290893	1.42179	1.42179	tin5 up vs SG200	53.099	11.6732	0.50249	1
1136	Zm.11586.1.A1_at	---	---	---	---	2.72501e-09	0.000488699	0.499958	-2.00017	D19a down vs SG200	0.0704833	1.36113	1.36113	tin1.1-1.5 up vs SG200	0.192776	1.2415	1.2415	tin3 up vs SG200	0.00516436	0.597542	-1.67352	tin4 down vs SG200	0.0241618	0.672922	-1.48606	tin5 down vs SG200	44.1753	24.4361	1.26437	1
2996	Zm.13697.1.S1_at	100280153	pco115444a	LOC100280153	NM_001153085	6.48547e-10	5.53048e-08	0.49976	-2.00096	D19a down vs SG200	0.248638	0.916348	-1.09129	tin1.1-1.5 down vs SG200	0.277269	0.921207	-1.08553	tin3 down vs SG200	0.0144933	0.818719	-1.22142	tin4 down vs SG200	0.000477885	0.727079	-1.37537	tin5 down vs SG200	53.4385	6.21766	0.265947	1
4188	Zm.1531.1.A1_at	100191913	LOC100191913	uncharacterized LOC100191913	NM_001137337	4.38277e-10	7.8522e-07	0.49955	-2.0018	D19a down vs SG200	0.23156	0.895085	-1.11721	tin1.1-1.5 down vs SG200	0.00285863	0.730914	-1.36815	tin3 down vs SG200	3.5419e-06	0.540425	-1.8504	tin4 down vs SG200	6.11261e-05	0.619002	-1.6155	tin5 down vs SG200	56.2695	9.76821	0.396793	1
14009	Zm.8142.1.A1_at	100275043	TIDP3662	LOC100275043	NM_001149243	0.000861855	0.000150628	0.499344	-2.00263	D19a down vs SG200	0.00668846	0.644978	-1.55044	tin1.1-1.5 down vs SG200	0.00156011	0.585214	-1.70878	tin3 down vs SG200	0.000121079	0.491793	-2.03338	tin4 down vs SG200	8.5426e-05	0.479873	-2.08388	tin5 down vs SG200	6.64136	2.87954	0.991033	1
2451	Zm.13188.1.A1_at	100193556	LOC100193556	Uncharacterized LOC100193556	NM_001138666	0.00114909	0.000195148	0.498991	-2.00405	D19a down vs SG200	0.00945578	0.652697	-1.5321	tin1.1-1.5 down vs SG200	0.0135329	0.66926	-1.49419	tin3 down vs SG200	0.00435049	0.618629	-1.61648	tin4 down vs SG200	0.0296876	0.707893	-1.41264	tin5 down vs SG200	6.29411	2.88161	1.04646	1
13747	Zm.7750.1.S1_at	542239	TUBB6	beta-6 tubulin	NM_001111847	1.18303e-12	2.75024e-07	0.498844	-2.00463	D19a down vs SG200	0.146434	0.881811	-1.13403	tin1.1-1.5 down vs SG200	0.971973	1.00295	1.00295	tin3 up vs SG200	1.4908e-05	0.604162	-1.65518	tin4 down vs SG200	0.000423487	0.694382	-1.44013	tin5 down vs SG200	121.081	17.9674	0.33918	1
13315	Zm.7082.1.S1_at	100194344	pco137857	LOC100194344	NM_001139380	7.42516e-06	9.79651e-07	0.49832	-2.00674	D19a down vs SG200	0.00512499	0.744629	-1.34295	tin1.1-1.5 down vs SG200	0.000453417	0.67045	-1.49154	tin3 down vs SG200	3.71154e-05	0.598716	-1.67024	tin4 down vs SG200	0.000124709	0.633064	-1.57962	tin5 down vs SG200	14.5531	2.63385	0.413674	1
1605	Zm.12124.1.A1_at	100274757 /// 100304065	LOC100274757 /// LOC100304065	uncharacterized LOC100274757 /// uncharacterized LOC100304065	---	0.0312692	0.0141186	0.498275	-2.00692	D19a down vs SG200	0.0102862	0.479332	-2.08624	tin1.1-1.5 down vs SG200	0.00105929	0.364713	-2.74189	tin3 down vs SG200	0.00669363	0.455006	-2.19777	tin4 down vs SG200	0.00393679	0.426868	-2.34264	tin5 down vs SG200	3.03383	4.24213	3.19606	1
6562	Zm.18094.1.A1_at	100384154	LOC100384154	uncharacterized LOC100384154	NM_001176733	8.93296e-08	0.00982565	0.498218	-2.00715	D19a down vs SG200	0.279757	0.766365	-1.30486	tin1.1-1.5 down vs SG200	0.879405	0.963995	-1.03735	tin3 down vs SG200	0.0051041	0.462479	-2.16226	tin4 down vs SG200	0.0104024	0.501483	-1.99409	tin5 down vs SG200	27.5078	34.0092	2.82594	1
12364	Zm.6279.1.A1_at	100282955	cl8313_1(654)	LOC100282955	NM_001155860	0.00139369	0.000150997	0.49809	-2.00767	D19a down vs SG200	0.0258492	0.706592	-1.41524	tin1.1-1.5 down vs SG200	0.0278452	0.710321	-1.40782	tin3 down vs SG200	0.000339031	0.526732	-1.8985	tin4 down vs SG200	7.77815e-05	0.475335	-2.10378	tin5 down vs SG200	6.06771	2.65121	0.998713	1
12716	Zm.6569.4.A1_a_at	100282387	LOC100282387	40S ribosomal protein S15	NM_001155298	4.12667e-06	4.56498e-06	0.498083	-2.0077	D19a down vs SG200	0.00370065	0.704748	-1.41895	tin1.1-1.5 down vs SG200	0.000508391	0.639433	-1.56388	tin3 down vs SG200	0.000123628	0.595542	-1.67914	tin4 down vs SG200	7.50442e-05	0.580409	-1.72292	tin5 down vs SG200	15.8929	3.69014	0.530715	1
4078	Zm.15074.1.A1_at	---	---	---	---	0.00295151	0.000186793	0.497713	-2.00919	D19a down vs SG200	0.0105042	0.65771	-1.52043	tin1.1-1.5 down vs SG200	0.00634668	0.635145	-1.57444	tin3 down vs SG200	0.00411735	0.616527	-1.62199	tin4 down vs SG200	0.00236684	0.593583	-1.68469	tin5 down vs SG200	5.23493	2.39296	1.04483	1
12334	Zm.6257.1.A1_at	100285997	cl40355_1	LOC100285997	NM_001158885	1.21111e-12	2.39293e-05	0.497528	-2.00994	D19a down vs SG200	0.364334	1.11755	1.11755	tin1.1-1.5 up vs SG200	0.528194	1.07977	1.07977	tin3 up vs SG200	9.0397e-05	0.539517	-1.85351	tin4 down vs SG200	0.00225744	0.649257	-1.54022	tin5 down vs SG200	120.718	37.3762	0.707694	1
10112	Zm.4388.1.A1_s_at	100274081	LOC100274081	uncharacterized LOC100274081	NM_001148460	2.5459e-05	5.72763e-06	0.497169	-2.01139	D19a down vs SG200	7.44969e-06	0.504819	-1.98091	tin1.1-1.5 down vs SG200	2.20459e-05	0.536753	-1.86306	tin3 down vs SG200	1.30317e-05	0.521204	-1.91864	tin4 down vs SG200	6.92249e-06	0.502679	-1.98934	tin5 down vs SG200	12.0402	2.91847	0.554041	1
3630	Zm.14422.1.A1_at	---	---	---	---	6.1509e-06	1.71614e-07	0.497043	-2.0119	D19a down vs SG200	0.00134121	0.733572	-1.36319	tin1.1-1.5 down vs SG200	4.06257e-05	0.639593	-1.56349	tin3 down vs SG200	8.84305e-06	0.599656	-1.66762	tin4 down vs SG200	5.15335e-05	0.645852	-1.54834	tin5 down vs SG200	14.9719	2.09123	0.319262	1
5410	Zm.16900.1.A1_at	---	---	---	---	7.74927e-06	1.35968e-06	0.496999	-2.01208	D19a down vs SG200	0.000304923	0.65063	-1.53697	tin1.1-1.5 down vs SG200	0.011235	0.764502	-1.30804	tin3 down vs SG200	5.06022e-06	0.533406	-1.87474	tin4 down vs SG200	5.6631e-06	0.536545	-1.86378	tin5 down vs SG200	14.4594	2.77673	0.438941	1
7861	Zm.2303.1.S1_at	100192890	LOC100192890	uncharacterized LOC100192890	NM_001138078	2.13463e-10	4.14521e-09	0.496975	-2.01217	D19a down vs SG200	0.00343296	0.810722	-1.23347	tin1.1-1.5 down vs SG200	6.02974e-05	0.719202	-1.39043	tin3 down vs SG200	6.06021e-07	0.615078	-1.62581	tin4 down vs SG200	3.17062e-06	0.652984	-1.53143	tin5 down vs SG200	61.8414	5.05675	0.186902	1
12279	Zm.6207.5.S1_at	100282218	LOC100282218	60S ribosomal protein L15	NM_001155130	7.35001e-05	1.53005e-05	0.496815	-2.01282	D19a down vs SG200	0.00238271	0.661585	-1.51152	tin1.1-1.5 down vs SG200	0.000173315	0.572727	-1.74603	tin3 down vs SG200	0.000117231	0.560168	-1.78518	tin4 down vs SG200	0.000307042	0.591372	-1.69098	tin5 down vs SG200	10.164	2.91981	0.65662	1
3505	Zm.14272.5.S1_x_at	100101525 /// 542213	psei1 /// psei2	Cystatin1 /// Cystatin2	NM_001111825 /// NM_001112543	7.68385e-06	8.30861e-05	0.49673	-2.01317	D19a down vs SG200	0.105894	0.795002	-1.25786	tin1.1-1.5 down vs SG200	0.0119404	0.684166	-1.46163	tin3 down vs SG200	0.0082318	0.667968	-1.49708	tin4 down vs SG200	0.0155723	0.696084	-1.43661	tin5 down vs SG200	14.4779	5.67045	0.895228	1
8494	Zm.2925.2.S1_at	100284333	LOC100284333	40S ribosomal protein S27a	NM_001157228	2.62938e-07	1.25483e-07	0.496654	-2.01347	D19a down vs SG200	0.0023221	0.753748	-1.3267	tin1.1-1.5 down vs SG200	0.000206873	0.688451	-1.45254	tin3 down vs SG200	3.87594e-06	0.585132	-1.70902	tin4 down vs SG200	1.47767e-05	0.619692	-1.61371	tin5 down vs SG200	23.6582	3.16107	0.305404	1
7476	Zm.19302.1.S1_at	100217082	LOC100217082	uncharacterized LOC100217082	NM_001143452	0.000184666	3.51837e-05	0.496615	-2.01363	D19a down vs SG200	7.11476e-05	0.519182	-1.92611	tin1.1-1.5 down vs SG200	1.77651e-05	0.475149	-2.1046	tin3 down vs SG200	2.15379e-05	0.481157	-2.07832	tin4 down vs SG200	4.82992e-06	0.435329	-2.29712	tin5 down vs SG200	8.72072	2.90997	0.762708	1
10588	Zm.4781.1.S1_at	100284120	LOC100284120	AGP16	NM_001157017	0.0306878	0.00461598	0.496391	-2.01454	D19a down vs SG200	0.00871186	0.529457	-1.88873	tin1.1-1.5 down vs SG200	0.00173973	0.449871	-2.22286	tin3 down vs SG200	0.00262936	0.468994	-2.13223	tin4 down vs SG200	0.00146781	0.442222	-2.26131	tin5 down vs SG200	3.04924	3.02018	2.26393	1
4935	Zm.16308.1.S1_at	100191269	LOC100191269	Uncharacterized LOC100191269	NM_001136703	1.39488e-09	1.68734e-10	0.496274	-2.01501	D19a down vs SG200	1.2721e-05	0.736851	-1.35713	tin1.1-1.5 down vs SG200	7.16367e-06	0.725621	-1.37813	tin3 down vs SG200	1.98907e-07	0.653153	-1.53103	tin4 down vs SG200	1.05648e-06	0.687472	-1.4546	tin5 down vs SG200	48.2905	2.55997	0.12117	1
2182	Zm.12841.1.A1_at	---	---	---	---	8.6352e-06	3.46472e-06	0.496075	-2.01582	D19a down vs SG200	0.00527717	0.721106	-1.38676	tin1.1-1.5 down vs SG200	0.00259786	0.696965	-1.43479	tin3 down vs SG200	4.28479e-05	0.569058	-1.75729	tin4 down vs SG200	0.000644681	0.651733	-1.53437	tin5 down vs SG200	14.2242	3.19269	0.51304	1
601	Zm.10403.2.A1_at	100281207	pco114025	LOC100281207	NM_001154126	3.14521e-09	8.4672e-09	0.495927	-2.01643	D19a down vs SG200	0.000910094	0.769616	-1.29935	tin1.1-1.5 down vs SG200	0.000237814	0.738191	-1.35466	tin3 down vs SG200	9.17032e-06	0.66277	-1.50882	tin4 down vs SG200	6.77111e-05	0.709084	-1.41027	tin5 down vs SG200	43.3379	3.94037	0.207822	1
14783	Zm.915.1.S1_at	100191944	LOC100191944	uncharacterized LOC100191944	NM_001137368	4.39994e-05	4.49719e-05	0.495744	-2.01717	D19a down vs SG200	0.154584	0.827524	-1.20842	tin1.1-1.5 down vs SG200	4.5819e-05	0.496345	-2.01473	tin3 down vs SG200	0.000810626	0.593701	-1.68435	tin4 down vs SG200	0.000331049	0.562199	-1.77873	tin5 down vs SG200	11.0414	3.87372	0.801907	1
16066	ZmAffx.1376.1.S1_s_at	---	---	---	---	0.01102	0.0115792	0.495674	-2.01745	D19a down vs SG200	0.0780228	0.628969	-1.5899	tin1.1-1.5 down vs SG200	0.00116611	0.378814	-2.63982	tin3 down vs SG200	0.032054	0.560889	-1.78288	tin4 down vs SG200	0.0630244	0.611416	-1.63555	tin5 down vs SG200	3.93666	5.21706	3.02914	1
14696	Zm.9041.1.A1_at	100276479	LOC100276479	uncharacterized LOC100276479	NM_001150257	1.33837e-08	5.08254e-09	0.495576	-2.01786	D19a down vs SG200	3.8878e-08	0.54469	-1.83591	tin1.1-1.5 down vs SG200	4.04415e-09	0.490015	-2.04076	tin3 down vs SG200	1.70552e-08	0.524893	-1.90515	tin4 down vs SG200	9.78341e-09	0.511465	-1.95517	tin5 down vs SG200	35.6713	3.02526	0.19385	1
5059	Zm.16482.3.A1_at	100280657	LOC100280657	60S ribosomal protein L4	NM_001153575	0.000285911	2.63084e-05	0.495303	-2.01897	D19a down vs SG200	0.012624	0.712288	-1.40393	tin1.1-1.5 down vs SG200	0.00283669	0.653545	-1.53012	tin3 down vs SG200	0.000704121	0.603343	-1.65743	tin4 down vs SG200	0.00331672	0.659416	-1.51649	tin5 down vs SG200	8.09072	2.58075	0.729089	1
7395	Zm.19200.1.S1_at	100276374	LOC100276374	uncharacterized LOC100276374	NM_001150180	8.29642e-06	3.61326e-06	0.495158	-2.01956	D19a down vs SG200	0.51478	0.93433	-1.07029	tin1.1-1.5 down vs SG200	0.129734	0.849699	-1.17689	tin3 down vs SG200	0.000962193	0.662825	-1.50869	tin4 down vs SG200	0.025818	0.778411	-1.28467	tin5 down vs SG200	14.3108	3.25141	0.519315	1
5222	Zm.16645.1.S1_at	100191852	umc1504	LOC100191852	NM_001137276	8.29101e-07	2.42315e-06	0.495138	-2.01964	D19a down vs SG200	0.000125494	0.609226	-1.64143	tin1.1-1.5 down vs SG200	0.000441802	0.647347	-1.54477	tin3 down vs SG200	0.000147416	0.61404	-1.62856	tin4 down vs SG200	3.00754e-05	0.567152	-1.76319	tin5 down vs SG200	20.0935	4.27811	0.486651	1
2453	Zm.13188.2.S1_a_at	100193240	LOC100193240	uncharacterized LOC100193240	NM_001138390	6.89933e-05	9.1237e-06	0.494919	-2.02053	D19a down vs SG200	0.00163959	0.659176	-1.51705	tin1.1-1.5 down vs SG200	0.00115006	0.647062	-1.54545	tin3 down vs SG200	6.4046e-05	0.553934	-1.80527	tin4 down vs SG200	1.04709e-05	0.499013	-2.00396	tin5 down vs SG200	10.2692	2.72779	0.60715	1
512	Zm.10317.1.S1_at	542651	pdc2	pyruvate decarboxylase	NM_001112175	1.68485e-08	3.88736e-05	0.494636	-2.02169	D19a down vs SG200	0.45811	1.10005	1.10005	tin1.1-1.5 up vs SG200	0.573003	0.930377	-1.07483	tin3 down vs SG200	0.000621982	0.587463	-1.70223	tin4 down vs SG200	0.26101	0.864045	-1.15735	tin5 down vs SG200	34.5751	11.8841	0.785643	1
10692	Zm.4862.1.S1_a_at	100273666	pco099353	LOC100273666	NM_001148079	0.0141461	0.000370692	0.494377	-2.02275	D19a down vs SG200	0.0832637	0.748406	-1.33617	tin1.1-1.5 down vs SG200	0.0518523	0.719229	-1.39038	tin3 down vs SG200	0.00151294	0.549358	-1.82031	tin4 down vs SG200	0.0292653	0.686904	-1.45581	tin5 down vs SG200	3.71136	1.99607	1.22932	1
12746	Zm.6592.1.A1_at	100286045	LOC100286045	kelch motif family protein	NM_001158933	1.24109e-07	6.22594e-09	0.494351	-2.02285	D19a down vs SG200	0.00310506	0.802094	-1.24674	tin1.1-1.5 down vs SG200	0.00118286	0.779172	-1.28341	tin3 down vs SG200	1.14959e-05	0.672602	-1.48676	tin4 down vs SG200	1.28379e-05	0.675139	-1.48118	tin5 down vs SG200	26.2799	2.30919	0.200843	1
9862	Zm.4168.1.A1_at	100274469	umc1594	LOC100274469	NM_001148828	2.7185e-09	7.5536e-08	0.49434	-2.0229	D19a down vs SG200	0.141688	0.8894	-1.12435	tin1.1-1.5 down vs SG200	0.0248024	0.828784	-1.20659	tin3 down vs SG200	0.0018929	0.754678	-1.32507	tin4 down vs SG200	0.00059846	0.723971	-1.38127	tin5 down vs SG200	44.1894	5.5518	0.287169	1
4103	Zm.1511.1.S1_at	100382417	LOC100382417	uncharacterized LOC100382417	NM_001175160	1.17465e-06	5.48973e-05	0.494238	-2.02332	D19a down vs SG200	0.388112	1.12189	1.12189	tin1.1-1.5 up vs SG200	0.863432	0.977595	-1.02292	tin3 down vs SG200	0.0145214	0.701007	-1.42652	tin4 down vs SG200	0.0115427	0.690963	-1.44725	tin5 down vs SG200	19.1091	7.01821	0.839474	1
8361	Zm.280.1.A1_at	732808	bip1	Binding protein homolog1	NM_001112423	7.3414e-10	6.86793e-07	0.493771	-2.02523	D19a down vs SG200	0.0369532	0.815377	-1.22643	tin1.1-1.5 down vs SG200	0.000374863	0.668823	-1.49516	tin3 down vs SG200	0.000622643	0.683623	-1.46279	tin4 down vs SG200	0.000661319	0.685394	-1.45901	tin5 down vs SG200	52.5714	9.24042	0.401757	1
4006	Zm.14951.1.S1_a_at	542268	LOC542268	cell wall protein (put.); putative	---	0.0187848	0.0171977	0.493596	-2.02595	D19a down vs SG200	0.0203775	0.504656	-1.98155	tin1.1-1.5 down vs SG200	0.0015054	0.362396	-2.75942	tin3 down vs SG200	0.00469259	0.418143	-2.39153	tin4 down vs SG200	0.000836945	0.336503	-2.97174	tin5 down vs SG200	3.46271	5.34081	3.52544	1
2452	Zm.13188.1.A1_x_at	100193556	LOC100193556	uncharacterized LOC100193556	NM_001138666	9.27421e-05	2.18187e-05	0.493458	-2.02652	D19a down vs SG200	7.69437e-05	0.533181	-1.87553	tin1.1-1.5 down vs SG200	2.09798e-05	0.492243	-2.03152	tin3 down vs SG200	0.000164344	0.557802	-1.79275	tin4 down vs SG200	7.64944e-05	0.532993	-1.8762	tin5 down vs SG200	9.78416	3.05041	0.712619	1
13449	Zm.7289.1.A1_at	100283210	pco139549	LOC100283210	NM_001156112	4.6989e-09	0.000148423	0.492972	-2.02851	D19a down vs SG200	3.18174e-06	0.368687	-2.71233	tin1.1-1.5 down vs SG200	3.40323e-06	0.370711	-2.69752	tin3 down vs SG200	1.47828e-05	0.41618	-2.4028	tin4 down vs SG200	1.31915e-05	0.412564	-2.42386	tin5 down vs SG200	41.0719	18.4181	1.02499	1
3289	Zm.13947.6.S1_at	100193883	umc2064	LOC100193883	NM_001138960	4.24863e-07	1.76538e-05	0.492932	-2.02868	D19a down vs SG200	7.30689e-05	0.537293	-1.86118	tin1.1-1.5 down vs SG200	0.000116672	0.552284	-1.81066	tin3 down vs SG200	9.11537e-06	0.472815	-2.11499	tin4 down vs SG200	3.64796e-05	0.515396	-1.94025	tin5 down vs SG200	22.1065	6.65877	0.688486	1
392	Zm.10189.1.A1_at	100282150	LOC100282150	adenosylhomocysteinase	NM_001155062	9.68414e-11	3.54051e-06	0.492782	-2.0293	D19a down vs SG200	0.348183	1.10413	1.10413	tin1.1-1.5 up vs SG200	0.84601	1.02044	1.02044	tin3 up vs SG200	0.0847834	0.82835	-1.20722	tin4 down vs SG200	0.041534	0.796828	-1.25498	tin5 down vs SG200	68.5693	15.7404	0.524695	1
797	Zm.10677.1.A1_at	100272604	LOC100272604	uncharacterized LOC100272604	NM_001147067	3.1843e-07	2.86447e-07	0.4924	-2.03087	D19a down vs SG200	0.12234	0.871655	-1.14724	tin1.1-1.5 down vs SG200	0.0164647	0.798058	-1.25304	tin3 down vs SG200	0.00163664	0.72733	-1.37489	tin4 down vs SG200	0.0020287	0.733586	-1.36317	tin5 down vs SG200	23.0279	3.56801	0.354156	1
2769	Zm.13498.1.S1_at	100283507 /// 100383023	LOC100283507 /// LOC100383023	membrane protein /// uncharacterized LOC100383023	NM_001156407 /// NM_001175702	4.46447e-07	4.72701e-05	0.492373	-2.03098	D19a down vs SG200	0.62621	0.938166	-1.06591	tin1.1-1.5 down vs SG200	0.0048581	0.657229	-1.52154	tin3 down vs SG200	1.5437e-05	0.456764	-2.18931	tin4 down vs SG200	1.20305e-05	0.448994	-2.2272	tin5 down vs SG200	21.9515	7.92472	0.825166	1
1848	Zm.12428.2.A1_at	---	---	---	---	2.44812e-05	9.76254e-07	0.492269	-2.03141	D19a down vs SG200	9.91761e-05	0.621487	-1.60904	tin1.1-1.5 down vs SG200	6.06059e-05	0.607381	-1.64641	tin3 down vs SG200	2.65257e-06	0.519727	-1.92409	tin4 down vs SG200	0.000104717	0.623051	-1.60501	tin5 down vs SG200	12.1143	2.26884	0.428081	1
17167	ZmAffx.680.1.A1_at	---	---	---	---	1.74199e-07	0.000131375	0.49205	-2.03232	D19a down vs SG200	0.985864	0.99745	-1.00256	tin1.1-1.5 down vs SG200	0.884307	0.97924	-1.0212	tin3 down vs SG200	0.000521202	0.541252	-1.84757	tin4 down vs SG200	0.00420336	0.623058	-1.60499	tin5 down vs SG200	25.0656	11.0285	1.00568	1
2455	Zm.13188.3.S1_x_at	100193240	LOC100193240	uncharacterized LOC100193240	NM_001138390	1.52051e-05	3.46071e-06	0.492038	-2.03236	D19a down vs SG200	0.000174192	0.607687	-1.64559	tin1.1-1.5 down vs SG200	9.06231e-05	0.58781	-1.70123	tin3 down vs SG200	2.16216e-05	0.545135	-1.83441	tin4 down vs SG200	5.35886e-06	0.504578	-1.98186	tin5 down vs SG200	13.045	2.9961	0.524971	1
5419	Zm.16907.2.S1_at	100216736	pco106344	LOC100216736	NM_001143141	0.0189942	0.00317474	0.492014	-2.03246	D19a down vs SG200	0.00311958	0.491179	-2.03592	tin1.1-1.5 down vs SG200	0.00268142	0.484033	-2.06598	tin3 down vs SG200	0.00629488	0.525835	-1.90174	tin4 down vs SG200	0.000849004	0.43292	-2.3099	tin5 down vs SG200	3.45313	3.15747	2.09001	1
2079	Zm.1271.1.S1_s_at	100282950	pco123421(364)	LOC100282950	NM_001155855	0.00355865	0.00313542	0.491439	-2.03484	D19a down vs SG200	0.0593895	0.66028	-1.51451	tin1.1-1.5 down vs SG200	0.0651223	0.666935	-1.4994	tin3 down vs SG200	0.00197979	0.47004	-2.12748	tin4 down vs SG200	0.0141861	0.569605	-1.7556	tin5 down vs SG200	5.03847	4.60658	2.08979	1
13117	Zm.6944.1.S1_a_at	100284092	TIDP3708	LOC100284092	NM_001156990	7.20828e-07	8.96417e-06	0.491085	-2.03631	D19a down vs SG200	2.77226e-06	0.456565	-2.19027	tin1.1-1.5 down vs SG200	4.89015e-07	0.406957	-2.45726	tin3 down vs SG200	6.17254e-07	0.413517	-2.41828	tin4 down vs SG200	5.94439e-07	0.412454	-2.42451	tin5 down vs SG200	20.5011	5.55005	0.618787	1
1499	Zm.11999.1.A1_at	100191418	LOC100191418	uncharacterized LOC100191418	NM_001136852	3.121e-05	6.92408e-05	0.490855	-2.03726	D19a down vs SG200	0.0403921	0.741995	-1.34772	tin1.1-1.5 down vs SG200	0.0443707	0.746816	-1.33902	tin3 down vs SG200	3.32877e-05	0.466861	-2.14197	tin4 down vs SG200	2.73177e-05	0.460488	-2.17161	tin5 down vs SG200	11.6605	4.56187	0.894226	1
227	Zm.10037.1.S1_at	100273647	pco114058	LOC100273647	NM_001148061	0.000144765	9.16801e-06	0.490757	-2.03767	D19a down vs SG200	0.00972521	0.720719	-1.3875	tin1.1-1.5 down vs SG200	0.00429755	0.690043	-1.44919	tin3 down vs SG200	0.000135695	0.573451	-1.74383	tin4 down vs SG200	0.00139565	0.650205	-1.53798	tin5 down vs SG200	9.08641	2.47396	0.622332	1
13181	Zm.6995.1.A1_at	100282989	cl5890_1a	LOC100282989	NM_001155893	6.15696e-05	1.97939e-06	0.490752	-2.03769	D19a down vs SG200	0.000369589	0.642923	-1.5554	tin1.1-1.5 down vs SG200	0.000104392	0.604871	-1.65324	tin3 down vs SG200	2.0248e-05	0.556887	-1.7957	tin4 down vs SG200	3.4531e-06	0.506406	-1.9747	tin5 down vs SG200	10.4606	2.21069	0.48305	1
6990	Zm.18545.1.A1_at	100276045	pco106157	LOC100276045	NM_001149930	3.17297e-11	2.01077e-09	0.490662	-2.03806	D19a down vs SG200	0.164697	0.917355	-1.09009	tin1.1-1.5 down vs SG200	0.154789	0.915332	-1.0925	tin3 down vs SG200	5.88584e-05	0.726189	-1.37705	tin4 down vs SG200	8.35601e-05	0.733844	-1.36269	tin5 down vs SG200	79.2728	6.07973	0.1753	1
8020	Zm.2443.1.A1_at	100272920	pco129047a	LOC100272920	NM_001147372	8.97763e-05	1.31179e-05	0.490623	-2.03823	D19a down vs SG200	0.199069	0.857042	-1.1668	tin1.1-1.5 down vs SG200	0.61055	0.941936	-1.06164	tin3 down vs SG200	0.0336042	0.765182	-1.30688	tin4 down vs SG200	0.339372	0.892789	-1.12009	tin5 down vs SG200	9.83659	2.8506	0.66239	1
2441	Zm.13171.1.A1_at	100284105	LOC100284105	seed maturation protein	NM_001157002	1.59546e-08	3.39871e-07	0.490387	-2.03921	D19a down vs SG200	0.047878	0.832091	-1.20179	tin1.1-1.5 down vs SG200	0.00341528	0.744894	-1.34247	tin3 down vs SG200	4.41331e-05	0.621282	-1.60957	tin4 down vs SG200	8.52289e-05	0.639337	-1.56412	tin5 down vs SG200	34.8318	5.60307	0.367682	1
16241	ZmAffx.158.1.S1_at	100276719	LOC100276719	Uncharacterized LOC100276719	NM_001150441	0.0234234	0.00176132	0.490307	-2.03954	D19a down vs SG200	0.15597	0.753332	-1.32744	tin1.1-1.5 down vs SG200	0.234621	0.790592	-1.26487	tin3 down vs SG200	0.00492815	0.537952	-1.8589	tin4 down vs SG200	0.00604028	0.547951	-1.82498	tin5 down vs SG200	3.27425	2.58987	1.80796	1
15762	ZmAffx.1103.1.A1_at	---	---	---	---	5.31638e-05	3.24433e-05	0.489911	-2.04119	D19a down vs SG200	0.000471053	0.578655	-1.72815	tin1.1-1.5 down vs SG200	0.000161313	0.542122	-1.8446	tin3 down vs SG200	0.000883183	0.60084	-1.66434	tin4 down vs SG200	0.000104112	0.527598	-1.89538	tin5 down vs SG200	10.7114	3.65996	0.781	1
2246	Zm.12927.1.S1_at	100193470	umc1481	LOC100193470	NM_001138586	0.000736261	0.000203499	0.489816	-2.04158	D19a down vs SG200	0.00036666	0.511217	-1.95612	tin1.1-1.5 down vs SG200	0.00141754	0.563008	-1.77617	tin3 down vs SG200	0.000676692	0.534194	-1.87198	tin4 down vs SG200	0.00361111	0.601476	-1.66258	tin5 down vs SG200	6.83664	3.32774	1.11257	1
13182	Zm.6995.2.A1_a_at	100282989 /// 100283660	cl5890_1a /// LOC100283660	LOC100282989 /// prefoldin subunit 3	NM_001155893 /// NM_001156561	6.52167e-07	1.24426e-07	0.48972	-2.04199	D19a down vs SG200	3.93505e-06	0.579459	-1.72575	tin1.1-1.5 down vs SG200	1.63233e-06	0.556568	-1.79673	tin3 down vs SG200	2.42771e-06	0.566891	-1.76401	tin4 down vs SG200	1.42978e-07	0.493323	-2.02707	tin5 down vs SG200	20.7971	2.88793	0.3174	1
11329	Zm.5446.1.A1_at	100280440	pco106297a	LOC100280440	NM_001153361	1.61066e-05	1.39053e-06	0.489692	-2.0421	D19a down vs SG200	1.38326e-06	0.489546	-2.04271	tin1.1-1.5 down vs SG200	3.38662e-06	0.514487	-1.94368	tin3 down vs SG200	3.51723e-06	0.515546	-1.93969	tin4 down vs SG200	1.70094e-06	0.495284	-2.01904	tin5 down vs SG200	12.9295	2.59848	0.459368	1
4254	Zm.15424.1.S1_at	100284428	LOC100284428	Metallothionein-like protein type 2	NM_001157323	1.26325e-06	4.43018e-06	0.489272	-2.04385	D19a down vs SG200	0.0616382	0.809024	-1.23606	tin1.1-1.5 down vs SG200	0.0227797	0.76671	-1.30427	tin3 down vs SG200	0.000314649	0.617602	-1.61917	tin4 down vs SG200	0.00109255	0.657737	-1.52036	tin5 down vs SG200	18.909	4.59532	0.555482	1
7670	Zm.2103.1.A1_at	---	---	---	---	1.70433e-05	2.28258e-06	0.488796	-2.04584	D19a down vs SG200	0.216276	0.879172	-1.13743	tin1.1-1.5 down vs SG200	0.00615373	0.729489	-1.37082	tin3 down vs SG200	0.00131476	0.677999	-1.47493	tin4 down vs SG200	0.00388618	0.713725	-1.4011	tin5 down vs SG200	12.817	2.80268	0.499817	1
2037	Zm.12667.1.S1_at	100276149 /// 100278740	LOC100276149 /// LOC100278740	uncharacterized LOC100276149 /// uncharacterized LOC100278740	NM_001151918 /// NM_001159440	5.40814e-06	1.86074e-07	0.488202	-2.04833	D19a down vs SG200	0.00238296	0.742859	-1.34615	tin1.1-1.5 down vs SG200	0.000651136	0.706025	-1.41638	tin3 down vs SG200	1.8932e-05	0.61017	-1.63889	tin4 down vs SG200	9.68474e-05	0.653872	-1.52935	tin5 down vs SG200	15.2639	2.2702	0.339954	1
8875	Zm.3288.1.A1_at	100283317	umc1613	LOC100283317	NM_001156219	5.32512e-05	2.73867e-06	0.488044	-2.04899	D19a down vs SG200	0.000139436	0.603223	-1.65776	tin1.1-1.5 down vs SG200	0.000406068	0.636124	-1.57202	tin3 down vs SG200	3.48748e-05	0.561732	-1.78021	tin4 down vs SG200	0.000116038	0.597655	-1.67321	tin5 down vs SG200	10.7086	2.42211	0.516992	1
9113	Zm.3524.1.A1_at	100284367	LOC100284367	hsp20/alpha crystallin family protein	NM_001157262	0.000282646	9.23899e-05	0.487699	-2.05044	D19a down vs SG200	1.9907e-05	0.437148	-2.28756	tin1.1-1.5 down vs SG200	6.10042e-05	0.473741	-2.11086	tin3 down vs SG200	0.000420173	0.540708	-1.84943	tin4 down vs SG200	4.04006e-05	0.460099	-2.17344	tin5 down vs SG200	8.10685	3.41303	0.962299	1
10649	Zm.4824.6.A1_a_at	100282717	LOC100282717	40S ribosomal protein S3a	NM_001155624	6.95152e-06	6.21605e-07	0.487675	-2.05055	D19a down vs SG200	0.000753116	0.686721	-1.4562	tin1.1-1.5 down vs SG200	0.00106423	0.697043	-1.43463	tin3 down vs SG200	2.31002e-05	0.586955	-1.70371	tin4 down vs SG200	5.80486e-05	0.612792	-1.63188	tin5 down vs SG200	14.6986	2.63431	0.40965	1
12822	Zm.6671.1.S1_a_at	542565	GLP1	germin-like protein 1	---	9.12301e-08	0.000904966	0.48762	-2.05078	D19a down vs SG200	0.516383	0.889299	-1.12448	tin1.1-1.5 down vs SG200	0.346358	0.842373	-1.18712	tin3 down vs SG200	0.166857	0.774112	-1.2918	tin4 down vs SG200	0.0135326	0.61231	-1.63316	tin5 down vs SG200	27.4277	18.7348	1.56128	1
4965	Zm.16339.1.S1_at	100285248	pco062840	LOC100285248	NM_001158142	1.78427e-08	4.98156e-09	0.487472	-2.0514	D19a down vs SG200	0.00013457	0.727994	-1.37364	tin1.1-1.5 down vs SG200	2.98955e-05	0.693485	-1.44199	tin3 down vs SG200	9.98497e-07	0.614724	-1.62675	tin4 down vs SG200	6.83619e-07	0.605819	-1.65066	tin5 down vs SG200	34.307	3.03928	0.202493	1
15881	ZmAffx.1177.1.S1_at	---	---	---	---	2.32495e-08	0.00048161	0.486748	-2.05445	D19a down vs SG200	3.52649e-07	0.255034	-3.92104	tin1.1-1.5 down vs SG200	2.19393e-07	0.24261	-4.12184	tin3 down vs SG200	0.000138219	0.440253	-2.27142	tin4 down vs SG200	1.02582e-05	0.352742	-2.83493	tin5 down vs SG200	33.0938	19.6843	1.35955	1
9325	Zm.3724.1.A1_x_at	100192116	LOC100192116	Uncharacterized LOC100192116	NM_001137539	3.2871e-07	0.00139372	0.486573	-2.05519	D19a down vs SG200	0.091498	0.715122	-1.39836	tin1.1-1.5 down vs SG200	0.668281	0.921709	-1.08494	tin3 down vs SG200	3.64808e-05	0.348407	-2.8702	tin4 down vs SG200	0.00013614	0.394507	-2.53481	tin5 down vs SG200	22.9247	17.4738	1.74223	1
13590	Zm.752.2.A1_at	100274298	LOC100274298	uncharacterized LOC100274298	NM_001148662	3.61496e-13	1.96884e-06	0.486442	-2.05574	D19a down vs SG200	0.0418978	0.802458	-1.24617	tin1.1-1.5 down vs SG200	0.0149558	0.762415	-1.31162	tin3 down vs SG200	8.46838e-06	0.527863	-1.89443	tin4 down vs SG200	3.01431e-05	0.564584	-1.77122	tin5 down vs SG200	140.891	30.4916	0.494673	1
6909	Zm.18461.1.A1_at	---	---	---	---	1.75836e-05	2.15465e-05	0.486341	-2.05617	D19a down vs SG200	0.079479	0.796094	-1.25613	tin1.1-1.5 down vs SG200	0.218296	0.855534	-1.16886	tin3 down vs SG200	0.049368	0.771878	-1.29554	tin4 down vs SG200	0.492802	0.918082	-1.08923	tin5 down vs SG200	12.7552	4.13272	0.74058	1
8801	Zm.3213.1.A1_at	100281626	LOC100281626	40S ribosomal protein S25-1	NM_001154545	5.50464e-06	1.3364e-05	0.486249	-2.05656	D19a down vs SG200	0.00724692	0.69827	-1.43211	tin1.1-1.5 down vs SG200	0.00632552	0.692997	-1.44301	tin3 down vs SG200	0.000257198	0.579742	-1.7249	tin4 down vs SG200	0.000922394	0.62288	-1.60545	tin5 down vs SG200	15.2235	4.53798	0.68135	1
5074	Zm.16501.1.S1_at	---	---	---	---	0.00340963	0.0023694	0.485896	-2.05805	D19a down vs SG200	0.0300309	0.620899	-1.61057	tin1.1-1.5 down vs SG200	0.000189744	0.381319	-2.62247	tin3 down vs SG200	0.0123886	0.568969	-1.75756	tin4 down vs SG200	0.0217911	0.601319	-1.66301	tin5 down vs SG200	5.08302	4.45056	2.00131	1
1269	Zm.11734.1.A1_at	100279844	LOC100279844	uncharacterized LOC100279844	NM_001152797	0.00201489	0.00479782	0.485346	-2.06039	D19a down vs SG200	0.273895	0.778525	-1.28448	tin1.1-1.5 down vs SG200	0.211917	0.750276	-1.33284	tin3 down vs SG200	0.012303	0.536187	-1.86502	tin4 down vs SG200	0.0125075	0.537134	-1.86173	tin5 down vs SG200	5.64942	6.02795	2.43886	1
13983	Zm.8111.1.S1_at	100279256	LOC100279256	Uncharacterized LOC100279256	NM_001152277	6.96003e-06	1.13712e-05	0.485185	-2.06107	D19a down vs SG200	0.73015	0.960261	-1.04138	tin1.1-1.5 down vs SG200	0.46464	0.917097	-1.0904	tin3 down vs SG200	0.403268	1.10427	1.10427	tin4 up vs SG200	0.680959	0.952776	-1.04956	tin5 down vs SG200	14.6959	4.28601	0.666621	1
6074	Zm.17625.1.A1_at	100281636	LOC100281636	Pollen-specific protein SF3	NM_001154555	0.000477297	0.000337271	0.485145	-2.06124	D19a down vs SG200	0.461926	0.886751	-1.12771	tin1.1-1.5 down vs SG200	0.993746	1.00127	1.00127	tin3 up vs SG200	0.00291608	0.571615	-1.74943	tin4 down vs SG200	0.118113	0.768482	-1.30127	tin5 down vs SG200	7.39354	4.10802	1.27	1
12402	Zm.6313.1.A1_at	100283442	LOC100283442	Glucan endo-1,3-beta-glucosidase A6	NM_001156343	5.92447e-06	1.82972e-06	0.484974	-2.06197	D19a down vs SG200	1.91615e-05	0.551956	-1.81174	tin1.1-1.5 down vs SG200	1.40078e-06	0.477483	-2.09432	tin3 down vs SG200	7.2089e-07	0.458962	-2.17883	tin4 down vs SG200	6.55389e-07	0.456318	-2.19145	tin5 down vs SG200	15.0565	3.24754	0.493004	1
3268	Zm.13938.2.S1_at	100285759	LOC100285759	60S ribosomal protein L31	NM_001158649	1.41499e-07	9.47192e-05	0.484559	-2.06373	D19a down vs SG200	0.0147226	0.681305	-1.46777	tin1.1-1.5 down vs SG200	0.00463947	0.63033	-1.58647	tin3 down vs SG200	0.000104888	0.488038	-2.04902	tin4 down vs SG200	0.000727979	0.557172	-1.79478	tin5 down vs SG200	25.8041	11.1135	0.984427	1
12587	Zm.6463.1.A1_at	100272541	si946073e11	LOC100272541	NM_001147009	0.000266995	0.000121764	0.484399	-2.06441	D19a down vs SG200	0.000136969	0.488486	-2.04714	tin1.1-1.5 down vs SG200	2.45786e-05	0.430761	-2.32147	tin3 down vs SG200	2.55307e-05	0.431996	-2.31484	tin4 down vs SG200	2.29502e-05	0.428539	-2.33351	tin5 down vs SG200	8.18717	3.70705	1.03494	1
6778	Zm.18335.1.S1_at	100274359	LOC100274359	uncharacterized LOC100274359	NM_001148719	0.000933137	0.000133597	0.48434	-2.06467	D19a down vs SG200	0.0218996	0.691534	-1.44606	tin1.1-1.5 down vs SG200	0.0160787	0.676435	-1.47834	tin3 down vs SG200	0.00054304	0.534875	-1.8696	tin4 down vs SG200	0.000777284	0.54838	-1.82355	tin5 down vs SG200	6.54423	3.01908	1.05448	1
9382	Zm.3775.1.A1_at	100285797	pco066521	LOC100285797	NM_001158687	4.68067e-05	0.00021684	0.483871	-2.06666	D19a down vs SG200	0.0152533	0.66033	-1.5144	tin1.1-1.5 down vs SG200	0.024349	0.683978	-1.46204	tin3 down vs SG200	0.00449192	0.603726	-1.65638	tin4 down vs SG200	0.00863421	0.633159	-1.57938	tin5 down vs SG200	10.9327	5.57744	1.16608	1
13621	Zm.7579.1.A1_at	100276241	pco065250b	LOC100276241	NM_001150077	7.34499e-06	2.07455e-06	0.48386	-2.06671	D19a down vs SG200	0.0548291	0.811763	-1.23189	tin1.1-1.5 down vs SG200	0.000292517	0.629002	-1.58982	tin3 down vs SG200	0.000366363	0.635949	-1.57245	tin4 down vs SG200	2.00527e-05	0.548924	-1.82175	tin5 down vs SG200	14.577	3.22851	0.506241	1
7029	Zm.1867.1.A1_at	100274563	znod1	nodulation homolog1	NM_001148918	7.96474e-06	0.00112511	0.483728	-2.06728	D19a down vs SG200	0.357177	1.18996	1.18996	tin1.1-1.5 up vs SG200	0.391554	1.17532	1.17532	tin3 up vs SG200	0.0607132	1.44793	1.44793	tin4 up vs SG200	0.184423	1.28976	1.28976	tin5 up vs SG200	14.3995	10.5896	1.68095	1
11935	Zm.5976.2.S1_x_at	100279511	LOC100279511	Uncharacterized LOC100279511	NM_001152511	1.43428e-09	2.22374e-07	0.483705	-2.06738	D19a down vs SG200	0.650852	0.961695	-1.03983	tin1.1-1.5 down vs SG200	0.029026	0.816207	-1.22518	tin3 down vs SG200	5.66435e-05	0.631899	-1.58253	tin4 down vs SG200	0.00176234	0.728159	-1.37333	tin5 down vs SG200	48.1124	7.54067	0.358241	1
4284	Zm.15451.1.S1_at	100192101	LOC100192101	uncharacterized LOC100192101	NM_001137524	3.04438e-09	0.000181361	0.483702	-2.06739	D19a down vs SG200	0.00995543	1.5507	1.5507	tin1.1-1.5 up vs SG200	0.0135747	1.51621	1.51621	tin3 up vs SG200	0.00268422	1.70294	1.70294	tin4 up vs SG200	0.00239304	1.71689	1.71689	tin5 up vs SG200	43.5268	21.4295	1.12532	1
568	Zm.10383.1.A1_at	---	---	---	---	9.75221e-06	2.83628e-06	0.483644	-2.06764	D19a down vs SG200	0.00160132	0.675907	-1.47949	tin1.1-1.5 down vs SG200	0.00146841	0.673045	-1.48578	tin3 down vs SG200	0.000318517	0.624057	-1.60242	tin4 down vs SG200	0.00246028	0.690258	-1.44873	tin5 down vs SG200	13.9636	3.25709	0.533154	1
3574	Zm.14354.1.S1_x_at	100284803 /// 100286071	cl3469_4c /// LOC100284803	LOC100286071 /// 40S ribosomal protein S29	NM_001157698 /// NM_001158959	0.000101684	6.2846e-06	0.483567	-2.06796	D19a down vs SG200	0.000555063	0.622456	-1.60654	tin1.1-1.5 down vs SG200	0.000124245	0.574306	-1.74123	tin3 down vs SG200	0.000241645	0.595433	-1.67945	tin4 down vs SG200	0.0001763	0.58537	-1.70832	tin5 down vs SG200	9.63679	2.56456	0.60828	1
1794	Zm.12356.1.S1_at	100278525	LOC100278525	uncharacterized LOC100278525	NM_001151771	1.39839e-05	0.000126166	0.483121	-2.06987	D19a down vs SG200	0.0426788	0.726709	-1.37607	tin1.1-1.5 down vs SG200	0.342252	0.867711	-1.15246	tin3 down vs SG200	0.0166504	0.678696	-1.47341	tin4 down vs SG200	0.00170701	0.57969	-1.72506	tin5 down vs SG200	13.2143	6.06941	1.04984	1
3678	Zm.14474.1.S1_a_at	100273044	gpm464	LOC100273044	NM_001147493	7.99513e-10	5.84037e-07	0.48276	-2.07142	D19a down vs SG200	0.174656	0.878249	-1.13863	tin1.1-1.5 down vs SG200	0.112638	0.85777	-1.16581	tin3 down vs SG200	0.00120551	0.698495	-1.43165	tin4 down vs SG200	0.00265575	0.722799	-1.38351	tin5 down vs SG200	51.9825	9.48924	0.41725	1
10404	Zm.4625.1.A1_at	---	---	---	---	7.71182e-05	2.78734e-06	0.482347	-2.0732	D19a down vs SG200	0.0241994	0.772799	-1.294	tin1.1-1.5 down vs SG200	0.00094865	0.658141	-1.51943	tin3 down vs SG200	0.00051469	0.638517	-1.56613	tin4 down vs SG200	0.000426282	0.632548	-1.58091	tin5 down vs SG200	10.0846	2.36301	0.535587	1
13812	Zm.7848.1.A1_at	542208	pco146110	LOC542208	NM_001111821	2.27104e-07	1.15872e-06	0.482284	-2.07347	D19a down vs SG200	0.0242755	0.786511	-1.27144	tin1.1-1.5 down vs SG200	0.0175986	0.774541	-1.29109	tin3 down vs SG200	2.65613e-06	0.505387	-1.97868	tin4 down vs SG200	1.15837e-07	0.419269	-2.3851	tin5 down vs SG200	24.1507	4.91917	0.465568	1
14243	Zm.854.1.A1_at	100286234	LOC100286234	vesicle-associated membrane protein-associated protein A	NM_001159122	3.42474e-13	3.27956e-11	0.482214	-2.07377	D19a down vs SG200	0.000312844	0.810427	-1.23392	tin1.1-1.5 down vs SG200	2.8468e-05	0.766876	-1.30399	tin3 down vs SG200	1.02476e-09	0.560646	-1.78366	tin4 down vs SG200	7.47672e-10	0.553629	-1.80626	tin5 down vs SG200	141.866	6.55097	0.105548	1
9698	Zm.4030.4.A1_at	100194153	LOC100194153	uncharacterized LOC100194153	NM_001139203	5.42181e-06	3.43936e-06	0.482065	-2.07441	D19a down vs SG200	0.00373971	0.699521	-1.42955	tin1.1-1.5 down vs SG200	0.000586738	0.637562	-1.56848	tin3 down vs SG200	2.01177e-05	0.533697	-1.87372	tin4 down vs SG200	8.85609e-05	0.578317	-1.72916	tin5 down vs SG200	15.2581	3.70595	0.555162	1
11801	Zm.5859.1.S1_at	100282738	LOC100282738	apospory-associated protein C	NM_001155644	0.00219552	7.83805e-05	0.481929	-2.07499	D19a down vs SG200	0.000819423	0.565086	-1.76964	tin1.1-1.5 down vs SG200	0.000517496	0.548086	-1.82453	tin3 down vs SG200	9.67507e-05	0.489052	-2.04477	tin4 down vs SG200	0.000857528	0.56679	-1.76432	tin5 down vs SG200	5.55458	2.34135	0.963467	1
6040	Zm.17595.1.A1_a_at	100384449	gpm703	LOC100384449	NM_001176985	5.4012e-07	5.16769e-08	0.481887	-2.07518	D19a down vs SG200	0.000915965	0.733439	-1.36344	tin1.1-1.5 down vs SG200	0.000263398	0.700592	-1.42737	tin3 down vs SG200	6.71151e-06	0.6063	-1.64935	tin4 down vs SG200	4.99537e-05	0.657632	-1.52061	tin5 down vs SG200	21.3645	2.7266	0.29171	1
11474	Zm.5573.1.A1_at	541714	TIDP2999	LOC541714	---	2.56302e-13	4.77672e-06	0.481844	-2.07536	D19a down vs SG200	0.604213	1.05899	1.05899	tin1.1-1.5 up vs SG200	0.507178	1.0763	1.0763	tin3 up vs SG200	0.0257998	0.766198	-1.30515	tin4 down vs SG200	0.494131	0.926963	-1.07879	tin5 down vs SG200	147.209	37.7913	0.586788	1
360	Zm.10159.1.A1_at	100285468	pco100840	LOC100285468	NM_001158361	2.14715e-05	9.61049e-06	0.481748	-2.07578	D19a down vs SG200	0.00804832	0.70622	-1.41599	tin1.1-1.5 down vs SG200	0.00164303	0.647551	-1.54428	tin3 down vs SG200	3.81531e-06	0.454245	-2.20146	tin4 down vs SG200	4.92722e-05	0.53183	-1.8803	tin5 down vs SG200	12.3652	3.57288	0.660447	1
11683	Zm.5785.1.S1_at	100282324	LOC100282324	S-adenosylmethionine synthetase 1	NM_001155236	9.3798e-16	3.05469e-08	0.481621	-2.07632	D19a down vs SG200	0.0791735	1.14801	1.14801	tin1.1-1.5 up vs SG200	0.16361	1.11349	1.11349	tin3 up vs SG200	0.114578	0.884381	-1.13073	tin4 down vs SG200	0.276959	0.920477	-1.08639	tin5 down vs SG200	299.804	35.5116	0.270742	1
12387	Zm.6300.1.S1_at	100281664	LOC100281664	ATBRCA1	NM_001154584	0.021533	0.0090986	0.481547	-2.07664	D19a down vs SG200	0.111923	0.660704	-1.51354	tin1.1-1.5 down vs SG200	0.0180461	0.522606	-1.91349	tin3 down vs SG200	0.00468876	0.445444	-2.24495	tin4 down vs SG200	0.00485548	0.447269	-2.23579	tin5 down vs SG200	3.3456	4.43765	3.0318	1
1176	Zm.11631.1.A1_at	778435	bk2	brittle stalk2	NM_001112458	1.48735e-05	0.00221945	0.481245	-2.07794	D19a down vs SG200	0.488582	0.867133	-1.15323	tin1.1-1.5 down vs SG200	0.752536	1.06663	1.06663	tin3 up vs SG200	0.158354	1.3466	1.3466	tin4 up vs SG200	0.224072	1.28961	1.28961	tin5 up vs SG200	13.0894	11.5688	2.02018	1
13387	Zm.7144.1.S1_at	100285485	pco108805	LOC100285485	NM_001158378	1.87229e-06	0.000288744	0.480486	-2.08123	D19a down vs SG200	0.000212123	0.469136	-2.13158	tin1.1-1.5 down vs SG200	0.000124889	0.450065	-2.2219	tin3 down vs SG200	9.18912e-05	0.439252	-2.2766	tin4 down vs SG200	0.000182671	0.463701	-2.15656	tin5 down vs SG200	17.8569	9.8579	1.26183	1
3573	Zm.14354.1.S1_at	100284803 /// 100286071	cl3469_4c /// LOC100284803	LOC100286071 /// 40S ribosomal protein S29	NM_001157698 /// NM_001158959	4.78458e-05	3.04878e-06	0.480473	-2.08128	D19a down vs SG200	0.000467287	0.631803	-1.58277	tin1.1-1.5 down vs SG200	6.26441e-05	0.569482	-1.75598	tin3 down vs SG200	7.28642e-05	0.574064	-1.74197	tin4 down vs SG200	5.95218e-05	0.567935	-1.76076	tin5 down vs SG200	10.8943	2.618	0.549278	1
7693	Zm.2135.1.S1_at	100217069	umc1390	LOC100217069	NM_001143439	4.31737e-06	7.72227e-07	0.480402	-2.08159	D19a down vs SG200	0.00142281	0.696456	-1.43584	tin1.1-1.5 down vs SG200	0.000118423	0.622024	-1.60765	tin3 down vs SG200	1.12787e-05	0.554855	-1.80227	tin4 down vs SG200	5.13767e-06	0.53282	-1.87681	tin5 down vs SG200	15.7864	3.04988	0.441593	1
10496	Zm.4704.1.A1_at	100283179	pco104381(507)	LOC100283179	NM_001156081	7.54845e-08	1.8484e-08	0.479932	-2.08363	D19a down vs SG200	0.00171574	0.764742	-1.30763	tin1.1-1.5 down vs SG200	0.000443857	0.730347	-1.36921	tin3 down vs SG200	3.25003e-08	0.494114	-2.02383	tin4 down vs SG200	1.52679e-06	0.590164	-1.69444	tin5 down vs SG200	28.1565	3.13328	0.254357	1
1217	Zm.11675.1.A1_at	100282582	LOC100282582	ankyrin protein kinase-like	NM_001155490	0.000106338	1.33894e-05	0.479928	-2.08365	D19a down vs SG200	0.000504531	0.596671	-1.67597	tin1.1-1.5 down vs SG200	1.08569e-05	0.473533	-2.11178	tin3 down vs SG200	0.000189814	0.563929	-1.77327	tin4 down vs SG200	0.00058507	0.601736	-1.66186	tin5 down vs SG200	9.56573	2.95685	0.706534	1
17431	ZmAffx.83.1.S1_at	100277826	LOC100277826	Uncharacterized LOC100277826	NM_001151295	8.29819e-05	2.94298e-05	0.479893	-2.0838	D19a down vs SG200	0.000215052	0.545287	-1.8339	tin1.1-1.5 down vs SG200	0.000105722	0.521434	-1.91779	tin3 down vs SG200	0.000115156	0.524273	-1.9074	tin4 down vs SG200	0.000529042	0.576476	-1.73468	tin5 down vs SG200	9.96443	3.54162	0.812403	1
1539	Zm.12045.1.A1_at	100272511	LOC100272511	uncharacterized LOC100272511	NM_001146980	2.24301e-08	1.50671e-06	0.479876	-2.08387	D19a down vs SG200	0.697632	0.9615	-1.04004	tin1.1-1.5 down vs SG200	0.527102	0.93785	-1.06627	tin3 down vs SG200	0.0213217	0.776263	-1.28822	tin4 down vs SG200	0.372884	0.913032	-1.09525	tin5 down vs SG200	33.2559	7.15866	0.492022	1
9644	Zm.3996.1.S1_at	100274383	LOC100274383	uncharacterized LOC100274383	NM_001148743	2.19443e-08	1.33566e-05	0.479291	-2.08641	D19a down vs SG200	0.0825114	0.801996	-1.24689	tin1.1-1.5 down vs SG200	0.025	0.744855	-1.34254	tin3 down vs SG200	3.6969e-05	0.510838	-1.95757	tin4 down vs SG200	6.57772e-05	0.529071	-1.89011	tin5 down vs SG200	33.3552	10.3433	0.708791	1
5077	Zm.16502.3.S1_at	100193012	pco076082	LOC100193012	NM_001138180	0.0053417	0.000322487	0.479213	-2.08676	D19a down vs SG200	0.00576096	0.598123	-1.6719	tin1.1-1.5 down vs SG200	0.143767	0.780284	-1.28158	tin3 down vs SG200	0.00432698	0.585136	-1.70901	tin4 down vs SG200	0.0175279	0.652194	-1.53329	tin5 down vs SG200	4.62622	2.63334	1.30108	1
333	Zm.10133.1.A1_a_at	100280498	LOC100280498	ruBisCO large subunit-binding protein subunit beta	NM_001153418	7.13487e-12	9.94806e-08	0.47905	-2.08746	D19a down vs SG200	0.0111616	0.793117	-1.26085	tin1.1-1.5 down vs SG200	0.00376043	0.760513	-1.3149	tin3 down vs SG200	8.20609e-05	0.655116	-1.52645	tin4 down vs SG200	0.000234304	0.68321	-1.46368	tin5 down vs SG200	96.1317	13.7237	0.326306	1
13413	Zm.7164.1.A1_at	100282846	LOC100282846	proline-rich protein	NM_001155752	0.000778124	0.000336793	0.478789	-2.0886	D19a down vs SG200	0.000335724	0.478669	-2.08912	tin1.1-1.5 down vs SG200	2.64839e-05	0.389271	-2.56891	tin3 down vs SG200	0.0071111	0.606128	-1.64982	tin4 down vs SG200	0.00116502	0.527307	-1.89643	tin5 down vs SG200	6.76766	3.89745	1.31633	1
12551	Zm.6438.1.A1_at	100191671	AY109534	LOC100191671	NM_001137100	5.89016e-07	6.60791e-07	0.478709	-2.08895	D19a down vs SG200	0.132435	0.862448	-1.15949	tin1.1-1.5 down vs SG200	0.0062193	0.745393	-1.34157	tin3 down vs SG200	7.44372e-06	0.545603	-1.83283	tin4 down vs SG200	1.38603e-05	0.563025	-1.77612	tin5 down vs SG200	21.102	4.01777	0.435195	1
15014	Zm.9445.1.A1_at	---	---	---	---	3.15581e-06	7.72974e-05	0.478696	-2.08901	D19a down vs SG200	0.114033	0.791373	-1.26363	tin1.1-1.5 down vs SG200	0.520906	0.912218	-1.09623	tin3 down vs SG200	0.0708213	0.762692	-1.31114	tin4 down vs SG200	0.00886803	0.659078	-1.51727	tin5 down vs SG200	16.538	7.08128	0.978705	1
3413	Zm.14077.1.A1_at	100216827	gpm642	LOC100216827	NM_001143222	1.04774e-09	4.41961e-07	0.478656	-2.08918	D19a down vs SG200	0.151519	0.87257	-1.14604	tin1.1-1.5 down vs SG200	0.250241	0.897648	-1.11402	tin3 down vs SG200	0.744854	0.970477	-1.03042	tin4 down vs SG200	0.609059	0.953885	-1.04834	tin5 down vs SG200	50.1568	8.97869	0.409171	1
4325	Zm.15495.5.A1_a_at	100272465 /// 541667	LOC100272465 /// rpl17	uncharacterized LOC100272465 /// ribosomal protein L17	NM_001111420 /// NM_001146937	1.12673e-05	1.85433e-06	0.478602	-2.08942	D19a down vs SG200	1.98939e-05	0.546736	-1.82904	tin1.1-1.5 down vs SG200	5.50265e-06	0.50955	-1.96252	tin3 down vs SG200	5.75813e-05	0.578065	-1.72991	tin4 down vs SG200	1.55457e-05	0.539544	-1.85342	tin5 down vs SG200	13.6594	3.06139	0.512284	1
13952	Zm.8074.1.A1_at	100501562	LOC100501562	uncharacterized LOC100501562	NM_001196254	0.000215042	7.52431e-05	0.47852	-2.08978	D19a down vs SG200	4.21743e-05	0.459234	-2.17754	tin1.1-1.5 down vs SG200	4.64699e-05	0.462436	-2.16246	tin3 down vs SG200	3.09667e-05	0.449115	-2.2266	tin4 down vs SG200	3.42112e-05	0.452366	-2.2106	tin5 down vs SG200	8.49743	3.6234	0.974653	1
6203	Zm.17740.1.A1_at	100277215	LOC100277215	uncharacterized LOC100277215	NM_001150849	9.34808e-07	1.1883e-06	0.478443	-2.09011	D19a down vs SG200	0.000264189	0.634308	-1.57652	tin1.1-1.5 down vs SG200	0.000578466	0.658229	-1.51923	tin3 down vs SG200	2.31233e-06	0.49704	-2.01191	tin4 down vs SG200	3.19015e-05	0.571831	-1.74877	tin5 down vs SG200	19.7496	4.12781	0.47773	1
17347	ZmAffx.783.1.A1_s_at	100282923	LOC100282923	nucleolin	NM_001155828	2.5475e-07	2.99959e-08	0.478122	-2.09152	D19a down vs SG200	0.000887418	0.739067	-1.35306	tin1.1-1.5 down vs SG200	0.00593879	0.790249	-1.26542	tin3 down vs SG200	3.0352e-07	0.536834	-1.86277	tin4 down vs SG200	3.08641e-06	0.595387	-1.67958	tin5 down vs SG200	23.7638	2.86376	0.27545	1
12046	Zm.6049.3.A1_a_at	100285123	IDP504	LOC100285123	NM_001158018	0.0017805	0.0021779	0.477926	-2.09237	D19a down vs SG200	0.00059675	0.421907	-2.37019	tin1.1-1.5 down vs SG200	0.000121866	0.360706	-2.77234	tin3 down vs SG200	0.000634265	0.424409	-2.35622	tin4 down vs SG200	0.000153649	0.369187	-2.70866	tin5 down vs SG200	5.78773	5.18708	2.0485	1
1989	Zm.12626.1.A1_at	100282347	LOC100282347	craniofacial development protein 1	NM_001155259	3.66281e-09	1.73035e-09	0.477379	-2.09477	D19a down vs SG200	6.68219e-05	0.722571	-1.38395	tin1.1-1.5 down vs SG200	0.0099149	0.836863	-1.19494	tin3 down vs SG200	2.80553e-09	0.489111	-2.04452	tin4 down vs SG200	6.89284e-08	0.565755	-1.76755	tin5 down vs SG200	42.4645	3.44069	0.1852	1
15236	Zm.9670.2.A1_at	100384679	LOC100384679	Uncharacterized LOC100384679	NM_001177159	7.80269e-06	1.30857e-06	0.47716	-2.09573	D19a down vs SG200	0.0205634	0.775573	-1.28937	tin1.1-1.5 down vs SG200	0.0307098	0.791068	-1.26411	tin3 down vs SG200	0.00279705	0.705492	-1.41745	tin4 down vs SG200	0.0275159	0.786762	-1.27103	tin5 down vs SG200	14.4443	3.0877	0.488606	1
1087	Zm.1137.1.S1_at	---	---	---	---	3.52992e-05	1.00169e-05	0.477054	-2.0962	D19a down vs SG200	1.48677e-05	0.489049	-2.04479	tin1.1-1.5 down vs SG200	1.37587e-06	0.41837	-2.39023	tin3 down vs SG200	7.49312e-06	0.468306	-2.13535	tin4 down vs SG200	1.60502e-06	0.42283	-2.36502	tin5 down vs SG200	11.4356	3.41758	0.683098	1
9228	Zm.3633.5.A1_at	100284127	LOC100284127	peroxisomal multifunctional enzyme type 2	NM_001157024	1.39807e-09	8.32849e-10	0.476727	-2.09764	D19a down vs SG200	0.00131185	0.798147	-1.2529	tin1.1-1.5 down vs SG200	6.88406e-06	0.684482	-1.46096	tin3 down vs SG200	2.19092e-07	0.60766	-1.64566	tin4 down vs SG200	1.07786e-07	0.591445	-1.69077	tin5 down vs SG200	48.2758	3.55146	0.168151	1
11034	Zm.5160.1.A1_at	100381804	LOC100381804	uncharacterized LOC100381804	NM_001174600	0.000143798	6.74475e-06	0.476596	-2.09821	D19a down vs SG200	0.00023672	0.586774	-1.70423	tin1.1-1.5 down vs SG200	3.22786e-05	0.523919	-1.90869	tin3 down vs SG200	1.44111e-05	0.499344	-2.00263	tin4 down vs SG200	1.81668e-05	0.506357	-1.97489	tin5 down vs SG200	9.09663	2.54863	0.640396	1
8415	Zm.2853.1.A1_at	100274141	pco137466(715)	LOC100274141	NM_001148519	0.000123124	0.000221568	0.476414	-2.09901	D19a down vs SG200	0.000657892	0.517266	-1.93324	tin1.1-1.5 down vs SG200	0.000200051	0.472702	-2.1155	tin3 down vs SG200	2.91475e-05	0.406078	-2.46258	tin4 down vs SG200	0.000164787	0.465708	-2.14727	tin5 down vs SG200	9.33574	4.99085	1.22193	1
6755	Zm.18312.1.S1_at	100279515	pco103663	LOC100279515	NM_001152514	0.000285737	6.84412e-06	0.476251	-2.09973	D19a down vs SG200	0.00187639	0.655919	-1.52458	tin1.1-1.5 down vs SG200	0.000905629	0.630678	-1.5856	tin3 down vs SG200	0.00105814	0.636001	-1.57232	tin4 down vs SG200	0.000135955	0.568227	-1.75986	tin5 down vs SG200	8.09158	2.27708	0.64323	1
14884	Zm.9291.1.S1_at	100272653 /// 100381677	LOC100381677 /// pco145718b	uncharacterized LOC100381677 /// LOC100272653	NM_001147111 /// NM_001174490	1.21039e-09	6.93286e-11	0.476136	-2.10024	D19a down vs SG200	1.37256e-05	0.738789	-1.35357	tin1.1-1.5 down vs SG200	5.54063e-06	0.72105	-1.38687	tin3 down vs SG200	2.37996e-08	0.608603	-1.64311	tin4 down vs SG200	1.49309e-07	0.647729	-1.54386	tin5 down vs SG200	49.2073	2.59792	0.120675	1
6600	Zm.18118.1.S1_at	100276421	LOC100276421	uncharacterized LOC100276421	NM_001150219	1.20998e-05	2.45985e-06	0.476092	-2.10043	D19a down vs SG200	0.137253	0.849388	-1.17732	tin1.1-1.5 down vs SG200	0.204292	0.871026	-1.14807	tin3 down vs SG200	0.00158659	0.672974	-1.48594	tin4 down vs SG200	0.00347426	0.699546	-1.4295	tin5 down vs SG200	13.5112	3.21448	0.543801	1
8450	Zm.2885.1.A1_at	100282272	si614068e02	LOC100282272	NM_001155184	1.6993e-08	4.37507e-06	0.475857	-2.10147	D19a down vs SG200	0.793642	1.02954	1.02954	tin1.1-1.5 up vs SG200	0.212159	1.15284	1.15284	tin3 up vs SG200	0.000414778	0.615384	-1.625	tin4 down vs SG200	0.184947	0.859318	-1.16371	tin5 down vs SG200	34.535	9.03957	0.598287	1
8063	Zm.2489.1.A1_at	542736	CPNA	mitochondrial chaperonin-60	NM_001112246	2.77465e-06	1.07839e-06	0.47571	-2.10212	D19a down vs SG200	0.00147799	0.68761	-1.45431	tin1.1-1.5 down vs SG200	0.000832795	0.669514	-1.49362	tin3 down vs SG200	0.000180881	0.622887	-1.60543	tin4 down vs SG200	0.00159724	0.690089	-1.44909	tin5 down vs SG200	16.8552	3.52353	0.477822	1
2553	Zm.13272.1.S1_a_at	542159	pco119463	LOC542159	NM_001111781	5.50276e-08	1.98775e-08	0.475635	-2.10245	D19a down vs SG200	0.000262706	0.713065	-1.4024	tin1.1-1.5 down vs SG200	0.000253281	0.712144	-1.40421	tin3 down vs SG200	2.60818e-05	0.655353	-1.5259	tin4 down vs SG200	3.47953e-05	0.66252	-1.50939	tin5 down vs SG200	29.4113	3.3886	0.263347	1
3409	Zm.14073.2.S1_a_at	100281129	LOC100281129	60S ribosomal protein L28	NM_001154048	0.000364839	6.61382e-05	0.475484	-2.10312	D19a down vs SG200	0.0356751	0.726703	-1.37608	tin1.1-1.5 down vs SG200	0.00543837	0.639528	-1.56365	tin3 down vs SG200	0.000361773	0.534405	-1.87124	tin4 down vs SG200	0.000364607	0.534686	-1.87026	tin5 down vs SG200	7.75367	3.28207	0.967525	1
403	Zm.10200.1.A1_at	100274487	IDP1672	LOC100274487	NM_001148846	0.000554107	0.000173306	0.474765	-2.1063	D19a down vs SG200	5.13627e-05	0.432466	-2.31232	tin1.1-1.5 down vs SG200	8.57514e-05	0.45	-2.22222	tin3 down vs SG200	9.11637e-05	0.452122	-2.21179	tin4 down vs SG200	2.45838e-05	0.407956	-2.45125	tin5 down vs SG200	7.19852	3.69418	1.17299	1
1694	Zm.12244.1.A1_a_at	100383335	pco075894	LOC100383335	NM_001175993	2.82144e-06	2.61692e-05	0.47469	-2.10664	D19a down vs SG200	0.25861	0.860706	-1.16184	tin1.1-1.5 down vs SG200	0.535451	0.922095	-1.08449	tin3 down vs SG200	0.00208163	0.625237	-1.59939	tin4 down vs SG200	0.00816822	0.679447	-1.47178	tin5 down vs SG200	16.8137	6.02601	0.819197	1
17293	ZmAffx.754.1.A1_at	100280879	LOC100280879	TTN10	NM_001153799	0.000330211	0.000104228	0.474507	-2.10745	D19a down vs SG200	0.00871425	0.646958	-1.5457	tin1.1-1.5 down vs SG200	0.00116938	0.562976	-1.77627	tin3 down vs SG200	8.75634e-05	0.468515	-2.1344	tin4 down vs SG200	0.000135402	0.483593	-2.06785	tin5 down vs SG200	7.89035	3.66536	1.0618	1
10889	Zm.5048.1.A1_a_at	---	---	---	---	4.19115e-05	1.99398e-05	0.474363	-2.10809	D19a down vs SG200	5.4613e-05	0.50638	-1.9748	tin1.1-1.5 down vs SG200	1.82285e-05	0.471556	-2.12064	tin3 down vs SG200	7.92011e-05	0.518442	-1.92886	tin4 down vs SG200	3.83373e-05	0.495027	-2.02009	tin5 down vs SG200	11.1275	3.80643	0.781885	1
3341	Zm.14013.1.A1_a_at	100193147 /// 100275870 /// 100276632 /// 100278726 /// 100304150 /// 100383147	LOC100193147 /// LOC100276632 /// LOC100278726 /// LOC100304150 /// LOC100383147 /// pco088678b	uncharacterized LOC100193147 /// uncharacterized LOC100276632 /// uncharacterized LOC10	---	0.000691752	6.10374e-05	0.474147	-2.10905	D19a down vs SG200	0.0452257	0.739972	-1.3514	tin1.1-1.5 down vs SG200	0.582769	0.925207	-1.08084	tin3 down vs SG200	0.00055368	0.551121	-1.81448	tin4 down vs SG200	0.0278541	0.715084	-1.39844	tin5 down vs SG200	6.91498	2.90486	0.960189	1
1687	Zm.12235.1.A1_at	100382712	LOC100382712	uncharacterized LOC100382712	NM_001175435	1.42746e-05	8.68371e-07	0.473146	-2.11351	D19a down vs SG200	0.160494	0.867149	-1.1532	tin1.1-1.5 down vs SG200	0.128945	0.856362	-1.16773	tin3 down vs SG200	0.000129229	0.615767	-1.62399	tin4 down vs SG200	0.000105753	0.609848	-1.63975	tin5 down vs SG200	13.1725	2.70062	0.468615	1
12087	Zm.6079.1.S1_at	541695	LOC541695	ribosomal protein L25	---	1.9198e-05	1.36261e-06	0.473132	-2.11358	D19a down vs SG200	0.00061071	0.65276	-1.53196	tin1.1-1.5 down vs SG200	2.70401e-05	0.558679	-1.78994	tin3 down vs SG200	6.28618e-06	0.516468	-1.93623	tin4 down vs SG200	1.80426e-05	0.546882	-1.82855	tin5 down vs SG200	12.5825	2.76938	0.503081	1
733	Zm.10576.1.A1_at	100286240	LOC100286240	plasma membrane associated protein	NM_001159128	0.000407783	0.000369122	0.473008	-2.11413	D19a down vs SG200	0.00319671	0.561437	-1.78114	tin1.1-1.5 down vs SG200	0.00273048	0.554497	-1.80344	tin3 down vs SG200	0.000153523	0.44042	-2.27056	tin4 down vs SG200	1.49065e-05	0.360936	-2.77057	tin5 down vs SG200	7.60309	4.61398	1.3871	1
10856	Zm.5018.2.A1_a_at	100194303	cl11217_1a	LOC100194303	NM_001139341	2.58626e-05	1.31444e-05	0.472889	-2.11466	D19a down vs SG200	0.000440993	0.586381	-1.70537	tin1.1-1.5 down vs SG200	0.00382609	0.664121	-1.50575	tin3 down vs SG200	0.000227371	0.563995	-1.77306	tin4 down vs SG200	0.000742522	0.604401	-1.65453	tin5 down vs SG200	12.0106	3.85116	0.73291	1
8461	Zm.2895.3.S1_a_at	100280597	LOC100280597	60S ribosomal protein L44	NM_001153516	1.601e-05	2.1947e-07	0.472633	-2.11581	D19a down vs SG200	6.76253e-05	0.627917	-1.59257	tin1.1-1.5 down vs SG200	9.60471e-06	0.57435	-1.7411	tin3 down vs SG200	8.83062e-06	0.572064	-1.74806	tin4 down vs SG200	1.62805e-05	0.588743	-1.69853	tin5 down vs SG200	12.9415	2.15546	0.380695	1
6501	Zm.18039.1.A1_at	100191748	LOC100191748	uncharacterized LOC100191748	NM_001137175	3.75101e-06	1.16831e-06	0.472459	-2.11659	D19a down vs SG200	0.000193421	0.620324	-1.61206	tin1.1-1.5 down vs SG200	6.4632e-07	0.455983	-2.19306	tin3 down vs SG200	1.23627e-06	0.474039	-2.10953	tin4 down vs SG200	1.26607e-07	0.411278	-2.43145	tin5 down vs SG200	16.12	3.47591	0.492863	1
6768	Zm.18325.1.S1_at	100281959	LOC100281959	lipid binding protein	NM_001154877	6.37399e-05	0.00279704	0.472187	-2.11781	D19a down vs SG200	0.468372	0.853837	-1.17118	tin1.1-1.5 down vs SG200	0.00164754	0.447673	-2.23377	tin3 down vs SG200	0.000275365	0.373084	-2.68036	tin4 down vs SG200	0.00035046	0.382488	-2.61446	tin5 down vs SG200	10.4021	10.2877	2.26058	1
14657	Zm.8998.1.S1_at	100193828	pco123975	LOC100193828	NM_001138910	5.95913e-08	3.19339e-08	0.472087	-2.11825	D19a down vs SG200	0.112628	0.880402	-1.13584	tin1.1-1.5 down vs SG200	0.522524	0.951601	-1.05086	tin3 down vs SG200	0.0378576	0.842188	-1.18738	tin4 down vs SG200	0.23273	0.910179	-1.09869	tin5 down vs SG200	29.0903	3.66026	0.287598	1
583	Zm.1039.1.A1_at	100275674	LOC100275674	uncharacterized LOC100275674	NM_001149703	0.000573592	3.79756e-06	0.47184	-2.11936	D19a down vs SG200	0.00227217	0.672553	-1.48687	tin1.1-1.5 down vs SG200	0.0147484	0.741579	-1.34847	tin3 down vs SG200	0.00219734	0.671387	-1.48945	tin4 down vs SG200	0.0158797	0.74451	-1.34317	tin5 down vs SG200	7.15386	1.87133	0.597906	1
16918	ZmAffx.55.1.A1_at	100382408	pco119626	LOC100382408	NM_001175152	9.10378e-07	6.62143e-08	0.47176	-2.11972	D19a down vs SG200	0.0372745	0.833692	-1.19948	tin1.1-1.5 down vs SG200	0.00376993	0.762512	-1.31146	tin3 down vs SG200	4.35574e-07	0.520688	-1.92053	tin4 down vs SG200	9.94835e-06	0.602233	-1.66049	tin5 down vs SG200	19.8251	2.77818	0.320308	1
8505	Zm.2937.1.A1_at	---	---	---	---	0.00234526	9.88411e-05	0.471683	-2.12007	D19a down vs SG200	0.00433499	0.615474	-1.62477	tin1.1-1.5 down vs SG200	0.000361976	0.51777	-1.93136	tin3 down vs SG200	0.000434079	0.524451	-1.90676	tin4 down vs SG200	0.000274871	0.50776	-1.96943	tin5 down vs SG200	5.48235	2.56109	1.06778	1
1908	Zm.12532.1.A1_at	---	---	---	---	1.86955e-08	3.61824e-10	0.471619	-2.12035	D19a down vs SG200	1.02159e-06	0.654219	-1.52854	tin1.1-1.5 down vs SG200	9.01722e-06	0.701029	-1.42647	tin3 down vs SG200	1.67023e-08	0.56194	-1.77955	tin4 down vs SG200	9.19036e-08	0.600836	-1.66435	tin5 down vs SG200	34.0901	2.30482	0.154536	1
5561	Zm.17112.1.A1_at	100191952	umc1159	LOC100191952	NM_001137376	0.000121997	1.99278e-06	0.471437	-2.12118	D19a down vs SG200	9.09697e-05	0.5836	-1.7135	tin1.1-1.5 down vs SG200	0.00127527	0.666771	-1.49977	tin3 down vs SG200	2.98548e-05	0.55012	-1.81779	tin4 down vs SG200	0.000131074	0.594747	-1.68139	tin5 down vs SG200	9.35004	2.20759	0.539669	1
9574	Zm.3932.1.S1_at	100191217	TIDP3136	LOC100191217	NM_001136651	4.51272e-06	0.0158201	0.471105	-2.12267	D19a down vs SG200	0.156514	0.660542	-1.51391	tin1.1-1.5 down vs SG200	0.187014	0.680792	-1.46888	tin3 down vs SG200	0.000228392	0.267626	-3.73656	tin4 down vs SG200	0.000563089	0.302288	-3.30811	tin5 down vs SG200	15.6826	26.6636	3.88619	1
6774	Zm.18331.1.A1_at	100383592	LOC100383592	uncharacterized LOC100383592	NM_001176240	0.000272759	2.63981e-05	0.471044	-2.12294	D19a down vs SG200	0.015382	0.703846	-1.42077	tin1.1-1.5 down vs SG200	0.0306141	0.735609	-1.35942	tin3 down vs SG200	0.000181999	0.534538	-1.87078	tin4 down vs SG200	0.00532684	0.658895	-1.51769	tin5 down vs SG200	8.15699	2.98894	0.837548	1
11089	Zm.522.1.S1_at	541805	cesa7	cellulose synthase7	NM_001111487	1.37951e-08	1.08641e-06	0.470599	-2.12495	D19a down vs SG200	0.477414	1.0749	1.0749	tin1.1-1.5 up vs SG200	0.416859	1.08627	1.08627	tin3 up vs SG200	0.691384	1.04095	1.04095	tin4 up vs SG200	0.141438	1.166	1.166	tin5 up vs SG200	35.5253	7.6529	0.492391	1
7198	Zm.1903.1.S1_at	100274631	pco117059(417)	LOC100274631	NM_001148969	0.0132171	0.0023041	0.470564	-2.12511	D19a down vs SG200	0.0178808	0.57719	-1.73253	tin1.1-1.5 down vs SG200	0.00132576	0.445585	-2.24424	tin3 down vs SG200	0.00250881	0.47453	-2.10735	tin4 down vs SG200	0.00352382	0.490699	-2.03791	tin5 down vs SG200	3.77204	3.57636	2.16714	1
14121	Zm.8293.1.S1_at	100282984	magi7438	LOC100282984	NM_001155888	6.30514e-09	2.00427e-06	0.470471	-2.12553	D19a down vs SG200	0.281486	1.12324	1.12324	tin1.1-1.5 up vs SG200	0.363631	1.10242	1.10242	tin3 up vs SG200	0.979572	1.00272	1.00272	tin4 up vs SG200	0.357227	1.1039	1.1039	tin5 up vs SG200	39.4828	9.38169	0.543119	1
15687	ZmAffx.1063.1.S1_at	---	---	---	---	0.00206517	0.000202064	0.47036	-2.12603	D19a down vs SG200	0.000239765	0.476604	-2.09818	tin1.1-1.5 down vs SG200	6.34841e-05	0.4295	-2.32829	tin3 down vs SG200	0.000218239	0.473164	-2.11343	tin4 down vs SG200	0.000793802	0.52199	-1.91574	tin5 down vs SG200	5.6221	3.05177	1.24073	1
15475	Zm.9903.1.A1_at	100273348	si946046b11	LOC100273348	NM_001147789	0.000130706	0.00032181	0.47033	-2.12617	D19a down vs SG200	0.610433	0.917616	-1.08978	tin1.1-1.5 down vs SG200	0.662883	0.929148	-1.07625	tin3 down vs SG200	0.310932	0.841027	-1.18902	tin4 down vs SG200	0.152306	0.779823	-1.28234	tin5 down vs SG200	9.24314	5.52997	1.36749	1
12477	Zm.6376.1.A1_at	100501905	LOC100501905	uncharacterized LOC100501905	NM_001196544	3.68644e-06	1.66466e-06	0.470231	-2.12662	D19a down vs SG200	0.00079938	0.654605	-1.52764	tin1.1-1.5 down vs SG200	1.00483e-06	0.455994	-2.19301	tin3 down vs SG200	1.14163e-06	0.459584	-2.17588	tin4 down vs SG200	1.03711e-06	0.456882	-2.18875	tin5 down vs SG200	16.1616	3.73282	0.527929	1
4932	Zm.16304.1.A1_at	100284082	LOC100284082	60S ribosomal protein L12	NM_001156980	4.0045e-05	5.20164e-06	0.470209	-2.12671	D19a down vs SG200	0.00172256	0.654553	-1.52776	tin1.1-1.5 down vs SG200	0.000206371	0.583497	-1.7138	tin3 down vs SG200	2.03557e-05	0.511085	-1.95662	tin4 down vs SG200	0.000135613	0.570042	-1.75426	tin5 down vs SG200	11.2086	3.11719	0.635674	1
11671	Zm.5770.2.S1_a_at	606417	pdi12	protein disulfide isomerase12	NM_001112292	1.06007e-09	5.1524e-09	0.470007	-2.12763	D19a down vs SG200	0.000121453	0.713351	-1.40184	tin1.1-1.5 down vs SG200	0.0020157	0.781185	-1.28011	tin3 down vs SG200	0.00198992	0.780866	-1.28063	tin4 down vs SG200	3.00284e-05	0.680202	-1.47015	tin5 down vs SG200	50.0792	4.92171	0.224637	1
2601	Zm.13323.1.S1_at	100384615	LOC100384615	uncharacterized LOC100384615	NM_001177113	8.04859e-10	9.13596e-08	0.469876	-2.12822	D19a down vs SG200	0.325881	0.919851	-1.08713	tin1.1-1.5 down vs SG200	0.00171325	0.733535	-1.36326	tin3 down vs SG200	0.0581477	0.845184	-1.18317	tin4 down vs SG200	0.00885695	0.782266	-1.27834	tin5 down vs SG200	51.9368	7.71177	0.339392	1
7637	Zm.2062.1.S1_at	100280421	cl12053_1	LOC100280421	NM_001153344	3.90291e-07	1.0313e-08	0.46949	-2.12997	D19a down vs SG200	0.0160596	0.827155	-1.20896	tin1.1-1.5 down vs SG200	0.0154226	0.826003	-1.21065	tin3 down vs SG200	1.39282e-05	0.648059	-1.54307	tin4 down vs SG200	0.000423445	0.731896	-1.36631	tin5 down vs SG200	22.3743	2.43125	0.248372	1
8484	Zm.2915.1.A1_at	---	---	---	---	5.07629e-09	0.000110585	0.469259	-2.13102	D19a down vs SG200	0.176512	0.810219	-1.23423	tin1.1-1.5 down vs SG200	0.0507105	0.730223	-1.36945	tin3 down vs SG200	0.000564559	0.528251	-1.89304	tin4 down vs SG200	3.16583e-05	0.426911	-2.34241	tin5 down vs SG200	40.6488	19.677	1.10645	1
317	Zm.10125.1.A1_a_at	100280947 /// 100383791	LOC100280947 /// LOC100383791	cytidine/deoxycytidylate deaminase family protein /// uncharacterized LOC100383791	NM_001153867 /// NM_001176426	5.18889e-07	0.000731825	0.469065	-2.1319	D19a down vs SG200	0.00120899	0.4899	-2.04123	tin1.1-1.5 down vs SG200	0.012583	0.599985	-1.66671	tin3 down vs SG200	7.51565e-06	0.307539	-3.25162	tin4 down vs SG200	8.45567e-06	0.311165	-3.21373	tin5 down vs SG200	21.4869	15.5215	1.65113	1
14378	Zm.8700.1.A1_at	100274586	LOC100274586	uncharacterized LOC100274586	NM_001148939	7.89562e-11	1.73131e-09	0.469034	-2.13204	D19a down vs SG200	0.000966308	0.777768	-1.28573	tin1.1-1.5 down vs SG200	0.000101572	0.726454	-1.37655	tin3 down vs SG200	6.03327e-06	0.662397	-1.50967	tin4 down vs SG200	1.88804e-05	0.688369	-1.45271	tin5 down vs SG200	70.418	5.98146	0.194154	1
575	Zm.10386.1.A1_a_at	100274659	LOC100274659	Uncharacterized LOC100274659	NM_001148984	0.00538251	0.00304664	0.468253	-2.1356	D19a down vs SG200	0.0722715	0.657865	-1.52007	tin1.1-1.5 down vs SG200	0.0690799	0.654391	-1.52814	tin3 down vs SG200	0.000883959	0.412121	-2.42647	tin4 down vs SG200	0.00154677	0.436664	-2.29009	tin5 down vs SG200	4.61868	4.77934	2.36523	1
1579	Zm.12089.1.S1_at	100283227	LOC100283227	GPI-anchored protein	NM_001156129	0.000260504	0.000224931	0.467939	-2.13703	D19a down vs SG200	0.0118604	0.634194	-1.5768	tin1.1-1.5 down vs SG200	0.00429438	0.586647	-1.7046	tin3 down vs SG200	0.00131677	0.536236	-1.86485	tin4 down vs SG200	0.00160978	0.544496	-1.83656	tin5 down vs SG200	8.22205	4.62523	1.2858	1
7497	Zm.19328.1.A1_at	100273799	si687042f02	LOC100273799	NM_001148201	1.3249e-06	2.93351e-05	0.467738	-2.13795	D19a down vs SG200	0.00616138	0.659698	-1.51585	tin1.1-1.5 down vs SG200	0.00106101	0.590937	-1.69223	tin3 down vs SG200	5.81502e-06	0.417101	-2.3975	tin4 down vs SG200	5.13219e-05	0.485863	-2.05819	tin5 down vs SG200	18.7788	7.14493	0.869665	1
10550	Zm.475.1.S1_at	541794	csu134	LOC541794	NM_001111477	1.30828e-20	3.3907e-15	0.467637	-2.13841	D19a down vs SG200	0.0501341	1.05765	1.05765	tin1.1-1.5 up vs SG200	0.176511	1.03812	1.03812	tin3 up vs SG200	8.49769e-10	0.713651	-1.40124	tin4 down vs SG200	1.33436e-06	0.820672	-1.21851	tin5 down vs SG200	1221.66	18.6893	0.0349675	1
8880	Zm.3297.1.A1_at	100284846	LOC100284846	dihydroflavonol-4-reductase	NM_001157741	1.38033e-09	4.77663e-07	0.467588	-2.13863	D19a down vs SG200	0.0406526	0.811232	-1.23269	tin1.1-1.5 down vs SG200	0.416131	0.924579	-1.08157	tin3 down vs SG200	0.00411949	0.730432	-1.36905	tin4 down vs SG200	0.00128602	0.693555	-1.44185	tin5 down vs SG200	48.3577	9.3255	0.440787	1
955	Zm.10879.1.S1_at	100281032	pco106247	LOC100281032	NM_001153951	0.00154691	0.00534176	0.467532	-2.13889	D19a down vs SG200	0.00457327	0.459456	-2.17648	tin1.1-1.5 down vs SG200	0.000462761	0.355282	-2.81467	tin3 down vs SG200	0.000462658	0.355273	-2.81474	tin4 down vs SG200	3.59004e-05	0.263216	-3.79916	tin5 down vs SG200	5.94749	7.24378	2.7839	1
14057	Zm.820.1.A1_x_at	100216625	LOC100216625	uncharacterized LOC100216625	NM_001143038	3.66418e-06	6.98978e-06	0.467243	-2.14021	D19a down vs SG200	0.0113798	0.71655	-1.39558	tin1.1-1.5 down vs SG200	0.00327298	0.66856	-1.49575	tin3 down vs SG200	7.94554e-06	0.471089	-2.12274	tin4 down vs SG200	2.53434e-05	0.50642	-1.97465	tin5 down vs SG200	16.1761	4.80657	0.679178	1
3880	Zm.14759.1.S1_at	100191677	LOC100191677	uncharacterized LOC100191677	NM_001137106	1.11922e-07	1.57823e-07	0.467111	-2.14082	D19a down vs SG200	0.00793357	0.7693	-1.29988	tin1.1-1.5 down vs SG200	0.000837839	0.701447	-1.42562	tin3 down vs SG200	1.75863e-06	0.531456	-1.88162	tin4 down vs SG200	1.07101e-05	0.580206	-1.72353	tin5 down vs SG200	26.6605	4.36008	0.373808	1
1564	Zm.12073.1.S1_at	100276174	LOC100276174	uncharacterized LOC100276174	NM_001150024	0.00115086	0.000178081	0.466873	-2.14191	D19a down vs SG200	0.00128648	0.542252	-1.84416	tin1.1-1.5 down vs SG200	0.0243081	0.676561	-1.47806	tin3 down vs SG200	0.00125169	0.541145	-1.84793	tin4 down vs SG200	0.0001719	0.4656	-2.14777	tin5 down vs SG200	6.29228	3.39472	1.23315	1
11851	Zm.5909.1.A1_at	100192467	si605009f09	LOC100192467	NM_001137687	1.56808e-06	0.000104229	0.466746	-2.14249	D19a down vs SG200	0.929491	1.01349	1.01349	tin1.1-1.5 up vs SG200	0.0824906	0.758766	-1.31793	tin3 down vs SG200	0.000140362	0.477147	-2.09579	tin4 down vs SG200	0.000642216	0.532698	-1.87724	tin5 down vs SG200	18.3246	8.89327	1.1093	1
5541	Zm.17093.1.S1_at	100193332	LOC100193332	uncharacterized LOC100193332	NM_001138468	0.0231382	0.00261444	0.466609	-2.14312	D19a down vs SG200	0.123466	0.70593	-1.41657	tin1.1-1.5 down vs SG200	0.00376271	0.484161	-2.06543	tin3 down vs SG200	0.00315346	0.475562	-2.10278	tin4 down vs SG200	0.00743695	0.51896	-1.92693	tin5 down vs SG200	3.2846	3.29226	2.29105	1
5286	Zm.16779.3.S1_at	100273958	LOC100273958	uncharacterized LOC100273958	---	2.98452e-12	1.23341e-08	0.466477	-2.14373	D19a down vs SG200	0.301206	0.925941	-1.07998	tin1.1-1.5 down vs SG200	0.0133148	0.81841	-1.22188	tin3 down vs SG200	9.46851e-07	0.575392	-1.73794	tin4 down vs SG200	3.77363e-06	0.609749	-1.64002	tin5 down vs SG200	107.535	12.1897	0.2591	1
14903	Zm.9316.1.A1_at	100276829	LOC100276829	uncharacterized LOC100276829	NM_001150538	1.14828e-05	0.000355127	0.466181	-2.14509	D19a down vs SG200	0.0177913	0.639681	-1.56328	tin1.1-1.5 down vs SG200	0.0126714	0.622029	-1.60764	tin3 down vs SG200	3.18621e-05	0.38024	-2.62992	tin4 down vs SG200	0.00428995	0.569815	-1.75496	tin5 down vs SG200	13.6198	8.51841	1.42958	1
8251	Zm.2690.1.S1_at	---	---	---	---	0.000412784	0.000421581	0.465471	-2.14836	D19a down vs SG200	0.159647	0.775162	-1.29005	tin1.1-1.5 down vs SG200	0.0145476	0.623107	-1.60486	tin3 down vs SG200	0.00346471	0.553442	-1.80688	tin4 down vs SG200	0.00250674	0.538989	-1.85533	tin5 down vs SG200	7.58672	4.94392	1.4895	1
14724	Zm.908.1.A1_at	---	---	---	---	8.82375e-09	4.20322e-08	0.465404	-2.14867	D19a down vs SG200	0.000847796	0.724074	-1.38107	tin1.1-1.5 down vs SG200	0.00970468	0.793345	-1.26049	tin3 down vs SG200	1.07769e-06	0.549279	-1.82057	tin4 down vs SG200	0.000527517	0.711227	-1.40602	tin5 down vs SG200	37.7366	5.12998	0.310725	1
4619	Zm.15877.1.A1_x_at	100126989	IDP2581	LOC100126989	---	2.35684e-07	7.534e-09	0.464865	-2.15116	D19a down vs SG200	0.0088175	0.811956	-1.23159	tin1.1-1.5 down vs SG200	0.0131474	0.822961	-1.21512	tin3 down vs SG200	6.55952e-06	0.63229	-1.58155	tin4 down vs SG200	4.38662e-05	0.678506	-1.47383	tin5 down vs SG200	24.0252	2.56345	0.243882	1
8701	Zm.3129.1.A1_at	---	---	---	---	5.89392e-08	3.45441e-06	0.464701	-2.15192	D19a down vs SG200	0.0312427	1.2989	1.2989	tin1.1-1.5 up vs SG200	0.451958	0.91815	-1.08915	tin3 down vs SG200	0.00116451	0.646174	-1.54757	tin4 down vs SG200	0.0319736	0.77088	-1.29722	tin5 down vs SG200	29.1345	7.81127	0.612825	1
9314	Zm.3712.1.S1_at	100216583	LOC100216583	Uncharacterized LOC100216583	NM_001142999	3.16065e-12	7.33694e-09	0.46466	-2.15211	D19a down vs SG200	0.260297	1.08485	1.08485	tin1.1-1.5 up vs SG200	0.171625	1.10503	1.10503	tin3 up vs SG200	3.94143e-07	0.563786	-1.77372	tin4 down vs SG200	0.000146497	0.708207	-1.41202	tin5 down vs SG200	106.746	11.3603	0.243256	1
7494	Zm.19324.1.A1_at	100279823	LOC100279823	uncharacterized LOC100279823	NM_001152778	6.50714e-07	7.17237e-05	0.463968	-2.15532	D19a down vs SG200	0.772235	1.04357	1.04357	tin1.1-1.5 up vs SG200	0.218097	0.830497	-1.2041	tin3 down vs SG200	0.00302309	0.603089	-1.65813	tin4 down vs SG200	0.000898544	0.554858	-1.80226	tin5 down vs SG200	20.8037	9.54229	1.04842	1
16737	ZmAffx.434.1.S1_at	100383792	LOC100383792	Uncharacterized LOC100383792	NM_001176427	0.000925439	0.000107142	0.46379	-2.15615	D19a down vs SG200	0.0013515	0.558016	-1.79206	tin1.1-1.5 down vs SG200	0.00021361	0.488227	-2.04823	tin3 down vs SG200	6.79129e-05	0.448067	-2.23181	tin4 down vs SG200	0.00107125	0.548813	-1.82211	tin5 down vs SG200	6.55431	3.25165	1.13396	1
5596	Zm.17167.1.A1_a_at	100276673 /// 100303853	LOC100303853 /// umc1954	uncharacterized LOC100303853 /// LOC100276673	NM_001150401 /// NM_001165470	1.1484e-05	1.17771e-06	0.463295	-2.15845	D19a down vs SG200	5.0341e-05	0.571807	-1.74884	tin1.1-1.5 down vs SG200	1.55315e-05	0.537153	-1.86167	tin3 down vs SG200	7.10627e-07	0.449143	-2.22646	tin4 down vs SG200	1.17394e-06	0.463205	-2.15887	tin5 down vs SG200	13.6196	3.09611	0.519605	1
5452	Zm.16958.1.A1_a_at	100193269	LOC100193269	uncharacterized LOC100193269	NM_001138416	6.5351e-05	1.75305e-05	0.462978	-2.15993	D19a down vs SG200	1.2045e-05	0.451276	-2.21594	tin1.1-1.5 down vs SG200	1.92103e-05	0.46585	-2.14661	tin3 down vs SG200	5.02593e-05	0.496533	-2.01397	tin4 down vs SG200	2.66189e-06	0.405468	-2.46628	tin5 down vs SG200	10.3601	3.69366	0.814924	1
2101	Zm.12731.1.S1_at	100273853	LOC100273853	uncharacterized LOC100273853	NM_001148250	0.000135153	0.00109531	0.462793	-2.16079	D19a down vs SG200	0.140538	0.740216	-1.35096	tin1.1-1.5 down vs SG200	0.101979	0.714228	-1.40011	tin3 down vs SG200	0.0328453	0.63564	-1.57322	tin4 down vs SG200	0.042474	0.652037	-1.53366	tin5 down vs SG200	9.1916	7.55952	1.87986	1
334	Zm.10133.1.A1_at	100280498	LOC100280498	ruBisCO large subunit-binding protein subunit beta	NM_001153418	7.15324e-13	5.07404e-09	0.462677	-2.16134	D19a down vs SG200	0.0156696	0.831229	-1.20304	tin1.1-1.5 down vs SG200	0.000391381	0.736916	-1.35701	tin3 down vs SG200	1.67306e-06	0.605504	-1.65152	tin4 down vs SG200	1.25137e-05	0.654039	-1.52896	tin5 down vs SG200	129.13	13.1963	0.233586	1
9136	Zm.3540.1.A1_at	100304383	LOC100304383	uncharacterized LOC100304383	NM_001165819	6.46817e-07	5.05381e-06	0.462411	-2.16258	D19a down vs SG200	0.00449374	0.683921	-1.46216	tin1.1-1.5 down vs SG200	0.0791551	0.805984	-1.24072	tin3 down vs SG200	0.00745773	0.703165	-1.42214	tin4 down vs SG200	0.0151451	0.731352	-1.36733	tin5 down vs SG200	20.8216	6.0212	0.660984	1
3877	Zm.14731.1.S1_at	100280252	LOC100280252	uncharacterized LOC100280252	NM_001153180	2.45955e-06	0.000384915	0.462286	-2.16316	D19a down vs SG200	0.60553	1.09515	1.09515	tin1.1-1.5 up vs SG200	0.330877	0.841134	-1.18887	tin3 down vs SG200	0.000173897	0.432414	-2.3126	tin4 down vs SG200	0.00481509	0.568861	-1.7579	tin5 down vs SG200	17.157	11.1597	1.48674	1
5453	Zm.16958.1.A1_x_at	100193269	LOC100193269	uncharacterized LOC100193269	NM_001138416	3.96718e-05	7.33038e-06	0.461988	-2.16456	D19a down vs SG200	1.28919e-05	0.479114	-2.08718	tin1.1-1.5 down vs SG200	1.79979e-05	0.489347	-2.04354	tin3 down vs SG200	2.61198e-05	0.500871	-1.99652	tin4 down vs SG200	2.56499e-06	0.430741	-2.32158	tin5 down vs SG200	11.2253	3.46309	0.705159	1
6997	Zm.1856.1.A1_at	---	---	---	---	1.12725e-05	6.20578e-06	0.461698	-2.16592	D19a down vs SG200	0.0541845	0.783775	-1.27588	tin1.1-1.5 down vs SG200	0.0839381	0.805657	-1.24122	tin3 down vs SG200	5.76965e-05	0.530218	-1.88602	tin4 down vs SG200	0.000338952	0.587653	-1.70169	tin5 down vs SG200	13.6584	4.10391	0.686783	1
9458	Zm.3845.2.A1_at	100272900	LOC100272900	uncharacterized LOC100272900	NM_001147353	1.73229e-05	1.01603e-05	0.461479	-2.16695	D19a down vs SG200	0.106278	0.81108	-1.23292	tin1.1-1.5 down vs SG200	0.112981	0.81453	-1.2277	tin3 down vs SG200	0.0560826	0.777269	-1.28656	tin4 down vs SG200	0.19071	0.846068	-1.18194	tin5 down vs SG200	12.7847	4.18135	0.747562	1
3660	Zm.14465.1.S1_at	100279274	LOC100279274	uncharacterized LOC100279274	NM_001152295	4.13335e-10	2.97421e-08	0.461399	-2.16732	D19a down vs SG200	0.0224784	0.821615	-1.21712	tin1.1-1.5 down vs SG200	0.002894	0.760979	-1.3141	tin3 down vs SG200	5.57319e-07	0.536814	-1.86284	tin4 down vs SG200	1.48418e-05	0.621317	-1.60948	tin5 down vs SG200	56.7049	7.49961	0.302301	1
13762	Zm.7768.1.A1_at	---	---	---	---	0.00166012	0.0071588	0.461397	-2.16733	D19a down vs SG200	0.00115822	0.371413	-2.69242	tin1.1-1.5 down vs SG200	0.000337223	0.320182	-3.12322	tin3 down vs SG200	0.00374384	0.427035	-2.34173	tin4 down vs SG200	0.00660521	0.456967	-2.18834	tin5 down vs SG200	5.86693	8.08123	3.14839	1
13469	Zm.7308.1.S1_at	541932	umc1540	LOC541932	NM_001111595	0.00156788	3.52741e-05	0.461369	-2.16746	D19a down vs SG200	0.0406243	0.737676	-1.35561	tin1.1-1.5 down vs SG200	0.108039	0.792527	-1.26179	tin3 down vs SG200	0.00171319	0.598385	-1.67116	tin4 down vs SG200	0.000682644	0.563664	-1.77411	tin5 down vs SG200	5.93209	2.41885	0.932016	1
6870	Zm.18422.1.S1_at	100283252	LOC100283252	nuclear transcription factor Y subunit C-2	NM_001156154	6.77195e-08	3.34988e-09	0.460614	-2.17102	D19a down vs SG200	0.00180113	0.779102	-1.28353	tin1.1-1.5 down vs SG200	0.000907229	0.762335	-1.31176	tin3 down vs SG200	3.99765e-08	0.521873	-1.91618	tin4 down vs SG200	4.21402e-07	0.579305	-1.72621	tin5 down vs SG200	28.5818	2.78873	0.223018	1
3703	Zm.14497.3.A1_at	100274083	trh1	thioredoxin h homolog1	NM_001148462	9.80476e-06	4.1347e-07	0.460409	-2.17198	D19a down vs SG200	0.000414939	0.656704	-1.52276	tin1.1-1.5 down vs SG200	0.000280494	0.645004	-1.55038	tin3 down vs SG200	4.17913e-06	0.524296	-1.90732	tin4 down vs SG200	9.25138e-06	0.546588	-1.82953	tin5 down vs SG200	13.9522	2.74	0.448879	1
12787	Zm.6633.1.A1_at	100273911	LOC100273911	uncharacterized LOC100273911	NM_001148303	6.6478e-05	2.36505e-06	0.460269	-2.17264	D19a down vs SG200	0.0214111	0.757845	-1.31953	tin1.1-1.5 down vs SG200	0.0140048	0.74089	-1.34973	tin3 down vs SG200	0.0155985	0.745131	-1.34205	tin4 down vs SG200	0.00102004	0.64689	-1.54586	tin5 down vs SG200	10.3314	2.66994	0.5907	1
13414	Zm.7165.1.A1_at	100284115	LOC100284115	60S ribosomal protein L19-3	NM_001157012	1.28402e-06	9.2058e-07	0.46021	-2.17292	D19a down vs SG200	0.000206602	0.617661	-1.61901	tin1.1-1.5 down vs SG200	4.29388e-05	0.570514	-1.75281	tin3 down vs SG200	3.01644e-06	0.493648	-2.02574	tin4 down vs SG200	9.20325e-06	0.525569	-1.9027	tin5 down vs SG200	18.8644	4.19754	0.508599	1
11765	Zm.5843.1.S1_at	100279780	IDP2385	LOC100279780	NM_001152738	1.15531e-10	8.38323e-10	0.459898	-2.17439	D19a down vs SG200	0.0156073	0.848203	-1.17896	tin1.1-1.5 down vs SG200	0.197882	0.921492	-1.0852	tin3 down vs SG200	1.27447e-06	0.633644	-1.57817	tin4 down vs SG200	0.000421401	0.763737	-1.30935	tin5 down vs SG200	67.0091	5.42431	0.185026	1
2869	Zm.13588.1.A1_at	---	---	---	---	1.35273e-06	2.47431e-05	0.459792	-2.17489	D19a down vs SG200	0.643098	1.06476	1.06476	tin1.1-1.5 up vs SG200	0.0584526	1.31097	1.31097	tin3 up vs SG200	0.950844	0.991714	-1.00836	tin4 down vs SG200	0.284056	0.863052	-1.15868	tin5 down vs SG200	18.7223	7.2237	0.881907	1
8745	Zm.3162.1.A1_at	100279366	pco123556	LOC100279366	NM_001152383	1.45385e-07	7.30132e-09	0.458826	-2.17947	D19a down vs SG200	0.000264254	0.718875	-1.39106	tin1.1-1.5 down vs SG200	0.00103466	0.753105	-1.32784	tin3 down vs SG200	4.13115e-06	0.616645	-1.62168	tin4 down vs SG200	1.12027e-06	0.584477	-1.71093	tin5 down vs SG200	25.7068	2.82483	0.251169	1
11131	Zm.5268.1.S1_at	100502385	LOC100502385	uncharacterized LOC100502385	NM_001196863	1.52506e-09	7.38759e-08	0.458538	-2.18084	D19a down vs SG200	3.41136e-05	0.621337	-1.60943	tin1.1-1.5 down vs SG200	0.00103672	0.715396	-1.39783	tin3 down vs SG200	2.66116e-08	0.431858	-2.31558	tin4 down vs SG200	3.1451e-08	0.436212	-2.29246	tin5 down vs SG200	47.7221	7.31958	0.350581	1
11488	Zm.5582.1.S1_at	100382068	LOC100382068	uncharacterized LOC100382068	NM_001174831	9.27431e-10	7.32979e-08	0.458288	-2.18203	D19a down vs SG200	0.000145337	0.66062	-1.51373	tin1.1-1.5 down vs SG200	0.00836318	0.777314	-1.28648	tin3 down vs SG200	6.3715e-06	0.57636	-1.73503	tin4 down vs SG200	1.0918e-05	0.590738	-1.6928	tin5 down vs SG200	50.9727	7.82009	0.350668	1
7685	Zm.2125.1.S1_at	100126893	nad1	NADH ubiquinone oxidoreductase1	---	0.0193141	0.00207698	0.45824	-2.18226	D19a down vs SG200	0.0141276	0.556665	-1.79641	tin1.1-1.5 down vs SG200	0.00297658	0.475151	-2.1046	tin3 down vs SG200	0.00306778	0.476597	-2.09821	tin4 down vs SG200	0.00551235	0.505636	-1.97771	tin5 down vs SG200	3.43874	3.401	2.26063	1
8754	Zm.3169.3.S1_at	100282547	LOC100282547	60S ribosomal protein L33-B	NM_001155455	6.16376e-06	9.68359e-07	0.457673	-2.18497	D19a down vs SG200	0.0170787	0.762236	-1.31193	tin1.1-1.5 down vs SG200	0.00306699	0.70087	-1.4268	tin3 down vs SG200	6.18522e-05	0.577838	-1.73059	tin4 down vs SG200	0.00200154	0.686571	-1.45651	tin5 down vs SG200	14.9672	3.40487	0.519974	1
9723	Zm.4055.1.A1_at	100284071	si606065d12	LOC100284071	NM_001156969	1.7246e-06	1.89782e-06	0.45731	-2.1867	D19a down vs SG200	8.51827e-07	0.434499	-2.3015	tin1.1-1.5 down vs SG200	7.66503e-08	0.367919	-2.71799	tin3 down vs SG200	5.94553e-07	0.424365	-2.35646	tin4 down vs SG200	2.01682e-06	0.459055	-2.17839	tin5 down vs SG200	18.0723	4.58318	0.579662	1
3984	Zm.14916.3.S1_a_at	100272259	LOC100272259	uncharacterized LOC100272259	NM_001146752	6.71059e-08	6.0559e-06	0.457263	-2.18693	D19a down vs SG200	0.0116941	0.713838	-1.40088	tin1.1-1.5 down vs SG200	0.0630325	0.789235	-1.26705	tin3 down vs SG200	0.00100562	0.621658	-1.6086	tin4 down vs SG200	1.4308e-05	0.4833	-2.06911	tin5 down vs SG200	28.6178	8.77879	0.701166	1
14892	Zm.930.1.A1_at	100382521	LOC100382521	uncharacterized LOC100382521	NM_001175258	6.81185e-07	6.04522e-07	0.457168	-2.18738	D19a down vs SG200	0.99671	1.00041	1.00041	tin1.1-1.5 up vs SG200	0.0274153	0.7874	-1.27	tin3 down vs SG200	0.00360195	0.714895	-1.39881	tin4 down vs SG200	0.00499056	0.725871	-1.37766	tin5 down vs SG200	20.6679	4.38162	0.484574	1
10197	Zm.4462.1.A1_at	100283633	TIDP3181	LOC100283633	NM_001156534	9.36136e-05	2.54546e-05	0.456937	-2.18848	D19a down vs SG200	0.0130392	0.687303	-1.45496	tin1.1-1.5 down vs SG200	0.000154082	0.516573	-1.93583	tin3 down vs SG200	1.6275e-05	0.442695	-2.25889	tin4 down vs SG200	6.00285e-05	0.48487	-2.06241	tin5 down vs SG200	9.76911	3.84944	0.900668	1
8442	Zm.2875.1.A1_at	---	---	---	---	0.000109585	1.3959e-06	0.456879	-2.18876	D19a down vs SG200	0.0004835	0.631838	-1.58268	tin1.1-1.5 down vs SG200	3.72824e-05	0.552665	-1.80942	tin3 down vs SG200	0.0003375	0.620406	-1.61185	tin4 down vs SG200	9.52052e-05	0.581064	-1.72098	tin5 down vs SG200	9.51819	2.304	0.553287	1
7803	Zm.2246.1.A1_at	100285869	si660015b07	LOC100285869	NM_001158759	5.2218e-10	1.5992e-06	0.456394	-2.19109	D19a down vs SG200	0.0348041	1.27852	1.27852	tin1.1-1.5 up vs SG200	0.432512	0.917798	-1.08956	tin3 down vs SG200	1.69265e-07	0.393561	-2.5409	tin4 down vs SG200	1.57908e-06	0.456033	-2.19283	tin5 down vs SG200	54.987	13.6381	0.566913	1
7719	Zm.216.1.S1_at	542006	mus2	MutS homolog2	---	0.0145707	0.000447564	0.456098	-2.19251	D19a down vs SG200	0.0270979	0.647871	-1.54352	tin1.1-1.5 down vs SG200	0.0320029	0.657619	-1.52064	tin3 down vs SG200	0.0024773	0.527473	-1.89583	tin4 down vs SG200	0.00518291	0.561458	-1.78108	tin5 down vs SG200	3.68508	2.56413	1.59043	1
578	Zm.10386.2.S1_x_at	100274659	LOC100274659	uncharacterized LOC100274659	NM_001148984	0.000317459	0.00152253	0.454883	-2.19837	D19a down vs SG200	0.0226757	0.594187	-1.68297	tin1.1-1.5 down vs SG200	0.12431	0.715407	-1.39781	tin3 down vs SG200	0.000128984	0.355663	-2.81165	tin4 down vs SG200	0.000292371	0.386408	-2.58794	tin5 down vs SG200	7.94478	7.40086	2.12923	1
525	Zm.10333.1.A1_at	100279061	LOC100279061	uncharacterized LOC100279061	---	3.32343e-06	3.23621e-05	0.454851	-2.19852	D19a down vs SG200	0.0374399	0.731106	-1.36779	tin1.1-1.5 down vs SG200	0.00419525	0.63107	-1.58461	tin3 down vs SG200	0.000127814	0.500717	-1.99714	tin4 down vs SG200	2.05774e-05	0.440234	-2.27152	tin5 down vs SG200	16.4118	6.83245	0.951572	1
12823	Zm.6671.3.S1_at	100273935	LOC100273935	uncharacterized LOC100273935	NM_001148327	1.2429e-07	4.85689e-05	0.454736	-2.19908	D19a down vs SG200	0.61071	0.92829	-1.07725	tin1.1-1.5 down vs SG200	0.0196292	0.689655	-1.45	tin3 down vs SG200	0.000261195	0.512787	-1.95013	tin4 down vs SG200	0.00507817	0.628141	-1.592	tin5 down vs SG200	26.2746	11.7933	1.02594	1
6451	Zm.17990.1.S1_at	100275286	LOC100275286	uncharacterized LOC100275286	---	5.93751e-09	0.000174955	0.454684	-2.19933	D19a down vs SG200	0.395965	1.15206	1.15206	tin1.1-1.5 up vs SG200	0.876633	1.02593	1.02593	tin3 up vs SG200	0.000601845	0.501122	-1.99552	tin4 down vs SG200	0.184765	0.798577	-1.25223	tin5 down vs SG200	39.8028	22.9089	1.31557	1
2633	Zm.13354.1.S1_s_at	100285387	LOC100285387	indole-3-acetic acid-amido synthetase GH3.8	NM_001158280	1.00075e-10	0.000661661	0.454321	-2.20109	D19a down vs SG200	0.864752	0.968099	-1.03295	tin1.1-1.5 down vs SG200	0.466777	1.14986	1.14986	tin3 up vs SG200	0.0505973	0.673063	-1.48575	tin4 down vs SG200	0.185394	0.771656	-1.29591	tin5 down vs SG200	68.2763	52.3514	1.75259	1
4218	Zm.15379.1.A1_at	---	---	---	---	3.82396e-10	1.33737e-07	0.454214	-2.20161	D19a down vs SG200	0.00518925	0.750868	-1.33179	tin1.1-1.5 down vs SG200	0.263467	0.902422	-1.10813	tin3 down vs SG200	0.0285327	0.807985	-1.23765	tin4 down vs SG200	0.0013633	0.709894	-1.40866	tin5 down vs SG200	57.2878	9.82556	0.392028	1
2597	Zm.13319.1.S1_at	100191496	gpm318	LOC100191496	NM_001136928	8.59968e-08	1.24833e-06	0.453591	-2.20463	D19a down vs SG200	0.807872	0.974307	-1.02637	tin1.1-1.5 down vs SG200	0.99688	1.00042	1.00042	tin3 up vs SG200	0.110149	0.836889	-1.1949	tin4 down vs SG200	0.827506	1.02359	1.02359	tin5 up vs SG200	27.6531	6.69826	0.553656	1
10852	Zm.5012.1.A1_at	100283409	LOC100283409	auxin response factor 75	NM_001156310	0.00191513	0.00120471	0.453165	-2.2067	D19a down vs SG200	0.0296808	0.618067	-1.61795	tin1.1-1.5 down vs SG200	0.00668645	0.533848	-1.87319	tin3 down vs SG200	0.00336571	0.499881	-2.00047	tin4 down vs SG200	0.00939655	0.551669	-1.81268	tin5 down vs SG200	5.70597	5.06717	2.02982	1
12924	Zm.6756.1.S1_s_at	100280468	cl15281_1(600)	LOC100280468	NM_001153388	6.3885e-05	0.00886121	0.453087	-2.20708	D19a down vs SG200	0.0354578	1.84124	1.84124	tin1.1-1.5 up vs SG200	0.00321343	2.50923	2.50923	tin3 up vs SG200	0.614502	1.14627	1.14627	tin4 up vs SG200	0.585874	1.15925	1.15925	tin5 up vs SG200	10.3983	16.0502	3.52811	1
5864	Zm.1738.2.A1_at	100282768	LOC100282768	soluble inorganic pyrophosphatase	NM_001155674	1.66554e-05	1.89359e-06	0.452954	-2.20773	D19a down vs SG200	0.0266629	0.76637	-1.30485	tin1.1-1.5 down vs SG200	0.0352821	0.778263	-1.28491	tin3 down vs SG200	0.0174189	0.748967	-1.33517	tin4 down vs SG200	0.00347555	0.688427	-1.45259	tin5 down vs SG200	12.8627	3.34112	0.59372	1
3544	Zm.14319.1.A1_a_at	100284730 /// 542270	cdc2 /// pco133105a	cell division control protein2 homolog /// LOC100284730	NM_001111872 /// NM_001157625	1.37792e-09	3.23143e-07	0.452942	-2.20779	D19a down vs SG200	0.15583	0.868072	-1.15198	tin1.1-1.5 down vs SG200	0.0195851	0.781615	-1.2794	tin3 down vs SG200	3.37668e-06	0.517637	-1.93185	tin4 down vs SG200	1.16205e-05	0.552337	-1.81049	tin5 down vs SG200	48.3689	9.53852	0.450751	1
9304	Zm.3699.7.S1_a_at	542529	rps6	ribosomal proteinS6	NM_001112074	0.000149043	4.53325e-06	0.452863	-2.20817	D19a down vs SG200	3.54109e-05	0.515394	-1.94026	tin1.1-1.5 down vs SG200	0.000529641	0.603119	-1.65805	tin3 down vs SG200	4.44316e-05	0.522491	-1.91391	tin4 down vs SG200	8.05566e-05	0.541303	-1.84739	tin5 down vs SG200	9.04209	2.70887	0.684764	1
12337	Zm.626.1.S1_at	541917	sfp1	sulfate permease1	NM_001111580	6.75323e-07	7.09767e-06	0.451386	-2.2154	D19a down vs SG200	0.886371	1.01788	1.01788	tin1.1-1.5 up vs SG200	0.38873	1.1142	1.1142	tin3 up vs SG200	2.1458e-05	0.485373	-2.06027	tin4 down vs SG200	0.000170953	0.552032	-1.81149	tin5 down vs SG200	20.6935	6.73693	0.744132	1
6115	Zm.17663.1.S1_at	100384114	cl33992_1	LOC100384114	NM_001176702	7.74667e-09	2.18421e-08	0.451361	-2.21552	D19a down vs SG200	0.0336098	0.833711	-1.19946	tin1.1-1.5 down vs SG200	0.00903524	0.792651	-1.26159	tin3 down vs SG200	0.000292952	0.697452	-1.43379	tin4 down vs SG200	0.00268389	0.757635	-1.3199	tin5 down vs SG200	38.4043	5.13935	0.305879	1
5986	Zm.17550.1.A1_at	100275288 /// 100384453 /// 100500985	LOC100275288 /// LOC100384453 /// LOC100500985	uncharacterized LOC100275288 /// uncharacterized LOC100384453 /// uncharacterized LOC10	---	0.000671564	0.000111098	0.451214	-2.21624	D19a down vs SG200	0.000114303	0.452215	-2.21134	tin1.1-1.5 down vs SG200	0.00058176	0.512061	-1.95289	tin3 down vs SG200	0.000283667	0.485003	-2.06184	tin4 down vs SG200	0.000297259	0.486733	-2.05451	tin5 down vs SG200	6.95239	3.72676	1.22523	1
5618	Zm.17187.1.A1_at	100279743	LOC100279743	uncharacterized LOC100279743	NM_001152701	0.0055991	0.00122857	0.450808	-2.21824	D19a down vs SG200	0.0132345	0.567497	-1.76212	tin1.1-1.5 down vs SG200	0.0131016	0.566932	-1.76388	tin3 down vs SG200	0.000837972	0.434422	-2.30191	tin4 down vs SG200	0.00135693	0.455154	-2.19706	tin5 down vs SG200	4.57968	4.14034	2.06644	1
5866	Zm.1739.1.A1_at	100283872	pco061803	LOC100283872	NM_001156770	2.17584e-09	4.15408e-10	0.450714	-2.2187	D19a down vs SG200	0.000978495	0.78692	-1.27078	tin1.1-1.5 down vs SG200	2.31405e-05	0.70455	-1.41935	tin3 down vs SG200	0.000302018	0.760916	-1.31421	tin4 down vs SG200	1.0819e-05	0.687777	-1.45396	tin5 down vs SG200	45.5201	3.52542	0.177023	1
2147	Zm.1279.1.S1_at	542503	rop7	Rho-related protein from plants 7	NM_001112053	0.000638496	0.000173522	0.450481	-2.21985	D19a down vs SG200	0.000242689	0.462795	-2.16078	tin1.1-1.5 down vs SG200	2.27715e-05	0.380413	-2.62872	tin3 down vs SG200	0.000201067	0.455861	-2.19365	tin4 down vs SG200	2.96786e-05	0.38915	-2.5697	tin5 down vs SG200	7.01649	4.12726	1.34451	1
7033	Zm.1868.1.A1_at	100277410	LOC100277410	uncharacterized LOC100277410	NM_001150976	7.23854e-08	3.91261e-08	0.450406	-2.22022	D19a down vs SG200	0.171527	0.889471	-1.12426	tin1.1-1.5 down vs SG200	0.0153129	0.800837	-1.24869	tin3 down vs SG200	7.93823e-06	0.589653	-1.69591	tin4 down vs SG200	4.45645e-06	0.574429	-1.74086	tin5 down vs SG200	28.32	4.14349	0.334422	1
1197	Zm.11654.1.A1_at	100280135	LOC100280135	uncharacterized LOC100280135	NM_001153068	3.18073e-05	2.89068e-05	0.450204	-2.22121	D19a down vs SG200	0.00290403	0.615256	-1.62534	tin1.1-1.5 down vs SG200	4.10644e-05	0.461662	-2.16609	tin3 down vs SG200	2.97138e-05	0.451097	-2.21682	tin4 down vs SG200	2.95251e-05	0.450891	-2.21783	tin5 down vs SG200	11.6257	4.86638	0.956777	1
13631	Zm.7591.1.A1_at	---	---	---	---	6.07903e-05	0.000150999	0.450018	-2.22213	D19a down vs SG200	0.0170002	0.649582	-1.53945	tin1.1-1.5 down vs SG200	0.00537238	0.593778	-1.68413	tin3 down vs SG200	6.90153e-06	0.347082	-2.88116	tin4 down vs SG200	4.5587e-05	0.408204	-2.44976	tin5 down vs SG200	10.4822	6.0111	1.31076	1
5549	Zm.17100.1.S1_a_at	100217230	LOC100217230	uncharacterized LOC100217230	NM_001143586	5.7023e-06	4.82316e-07	0.450002	-2.22221	D19a down vs SG200	0.0139254	0.761391	-1.31339	tin1.1-1.5 down vs SG200	0.537323	0.939646	-1.06423	tin3 down vs SG200	1.62866e-05	0.54924	-1.8207	tin4 down vs SG200	0.00120127	0.678506	-1.47383	tin5 down vs SG200	15.1432	3.22705	0.487091	1
14912	Zm.9327.1.A1_at	100382371	cl34021_1(372)	LOC100382371	NM_001175116	1.53698e-05	7.22902e-06	0.449924	-2.2226	D19a down vs SG200	8.43362e-05	0.526973	-1.89763	tin1.1-1.5 down vs SG200	4.84063e-05	0.50909	-1.96429	tin3 down vs SG200	0.000109427	0.535468	-1.86753	tin4 down vs SG200	1.43735e-05	0.470959	-2.12333	tin5 down vs SG200	13.0233	4.28774	0.75254	1
2370	Zm.13093.1.S1_at	100384551	LOC100384551	Uncharacterized LOC100384551	NM_001177064	0.00588478	0.00159508	0.449908	-2.22268	D19a down vs SG200	0.0686347	0.662947	-1.50842	tin1.1-1.5 down vs SG200	0.00934007	0.53692	-1.86247	tin3 down vs SG200	0.00431573	0.49686	-2.01264	tin4 down vs SG200	0.00430542	0.496742	-2.01312	tin5 down vs SG200	4.53074	4.38985	2.21464	1
7814	Zm.2258.1.S1_at	---	---	---	---	1.59418e-05	1.42371e-05	0.44922	-2.22608	D19a down vs SG200	0.10069	0.796884	-1.25489	tin1.1-1.5 down vs SG200	0.986385	0.997743	-1.00226	tin3 down vs SG200	0.166302	0.827769	-1.20807	tin4 down vs SG200	0.194658	0.838258	-1.19295	tin5 down vs SG200	12.9501	4.80761	0.848554	1
8538	Zm.2972.1.A1_at	100382159	LOC100382159	uncharacterized LOC100382159	NM_001174919	2.63074e-08	4.42588e-06	0.44912	-2.22658	D19a down vs SG200	0.245288	0.86726	-1.15306	tin1.1-1.5 down vs SG200	0.693039	0.953649	-1.0486	tin3 down vs SG200	0.867043	0.980113	-1.02029	tin4 down vs SG200	0.404839	1.10631	1.10631	tin5 up vs SG200	32.541	9.9147	0.696418	1
4779	Zm.16076.2.S1_at	100191361	pco129760	LOC100191361	NM_001136795	3.33133e-06	0.000101295	0.448468	-2.22981	D19a down vs SG200	0.000143596	0.460798	-2.17015	tin1.1-1.5 down vs SG200	6.00218e-05	0.430363	-2.32362	tin3 down vs SG200	5.11832e-05	0.424941	-2.35327	tin4 down vs SG200	2.13352e-05	0.395854	-2.52619	tin5 down vs SG200	16.406	8.76995	1.22184	1
7880	Zm.232.1.A1_at	541628	pco084558	LOC541628	NM_001111383	9.93069e-11	4.82524e-09	0.448461	-2.22985	D19a down vs SG200	0.00380895	0.786843	-1.2709	tin1.1-1.5 down vs SG200	0.00199624	0.769959	-1.29877	tin3 down vs SG200	9.05941e-06	0.635963	-1.57242	tin4 down vs SG200	3.26373e-05	0.66739	-1.49837	tin5 down vs SG200	68.3449	7.50858	0.251115	1
11009	Zm.5139.1.S1_at	100283431	LOC100283431	40S ribosomal protein SA	NM_001156332	9.38855e-05	4.14209e-05	0.447235	-2.23596	D19a down vs SG200	0.00167952	0.580738	-1.72195	tin1.1-1.5 down vs SG200	0.000220428	0.504613	-1.98172	tin3 down vs SG200	0.000176417	0.496727	-2.01318	tin4 down vs SG200	0.000117977	0.482679	-2.07177	tin5 down vs SG200	9.76444	4.43703	1.03864	1
6310	Zm.17836.1.A1_at	100286120	LOC100286120	60S ribosomal protein L31	NM_001159008	0.000762393	0.000851691	0.446879	-2.23774	D19a down vs SG200	0.0344343	0.634371	-1.57636	tin1.1-1.5 down vs SG200	0.221013	0.778241	-1.28495	tin3 down vs SG200	0.0475829	0.65546	-1.52565	tin4 down vs SG200	0.0304117	0.626571	-1.59599	tin5 down vs SG200	6.79308	5.75368	1.93598	1
11845	Zm.5900.1.A1_at	100304088	LOC100304088	ubiquitin-conjugating enzyme E2 I	NM_001165584	0.00223611	0.000350039	0.4463	-2.24064	D19a down vs SG200	0.000615451	0.46848	-2.13456	tin1.1-1.5 down vs SG200	0.00034932	0.446221	-2.24104	tin3 down vs SG200	9.80434e-05	0.399141	-2.50538	tin4 down vs SG200	0.000210537	0.427011	-2.34186	tin5 down vs SG200	5.53447	3.85615	1.59258	1
444	Zm.10236.2.S1_at	100191555	pco107093	LOC100191555	NM_001136985	3.41715e-07	8.64064e-06	0.446266	-2.24082	D19a down vs SG200	4.24927e-06	0.424741	-2.35438	tin1.1-1.5 down vs SG200	2.0815e-06	0.403518	-2.4782	tin3 down vs SG200	8.2177e-05	0.517549	-1.93218	tin4 down vs SG200	8.22039e-05	0.51756	-1.93214	tin5 down vs SG200	22.7993	7.8957	0.791573	1
7425	Zm.19234.1.A1_at	100191668	LOC100191668	uncharacterized LOC100191668	NM_001137097	0.00777459	0.000394394	0.446101	-2.24164	D19a down vs SG200	0.289172	0.82005	-1.21944	tin1.1-1.5 down vs SG200	0.797015	0.953774	-1.04847	tin3 down vs SG200	0.0568334	0.689727	-1.44985	tin4 down vs SG200	0.102701	0.73108	-1.36784	tin5 down vs SG200	4.26187	3.05012	1.63583	1
8959	Zm.3384.1.A1_a_at	100280933 /// 100282452 /// 100285533	LOC100280933 /// LOC100282452 /// LOC100285533	subtilisin-chymotrypsin inhibitor CI-1B /// subtilisin-chymotrypsin inhibitor CI-1B ///	NM_001153853 /// NM_001158424 /// NM_001245889	3.21169e-06	0.00708809	0.446096	-2.24167	D19a down vs SG200	0.00171233	0.373992	-2.67386	tin1.1-1.5 down vs SG200	0.000324207	0.303709	-3.29262	tin3 down vs SG200	0.00202001	0.381727	-2.61967	tin4 down vs SG200	0.000601975	0.328346	-3.04556	tin5 down vs SG200	16.4951	24.6691	3.41839	1
9283	Zm.368.2.S1_at	100193334	LOC100193334	uncharacterized LOC100193334	NM_001138470	1.94087e-07	2.70563e-08	0.445787	-2.24323	D19a down vs SG200	0.00608729	0.775	-1.29032	tin1.1-1.5 down vs SG200	0.229308	0.904049	-1.10614	tin3 down vs SG200	2.65936e-06	0.565285	-1.76902	tin4 down vs SG200	1.93594e-05	0.61734	-1.61985	tin5 down vs SG200	24.689	3.51422	0.325347	1
8765	Zm.3176.1.S1_at	100272855	LOC100272855	uncharacterized LOC100272855	NM_001147308	3.66277e-07	3.95922e-08	0.445679	-2.24377	D19a down vs SG200	3.19896e-06	0.561174	-1.78198	tin1.1-1.5 down vs SG200	7.50095e-06	0.583774	-1.71299	tin3 down vs SG200	9.56004e-07	0.529251	-1.88946	tin4 down vs SG200	2.91955e-06	0.558755	-1.78969	tin5 down vs SG200	22.5765	3.39692	0.343916	1
929	Zm.1084.1.S1_at	541668	rpl30	ribosomal protein L30	NM_001111421	9.42457e-06	0.00033182	0.445628	-2.24403	D19a down vs SG200	0.0360821	0.665661	-1.50227	tin1.1-1.5 down vs SG200	0.00324013	0.540627	-1.84971	tin3 down vs SG200	0.00470584	0.557913	-1.79239	tin4 down vs SG200	0.00150188	0.506724	-1.97346	tin5 down vs SG200	14.0364	9.70501	1.58038	1
9726	Zm.4059.1.A1_at	100285091	LOC100285091	endoglucanase 1	NM_001157986	0.00419942	0.00220888	0.445382	-2.24526	D19a down vs SG200	0.00131004	0.42154	-2.37226	tin1.1-1.5 down vs SG200	0.000287423	0.358627	-2.78841	tin3 down vs SG200	0.000766872	0.398329	-2.51049	tin4 down vs SG200	0.000297161	0.35992	-2.7784	tin5 down vs SG200	4.8681	5.25544	2.46758	1
3527	Zm.14302.1.A1_at	100283656	IDP149	LOC100283656	NM_001156557	4.04568e-14	4.72257e-12	0.445123	-2.24657	D19a down vs SG200	0.00182406	0.845793	-1.18232	tin1.1-1.5 down vs SG200	0.0458859	0.907377	-1.10208	tin3 down vs SG200	1.98988e-07	0.678186	-1.47452	tin4 down vs SG200	6.4817e-07	0.701225	-1.42608	tin5 down vs SG200	186.179	8.2042	0.100723	1
15993	ZmAffx.13.1.S1_s_at	542139	cesa11	cellulose synthase 11	NM_001111766	4.6371e-06	0.000261427	0.444769	-2.24836	D19a down vs SG200	0.101663	0.739388	-1.35247	tin1.1-1.5 down vs SG200	0.774161	1.05205	1.05205	tin3 up vs SG200	0.318588	1.196	1.196	tin4 up vs SG200	0.64829	1.08418	1.08418	tin5 up vs SG200	15.6191	10.3181	1.50996	1
3545	Zm.14319.1.A1_at	542270	cdc2	cell division control protein2 homolog	NM_001111872	5.72315e-07	3.31612e-05	0.444356	-2.25045	D19a down vs SG200	0.0279137	0.708681	-1.41107	tin1.1-1.5 down vs SG200	0.00361577	0.615655	-1.62429	tin3 down vs SG200	8.18935e-06	0.399701	-2.50187	tin4 down vs SG200	2.53958e-05	0.435655	-2.29539	tin5 down vs SG200	21.1888	9.39326	1.01329	1
6445	Zm.17985.1.A1_at	100283452	LOC100283452	Pyruvate kinase, cytosolic isozyme	NM_001156353	1.44821e-07	3.06526e-07	0.44426	-2.25093	D19a down vs SG200	0.814425	1.0234	1.0234	tin1.1-1.5 up vs SG200	0.624518	1.04956	1.04956	tin3 up vs SG200	0.000110147	0.610836	-1.6371	tin4 down vs SG200	0.0206975	0.779764	-1.28244	tin5 down vs SG200	25.7208	5.28068	0.469275	1
13205	Zm.7010.2.A1_at	---	---	---	---	5.55437e-05	1.59522e-06	0.444225	-2.25111	D19a down vs SG200	4.34683e-05	0.542202	-1.84433	tin1.1-1.5 down vs SG200	3.87834e-05	0.53871	-1.85628	tin3 down vs SG200	3.79304e-05	0.538031	-1.85863	tin4 down vs SG200	0.000324038	0.605352	-1.65193	tin5 down vs SG200	10.6361	2.8218	0.606408	1
13381	Zm.7139.1.A1_at	100193910	LOC100193910	uncharacterized LOC100193910	NM_001138982	2.81275e-05	4.10065e-06	0.444156	-2.25146	D19a down vs SG200	0.000162817	0.558801	-1.78955	tin1.1-1.5 down vs SG200	1.83915e-05	0.489576	-2.04258	tin3 down vs SG200	3.59493e-05	0.510412	-1.9592	tin4 down vs SG200	1.28089e-05	0.478476	-2.08997	tin5 down vs SG200	11.8532	3.66596	0.706926	1
12189	Zm.6149.1.A1_at	100282744	LOC100282744	omega-6 fatty acid desaturase, endoplasmic reticulum isozyme 2	NM_001155650	5.63555e-05	0.000143489	0.44362	-2.25418	D19a down vs SG200	0.000491411	0.489486	-2.04296	tin1.1-1.5 down vs SG200	0.00137541	0.530555	-1.88482	tin3 down vs SG200	3.22413e-06	0.319335	-3.13151	tin4 down vs SG200	3.88548e-06	0.324917	-3.07771	tin5 down vs SG200	10.6113	6.24131	1.34441	1
11934	Zm.5976.2.S1_at	100279511	LOC100279511	Uncharacterized LOC100279511	NM_001152511	2.16575e-07	1.39268e-06	0.443186	-2.25639	D19a down vs SG200	0.150762	0.847924	-1.17935	tin1.1-1.5 down vs SG200	0.0127506	0.736056	-1.35859	tin3 down vs SG200	0.000103082	0.571473	-1.74986	tin4 down vs SG200	0.00428502	0.695245	-1.43834	tin5 down vs SG200	24.3123	6.34891	0.596891	1
11302	Zm.5423.2.A1_at	100282275	LOC100282275	mitochondrial import receptor subunit TOM40	NM_001155187	8.45768e-06	2.20373e-05	0.442767	-2.25852	D19a down vs SG200	0.00912941	0.664455	-1.50499	tin1.1-1.5 down vs SG200	0.00342088	0.622975	-1.6052	tin3 down vs SG200	0.000108726	0.495512	-2.01811	tin4 down vs SG200	0.00082999	0.567864	-1.76098	tin5 down vs SG200	14.2691	5.92937	0.949806	1
13185	Zm.6997.1.A1_at	100191527	cl9926_1(729)	LOC100191527	NM_001136958	1.24105e-06	0.000349058	0.442446	-2.26016	D19a down vs SG200	0.0745474	0.708801	-1.41083	tin1.1-1.5 down vs SG200	0.358335	0.84313	-1.18606	tin3 down vs SG200	0.0473595	0.678704	-1.4734	tin4 down vs SG200	0.0746274	0.708875	-1.41069	tin5 down vs SG200	18.9576	13.4862	1.62603	1
17229	ZmAffx.722.1.A1_at	---	---	---	---	2.01312e-06	2.80193e-05	0.442432	-2.26023	D19a down vs SG200	0.00148703	0.58297	-1.71535	tin1.1-1.5 down vs SG200	0.000711233	0.554824	-1.80237	tin3 down vs SG200	0.000337437	0.527465	-1.89586	tin4 down vs SG200	0.000317999	0.52533	-1.90356	tin5 down vs SG200	17.6685	7.67884	0.993386	1
5499	Zm.16993.1.A1_at	542082	met1	DNA methyl transferase1	NM_001111716	0.00109793	0.000107121	0.44238	-2.2605	D19a down vs SG200	0.00545748	0.598432	-1.67103	tin1.1-1.5 down vs SG200	0.000526543	0.501	-1.99601	tin3 down vs SG200	0.00022763	0.469497	-2.12994	tin4 down vs SG200	0.000399817	0.490492	-2.03877	tin5 down vs SG200	6.3483	3.54871	1.27772	1
6542	Zm.18079.1.A1_at	100191747	pco104710(576)	LOC100191747	NM_001137174	2.17066e-05	5.17247e-06	0.442258	-2.26112	D19a down vs SG200	0.0175305	0.724077	-1.38107	tin1.1-1.5 down vs SG200	0.00494599	0.672276	-1.48748	tin3 down vs SG200	0.000156802	0.549549	-1.81968	tin4 down vs SG200	0.000154532	0.549067	-1.82127	tin5 down vs SG200	12.3442	4.00954	0.742425	1
14565	Zm.89.1.A1_at	542707	CPN60II	mitochondrial chaperonin 60	NM_001112220	6.87847e-05	3.26769e-05	0.441655	-2.26421	D19a down vs SG200	0.00215686	0.592671	-1.68728	tin1.1-1.5 down vs SG200	0.000960758	0.560967	-1.78264	tin3 down vs SG200	0.000532773	0.538764	-1.8561	tin4 down vs SG200	0.00247833	0.598282	-1.67145	tin5 down vs SG200	10.2743	4.61108	1.02583	1
6187	Zm.17728.1.A1_at	100280774	umc2303	LOC100280774	NM_001153696	8.0966e-05	3.13771e-05	0.441411	-2.26546	D19a down vs SG200	0.334504	0.867472	-1.15277	tin1.1-1.5 down vs SG200	0.0215864	0.695083	-1.43868	tin3 down vs SG200	4.26494e-05	0.451517	-2.21476	tin4 down vs SG200	0.000167058	0.498014	-2.00798	tin5 down vs SG200	10.0046	4.46313	1.01967	1
8012	Zm.2438.1.S1_at	100193086	LOC100193086	uncharacterized LOC100193086	NM_001138249	0.000159518	1.56905e-05	0.440941	-2.26788	D19a down vs SG200	0.0101854	0.675936	-1.47943	tin1.1-1.5 down vs SG200	0.00750819	0.662765	-1.50883	tin3 down vs SG200	0.000312692	0.540605	-1.84978	tin4 down vs SG200	0.00630209	0.655355	-1.52589	tin5 down vs SG200	8.93933	3.53418	0.903661	1
12997	Zm.6822.1.S1_at	100282291	pco125364	LOC100282291	NM_001155203	9.5288e-05	9.26176e-05	0.440793	-2.26864	D19a down vs SG200	3.8625e-05	0.410855	-2.43395	tin1.1-1.5 down vs SG200	5.09336e-06	0.346016	-2.89004	tin3 down vs SG200	5.70356e-06	0.349481	-2.86139	tin4 down vs SG200	4.21597e-05	0.413796	-2.41665	tin5 down vs SG200	9.74063	5.33978	1.25302	1
13392	Zm.7150.1.A1_a_at	100277393 /// 100282089 /// 100284786 /// 100304019 /// 100381645 /// 100382862	IDP79 /// LOC100277393 /// LOC100282089 /// LOC100304019 /// LOC100382862 /// pco149432	LOC100381645 /// uncharacterized LOC100277393 /// induced stolen tip protein TUB8 /// i	NM_001155002 /// NM_001157681 /// NM_001165547 /// NM_001174460	0.00127365	0.0158614	0.44056	-2.26984	D19a down vs SG200	0.0791907	1.76786	1.76786	tin1.1-1.5 up vs SG200	0.491733	1.23845	1.23845	tin3 up vs SG200	0.0970185	0.585242	-1.7087	tin4 down vs SG200	0.395884	0.767104	-1.3036	tin5 down vs SG200	6.17273	12.4593	4.61359	1
4529	Zm.15793.1.A1_at	100273806	si605069d12	LOC100273806	NM_001148207	8.5237e-09	9.14503e-07	0.440234	-2.27152	D19a down vs SG200	0.0347695	0.781954	-1.27885	tin1.1-1.5 down vs SG200	0.00156439	0.666698	-1.49993	tin3 down vs SG200	1.88422e-08	0.334419	-2.99026	tin4 down vs SG200	1.63785e-07	0.39236	-2.54868	tin5 down vs SG200	37.913	9.41866	0.567837	1
9202	Zm.3610.1.A1_at	100276901	LOC100276901	uncharacterized LOC100276901	NM_001150600	3.58826e-08	5.89961e-08	0.440085	-2.27229	D19a down vs SG200	0.0527123	0.834015	-1.19902	tin1.1-1.5 down vs SG200	0.0336527	0.817453	-1.22331	tin3 down vs SG200	9.98547e-06	0.577413	-1.73186	tin4 down vs SG200	0.000139074	0.649772	-1.539	tin5 down vs SG200	31.1894	5.12956	0.375919	1
10817	Zm.4986.1.S1_at	100279549	TIDP3299	LOC100279549	NM_001152546	2.99101e-14	6.06394e-10	0.439198	-2.27688	D19a down vs SG200	0.0185285	0.847646	-1.17974	tin1.1-1.5 down vs SG200	0.0227316	0.853059	-1.17225	tin3 down vs SG200	1.86667e-05	0.685154	-1.45953	tin4 down vs SG200	0.00126713	0.781846	-1.27902	tin5 down vs SG200	193.456	16.8134	0.198653	1
2428	Zm.13152.1.A1_at	100170240	umc1774	LOC100170240	---	2.35855e-10	3.04104e-06	0.438816	-2.27886	D19a down vs SG200	0.0265102	1.3336	1.3336	tin1.1-1.5 up vs SG200	0.00163724	1.56118	1.56118	tin3 up vs SG200	0.0247331	1.33905	1.33905	tin4 up vs SG200	0.0276503	1.33029	1.33029	tin5 up vs SG200	61.0386	18.5148	0.693323	1
7477	Zm.19303.1.S1_at	100282166	LOC100282166	nucleoside diphosphate kinase	NM_001155078	1.80162e-08	1.24933e-06	0.438371	-2.28117	D19a down vs SG200	0.0272808	0.765821	-1.30579	tin1.1-1.5 down vs SG200	0.00802479	0.717206	-1.3943	tin3 down vs SG200	9.40512e-05	0.567095	-1.76337	tin4 down vs SG200	1.93126e-05	0.518634	-1.92814	tin5 down vs SG200	34.262	9.03229	0.60257	1
16589	ZmAffx.362.1.S1_at	100382622	LOC100382622	Uncharacterized LOC100382622	---	6.11892e-06	4.58061e-06	0.438345	-2.28131	D19a down vs SG200	0.00010075	0.534783	-1.86992	tin1.1-1.5 down vs SG200	2.41675e-05	0.489227	-2.04404	tin3 down vs SG200	1.92608e-05	0.482153	-2.07403	tin4 down vs SG200	4.21394e-05	0.506746	-1.97338	tin5 down vs SG200	14.9837	4.87411	0.743531	1
4134	Zm.152.1.S1_at	542232	abp1	auxin binding protein1	NM_001111842	3.81595e-08	3.48591e-09	0.438282	-2.28164	D19a down vs SG200	6.64713e-05	0.683399	-1.46327	tin1.1-1.5 down vs SG200	1.23549e-06	0.585184	-1.70886	tin3 down vs SG200	1.07277e-06	0.581685	-1.71914	tin4 down vs SG200	2.60579e-07	0.546508	-1.8298	tin5 down vs SG200	30.9277	3.4359	0.25393	1
9695	Zm.4030.1.A1_at	100384293	LOC100384293	uncharacterized LOC100384293	NM_001176853	0.000196042	9.95075e-06	0.438274	-2.28168	D19a down vs SG200	0.00060703	0.574625	-1.74027	tin1.1-1.5 down vs SG200	5.6672e-05	0.493598	-2.02594	tin3 down vs SG200	7.75802e-06	0.4306	-2.32234	tin4 down vs SG200	2.3708e-05	0.465504	-2.14821	tin5 down vs SG200	8.63257	3.20118	0.847603	1
8924	Zm.3349.1.S1_at	542062	mlo4	barley mlo defense gene homolog4	NM_001111699	3.42385e-05	7.38393e-07	0.438116	-2.2825	D19a down vs SG200	0.00077229	0.646326	-1.54721	tin1.1-1.5 down vs SG200	4.62955e-05	0.558473	-1.7906	tin3 down vs SG200	0.000218014	0.606018	-1.65012	tin4 down vs SG200	3.25378e-05	0.547876	-1.82523	tin5 down vs SG200	11.491	2.79356	0.555678	1
10438	Zm.4654.2.A1_a_at	100272406	LOC100272406	uncharacterized LOC100272406	NM_001146884	5.44207e-05	0.000387317	0.438031	-2.28294	D19a down vs SG200	0.000309725	0.429363	-2.32903	tin1.1-1.5 down vs SG200	9.00875e-06	0.307405	-3.25304	tin3 down vs SG200	1.35851e-05	0.320256	-3.1225	tin4 down vs SG200	7.03338e-05	0.374994	-2.66671	tin5 down vs SG200	10.6712	7.95525	1.70397	1
4928	Zm.163.1.A1_at	---	---	---	---	6.11289e-05	4.62777e-06	0.437994	-2.28314	D19a down vs SG200	0.04176	0.762989	-1.31064	tin1.1-1.5 down vs SG200	0.0421275	0.76341	-1.30991	tin3 down vs SG200	0.00305337	0.653078	-1.53121	tin4 down vs SG200	0.00269276	0.648345	-1.54239	tin5 down vs SG200	10.4728	3.41916	0.746242	1
10708	Zm.4871.1.A1_at	100285734	cl3497_1	LOC100285734	NM_001158625	8.01266e-05	0.000349319	0.437611	-2.28513	D19a down vs SG200	0.00337741	0.53328	-1.87519	tin1.1-1.5 down vs SG200	2.11891e-05	0.338169	-2.9571	tin3 down vs SG200	2.56007e-05	0.34436	-2.90393	tin4 down vs SG200	2.66572e-05	0.345693	-2.89274	tin5 down vs SG200	10.0217	7.32391	1.67041	1
3342	Zm.14013.2.A1_x_at	100193147 /// 100275870 /// 100276632 /// 100278726 /// 100304150 /// 100383147	LOC100193147 /// LOC100276632 /// LOC100278726 /// LOC100304150 /// LOC100383147 /// pco088678b	uncharacterized LOC100193147 /// uncharacterized LOC100276632 /// uncharacterized LOC10	---	0.000483967	4.63454e-05	0.437102	-2.28779	D19a down vs SG200	0.019015	0.676473	-1.47826	tin1.1-1.5 down vs SG200	0.404551	0.879594	-1.13689	tin3 down vs SG200	0.000473679	0.51934	-1.92552	tin4 down vs SG200	0.0105041	0.647828	-1.54362	tin5 down vs SG200	7.37525	3.61934	1.12169	1
9865	Zm.4176.1.A1_at	100283627	umc1162	LOC100283627	NM_001156528	0.000475021	0.000334517	0.436682	-2.29	D19a down vs SG200	4.53348e-05	0.364253	-2.74535	tin1.1-1.5 down vs SG200	4.42606e-05	0.363436	-2.75151	tin3 down vs SG200	0.000802533	0.471508	-2.12086	tin4 down vs SG200	0.000300297	0.43253	-2.31198	tin5 down vs SG200	7.39984	5.38562	1.66355	1
5597	Zm.17167.2.S1_at	100276673	umc1954	LOC100276673	NM_001150401	1.7253e-05	3.02777e-06	0.436544	-2.29072	D19a down vs SG200	2.09214e-05	0.494875	-2.02071	tin1.1-1.5 down vs SG200	3.32842e-05	0.509302	-1.96347	tin3 down vs SG200	6.79002e-06	0.460589	-2.17113	tin4 down vs SG200	3.62704e-06	0.441881	-2.26305	tin5 down vs SG200	12.7927	3.92667	0.70159	1
13842	Zm.7896.1.S1_at	100279464	magi94754	LOC100279464	NM_001152469	2.90027e-08	5.55888e-09	0.43638	-2.29158	D19a down vs SG200	0.000156097	0.695052	-1.43874	tin1.1-1.5 down vs SG200	0.0022051	0.763747	-1.30933	tin3 down vs SG200	1.47322e-05	0.635541	-1.57346	tin4 down vs SG200	2.2626e-05	0.646321	-1.54722	tin5 down vs SG200	32.1107	3.84751	0.273875	1
14541	Zm.8874.1.A1_at	100282441	cl8465_1	LOC100282441	NM_001155352	0.000217959	9.46279e-05	0.436231	-2.29236	D19a down vs SG200	0.000214909	0.465632	-2.14762	tin1.1-1.5 down vs SG200	4.79942e-05	0.412808	-2.42244	tin3 down vs SG200	3.08552e-05	0.397977	-2.51271	tin4 down vs SG200	3.92579e-05	0.406023	-2.46291	tin5 down vs SG200	8.47788	4.78623	1.29041	1
13404	Zm.7155.1.S1_at	100533139	LOC100533139	60 ribosomal protein L14	NM_001204321	5.17028e-06	9.20593e-07	0.435942	-2.29389	D19a down vs SG200	0.000390167	0.6175	-1.61943	tin1.1-1.5 down vs SG200	0.000128787	0.582401	-1.71703	tin3 down vs SG200	5.65177e-05	0.556973	-1.79542	tin4 down vs SG200	0.000557373	0.629049	-1.5897	tin5 down vs SG200	15.3671	3.9134	0.582083	1
10152	Zm.4422.1.A1_at	---	---	---	---	1.3469e-06	3.74342e-07	0.435786	-2.2947	D19a down vs SG200	0.318836	0.901536	-1.10922	tin1.1-1.5 down vs SG200	0.023987	0.777864	-1.28557	tin3 down vs SG200	0.000405024	0.638846	-1.56532	tin4 down vs SG200	0.00213544	0.691955	-1.44518	tin5 down vs SG200	18.734	4.15539	0.506995	1
6046	Zm.17599.1.A1_at	100382078	LOC100382078	uncharacterized LOC100382078	NM_001174841	4.40899e-07	3.01725e-05	0.435783	-2.29472	D19a down vs SG200	0.919152	0.9852	-1.01502	tin1.1-1.5 down vs SG200	0.950977	0.99101	-1.00907	tin3 down vs SG200	0.348049	0.869536	-1.15004	tin4 down vs SG200	0.436685	0.891047	-1.12228	tin5 down vs SG200	21.9905	10.0489	1.04449	1
6827	Zm.18379.1.A1_at	100279886	LOC100279886	uncharacterized LOC100279886	NM_001152838	0.00585337	0.000322212	0.435519	-2.29611	D19a down vs SG200	0.0027727	0.525208	-1.90401	tin1.1-1.5 down vs SG200	0.000301343	0.432946	-2.30976	tin3 down vs SG200	0.00078034	0.470634	-2.12479	tin4 down vs SG200	0.00108567	0.484327	-2.06472	tin5 down vs SG200	4.53599	3.29616	1.66095	1
12929	Zm.6761.1.A1_at	100217189	LOC100217189	uncharacterized LOC100217189	NM_001143549	3.35943e-06	7.99425e-07	0.434298	-2.30257	D19a down vs SG200	0.0159682	0.749066	-1.335	tin1.1-1.5 down vs SG200	0.043565	0.790547	-1.26495	tin3 down vs SG200	8.64274e-06	0.502881	-1.98854	tin4 down vs SG200	7.35111e-07	0.431933	-2.31518	tin5 down vs SG200	16.3857	4.11906	0.574587	1
9747	Zm.4077.2.A1_x_at	100285962	LOC100285962	rho GDP-dissociation inhibitor 1	NM_001158851	0.000372102	3.70005e-05	0.434264	-2.30275	D19a down vs SG200	0.0328944	0.707922	-1.41258	tin1.1-1.5 down vs SG200	0.0107582	0.652553	-1.53244	tin3 down vs SG200	5.03313e-05	0.444528	-2.24958	tin4 down vs SG200	0.000466073	0.523115	-1.91162	tin5 down vs SG200	7.72685	3.69532	1.09313	1
9521	Zm.3892.16.S1_a_at	100037748	elfa2	Elongation factor alpha2	NM_001112463	1.33658e-07	5.86707e-07	0.43414	-2.30341	D19a down vs SG200	5.21899e-07	0.430869	-2.32089	tin1.1-1.5 down vs SG200	1.81622e-07	0.401666	-2.48963	tin3 down vs SG200	1.457e-06	0.459765	-2.17502	tin4 down vs SG200	7.20671e-07	0.439901	-2.27324	tin5 down vs SG200	26.01	6.23755	0.548144	1
4764	Zm.16056.1.S1_at	100279380	LOC100279380	uncharacterized LOC100279380	---	1.57431e-05	1.25723e-05	0.434117	-2.30353	D19a down vs SG200	7.25424e-05	0.490713	-2.03785	tin1.1-1.5 down vs SG200	1.86495e-05	0.446559	-2.23935	tin3 down vs SG200	9.70541e-05	0.500455	-1.99818	tin4 down vs SG200	2.60505e-05	0.457232	-2.18707	tin5 down vs SG200	12.9752	5.12558	0.902925	1
4783	Zm.16087.1.A1_at	100283729	magi107220	LOC100283729	NM_001156628	1.38453e-07	3.9492e-08	0.434085	-2.3037	D19a down vs SG200	0.000149851	0.655351	-1.5259	tin1.1-1.5 down vs SG200	5.79163e-06	0.566708	-1.76458	tin3 down vs SG200	1.96507e-06	0.537699	-1.85978	tin4 down vs SG200	1.86364e-06	0.536281	-1.86469	tin5 down vs SG200	25.8826	4.15104	0.366582	1
9696	Zm.4030.2.A1_at	100272307	TIDP9210	LOC100272307	NM_001146792	0.00014515	5.06429e-05	0.433803	-2.30519	D19a down vs SG200	0.0584298	0.732898	-1.36445	tin1.1-1.5 down vs SG200	0.00183662	0.566547	-1.76508	tin3 down vs SG200	0.000518171	0.516806	-1.93496	tin4 down vs SG200	0.00130087	0.552598	-1.80963	tin5 down vs SG200	9.08236	4.61452	1.16131	1
2622	Zm.13346.1.S1_at	542413	tua4	alpha tubulin4	---	8.18263e-05	5.63218e-05	0.433652	-2.306	D19a down vs SG200	0.00072024	0.525893	-1.90153	tin1.1-1.5 down vs SG200	0.00234086	0.573262	-1.7444	tin3 down vs SG200	0.00339252	0.588989	-1.69783	tin4 down vs SG200	0.0192355	0.669669	-1.49327	tin5 down vs SG200	9.98734	5.18048	1.18561	1
1767	Zm.12327.1.A1_at	100279662	LOC100279662	uncharacterized LOC100279662	NM_001152648	0.0435441	0.00980544	0.433613	-2.30621	D19a down vs SG200	0.288104	0.730995	-1.368	tin1.1-1.5 down vs SG200	0.424453	0.791568	-1.26331	tin3 down vs SG200	0.0193777	0.476559	-2.09838	tin4 down vs SG200	0.00496236	0.395193	-2.53041	tin5 down vs SG200	2.76643	4.91648	4.06215	1
5085	Zm.16502.9.S1_at	100284257	magi92568	LOC100284257	NM_001157152	1.94215e-05	5.16608e-06	0.433436	-2.30715	D19a down vs SG200	2.89967e-05	0.486712	-2.0546	tin1.1-1.5 down vs SG200	9.48899e-06	0.451924	-2.21276	tin3 down vs SG200	1.19695e-05	0.459067	-2.17833	tin4 down vs SG200	0.00014332	0.538522	-1.85694	tin5 down vs SG200	12.5599	4.28271	0.779389	1
11852	Zm.5909.1.S1_at	100192467	si605009f09	LOC100192467	NM_001137687	0.000428767	1.61433e-05	0.433364	-2.30753	D19a down vs SG200	0.00530059	0.641501	-1.55884	tin1.1-1.5 down vs SG200	0.000834335	0.56853	-1.75892	tin3 down vs SG200	6.30904e-05	0.47769	-2.09341	tin4 down vs SG200	3.45666e-05	0.457855	-2.1841	tin5 down vs SG200	7.53585	3.12228	0.947025	1
446	Zm.10238.1.A1_at	100274322	LOC100274322	uncharacterized LOC100274322	NM_001148685	1.00373e-09	6.49493e-06	0.433196	-2.30842	D19a down vs SG200	0.450235	0.906096	-1.10364	tin1.1-1.5 down vs SG200	0.943997	0.99095	-1.00913	tin3 down vs SG200	0.0406166	0.752915	-1.32817	tin4 down vs SG200	0.0425667	0.755234	-1.32409	tin5 down vs SG200	50.4425	17.8949	0.810876	1
10609	Zm.4797.1.A1_at	100282167	pco102583(157)	LOC100282167	NM_001155079	4.08783e-05	3.39965e-05	0.432989	-2.30953	D19a down vs SG200	0.00459637	0.615738	-1.62407	tin1.1-1.5 down vs SG200	0.00198065	0.580609	-1.72233	tin3 down vs SG200	0.000789361	0.544415	-1.83683	tin4 down vs SG200	0.000485278	0.526045	-1.90098	tin5 down vs SG200	11.1719	5.29805	1.08396	1
9338	Zm.3735.1.A1_at	100277155	csu334	LOC100277155	NM_001150805	1.79635e-06	1.26034e-06	0.432894	-2.31003	D19a down vs SG200	0.0016478	0.656031	-1.52432	tin1.1-1.5 down vs SG200	0.000766713	0.629941	-1.58745	tin3 down vs SG200	6.69745e-05	0.551376	-1.81364	tin4 down vs SG200	0.000172906	0.581259	-1.7204	tin5 down vs SG200	17.9652	4.88834	0.621945	1
17610	ZmAffx.925.1.S1_at	---	---	---	---	0.000393208	8.5778e-05	0.432227	-2.3136	D19a down vs SG200	0.0262532	0.674256	-1.48312	tin1.1-1.5 down vs SG200	0.0167388	0.650538	-1.53719	tin3 down vs SG200	0.000333823	0.481408	-2.07724	tin4 down vs SG200	0.000361614	0.484417	-2.06434	tin5 down vs SG200	7.65212	4.33357	1.29445	1
16766	ZmAffx.45.1.A1_at	100281395	LOC100281395	amino acid permease	NM_001154313	7.01244e-08	3.44898e-08	0.431867	-2.31553	D19a down vs SG200	0.404411	0.929511	-1.07583	tin1.1-1.5 down vs SG200	0.274024	0.907847	-1.10151	tin3 down vs SG200	0.0186458	0.799754	-1.25038	tin4 down vs SG200	0.256414	0.904423	-1.10568	tin5 down vs SG200	28.4445	4.52856	0.363902	1
3944	Zm.14845.1.S1_at	100277283	pco102445	LOC100277283	---	1.16129e-06	0.00501574	0.431447	-2.31778	D19a down vs SG200	0.500283	1.19525	1.19525	tin1.1-1.5 up vs SG200	0.170365	1.44958	1.44958	tin3 up vs SG200	0.0414148	0.563568	-1.77441	tin4 down vs SG200	0.0131181	0.486055	-2.05738	tin5 down vs SG200	19.1408	27.9761	3.34079	1
12072	Zm.6067.1.S1_at	100285383	mde1	Mouse DNA EBV homolog1	NM_001158276	4.76796e-08	3.19323e-05	0.431401	-2.31803	D19a down vs SG200	0.128322	0.789831	-1.26609	tin1.1-1.5 down vs SG200	0.0124656	0.660976	-1.51291	tin3 down vs SG200	0.0578331	1.3507	1.3507	tin4 up vs SG200	0.473646	0.897661	-1.11401	tin5 down vs SG200	29.9968	14.1881	1.08111	1
17643	ZmAffx.949.1.A1_at	100278391	umc1392	LOC100278391	NM_001151685	0.000887846	0.00173129	0.431299	-2.31857	D19a down vs SG200	0.0231936	0.569927	-1.75461	tin1.1-1.5 down vs SG200	0.000200767	0.342091	-2.92319	tin3 down vs SG200	0.000397274	0.368493	-2.71376	tin4 down vs SG200	0.000344416	0.362839	-2.75604	tin5 down vs SG200	6.60494	7.24185	2.50612	1
17435	ZmAffx.831.1.S1_at	100191667	nfe101	LOC100191667	NM_001137096	1.70521e-06	2.18346e-07	0.430342	-2.32374	D19a down vs SG200	1.67965e-06	0.486711	-2.05461	tin1.1-1.5 down vs SG200	6.06723e-07	0.458401	-2.18149	tin3 down vs SG200	8.59143e-08	0.405063	-2.46875	tin4 down vs SG200	7.04573e-08	0.399731	-2.50168	tin5 down vs SG200	18.1022	3.81344	0.481514	1
4225	Zm.15393.1.S1_at	100272343	uaz277(201)	LOC100272343	NM_001146826	3.09547e-07	1.95722e-06	0.430199	-2.32451	D19a down vs SG200	0.660897	0.949294	-1.05341	tin1.1-1.5 down vs SG200	0.985549	1.00214	1.00214	tin3 up vs SG200	0.000297343	0.585522	-1.70788	tin4 down vs SG200	0.0492413	0.780565	-1.28112	tin5 down vs SG200	23.12	6.84881	0.677093	1
9450	Zm.3839.1.A1_at	---	---	---	---	6.81589e-08	4.06648e-09	0.429665	-2.32739	D19a down vs SG200	0.0119295	0.811172	-1.23278	tin1.1-1.5 down vs SG200	0.00137122	0.751832	-1.33008	tin3 down vs SG200	4.22367e-05	0.662921	-1.50848	tin4 down vs SG200	0.00939492	0.804309	-1.2433	tin5 down vs SG200	28.5563	3.39912	0.272073	1
2039	Zm.12678.1.A1_at	100282106	umc1740	LOC100282106	NM_001155019	0.000795944	2.13231e-05	0.429488	-2.32836	D19a down vs SG200	0.0010139	0.564559	-1.77129	tin1.1-1.5 down vs SG200	0.000220842	0.508449	-1.96676	tin3 down vs SG200	0.000127817	0.489288	-2.04378	tin4 down vs SG200	9.12495e-05	0.477703	-2.09335	tin5 down vs SG200	6.73954	2.99621	1.01616	1
8299	Zm.274.1.A1_at	100037774	TIDP3317	LOC100037774	NM_001112481	2.63267e-17	1.53972e-08	0.428755	-2.33233	D19a down vs SG200	0.924811	0.99224	-1.00782	tin1.1-1.5 down vs SG200	0.966022	0.99649	-1.00352	tin3 down vs SG200	0.000143502	0.668606	-1.49565	tin4 down vs SG200	0.85815	0.98535	-1.01487	tin5 down vs SG200	470.257	67.8514	0.329796	1
556	Zm.10369.1.S1_at	100382884	LOC100382884	uncharacterized LOC100382884	NM_001175573	8.43762e-11	1.07056e-09	0.428217	-2.33526	D19a down vs SG200	0.0116684	0.825028	-1.21208	tin1.1-1.5 down vs SG200	0.0621276	0.873264	-1.14513	tin3 down vs SG200	1.61821e-05	0.663463	-1.50724	tin4 down vs SG200	2.35841e-05	0.672441	-1.48712	tin5 down vs SG200	69.8117	6.96655	0.228093	1
17599	ZmAffx.92.1.A1_at	---	---	---	---	8.6763e-06	7.52913e-05	0.427879	-2.33711	D19a down vs SG200	0.123133	0.769609	-1.29936	tin1.1-1.5 down vs SG200	0.0230358	0.667368	-1.49842	tin3 down vs SG200	0.0006512	0.507172	-1.97172	tin4 down vs SG200	0.00959048	0.623027	-1.60507	tin5 down vs SG200	14.2139	8.04119	1.29309	1
2536	Zm.13258.1.S1_at	541778	CenpcB	CENPCB protein	---	1.66967e-06	2.19397e-07	0.427474	-2.33932	D19a down vs SG200	0.0243068	0.781775	-1.27914	tin1.1-1.5 down vs SG200	0.0142766	0.761785	-1.31271	tin3 down vs SG200	3.83022e-05	0.573259	-1.74441	tin4 down vs SG200	0.000559897	0.653844	-1.52942	tin5 down vs SG200	18.1578	3.88888	0.489534	1
271	Zm.10084.1.A1_at	100272258	LOC100272258	uncharacterized LOC100272258	NM_001146751	3.28597e-06	6.50113e-05	0.426981	-2.34202	D19a down vs SG200	0.718652	0.943344	-1.06006	tin1.1-1.5 down vs SG200	0.67906	0.935169	-1.06933	tin3 down vs SG200	0.000597129	0.507756	-1.96945	tin4 down vs SG200	0.0639173	0.72864	-1.37242	tin5 down vs SG200	16.4394	9.08897	1.26372	1
9677	Zm.402.1.S1_a_at	541706	LOC541706	endo-1,3-1,4-beta-D-glucanase	NM_001111445	4.89538e-05	2.55182e-05	0.426762	-2.34323	D19a down vs SG200	0.000625094	0.53847	-1.85711	tin1.1-1.5 down vs SG200	0.00607449	0.630438	-1.5862	tin3 down vs SG200	0.0354114	0.714978	-1.39864	tin4 down vs SG200	0.000841501	0.549755	-1.81899	tin5 down vs SG200	10.8544	5.05807	1.06513	1
9688	Zm.4026.1.A1_at	100501409	LOC100501409	uncharacterized LOC100501409	---	2.34371e-07	8.76353e-06	0.426665	-2.34376	D19a down vs SG200	8.84894e-05	0.50097	-1.99613	tin1.1-1.5 down vs SG200	0.000119528	0.511077	-1.95665	tin3 down vs SG200	4.69075e-06	0.407523	-2.45385	tin4 down vs SG200	5.44611e-05	0.484886	-2.06234	tin5 down vs SG200	24.0441	9.30198	0.884278	1
7105	Zm.18898.1.A1_s_at	100279401	umc1333	LOC100279401	NM_001152413	0.00189273	0.000236458	0.426504	-2.34464	D19a down vs SG200	0.000232874	0.425929	-2.34781	tin1.1-1.5 down vs SG200	9.87769e-05	0.394499	-2.53486	tin3 down vs SG200	0.000403871	0.447035	-2.23696	tin4 down vs SG200	0.000243302	0.42758	-2.33874	tin5 down vs SG200	5.71912	4.09288	1.63577	1
12067	Zm.6062.1.A1_at	606418	pdi5	Protein disulfide isomerase5	NM_001112293	2.39909e-09	6.7618e-09	0.425857	-2.34821	D19a down vs SG200	0.00253985	0.758723	-1.318	tin1.1-1.5 down vs SG200	9.68582e-06	0.612312	-1.63316	tin3 down vs SG200	4.25227e-06	0.591182	-1.69153	tin4 down vs SG200	7.47832e-06	0.605671	-1.65106	tin5 down vs SG200	44.9318	5.8642	0.298316	1
10350	Zm.4586.1.A1_at	---	---	---	---	0.00360443	0.000963311	0.425494	-2.35021	D19a down vs SG200	0.0012756	0.437699	-2.28468	tin1.1-1.5 down vs SG200	0.000434788	0.392509	-2.54771	tin3 down vs SG200	0.000899059	0.422541	-2.36664	tin4 down vs SG200	0.00110761	0.431522	-2.31738	tin5 down vs SG200	5.0252	4.93071	2.24274	1
10436	Zm.4654.1.A1_a_at	100272406	LOC100272406	uncharacterized LOC100272406	NM_001146884	4.19183e-05	0.000126805	0.425391	-2.35078	D19a down vs SG200	0.000161416	0.434133	-2.30344	tin1.1-1.5 down vs SG200	6.98438e-06	0.328856	-3.04085	tin3 down vs SG200	1.16764e-05	0.34491	-2.8993	tin4 down vs SG200	2.62648e-05	0.371128	-2.69449	tin5 down vs SG200	11.1272	7.06229	1.45071	1
8470	Zm.290.1.S1_at	542758	rop5	Rho-related protein from plants 5	NM_001112267	4.11736e-07	2.76016e-08	0.425226	-2.35169	D19a down vs SG200	0.000879315	0.705609	-1.41722	tin1.1-1.5 down vs SG200	0.000727326	0.700165	-1.42823	tin3 down vs SG200	0.000332015	0.677938	-1.47506	tin4 down vs SG200	0.000176795	0.660334	-1.51438	tin5 down vs SG200	22.2052	3.5511	0.365536	1
11289	Zm.5412.1.A1_at	100280167	pco077003	LOC100280167	NM_001153099	6.10509e-05	2.25391e-05	0.425093	-2.35242	D19a down vs SG200	3.55582e-05	0.439995	-2.27275	tin1.1-1.5 down vs SG200	3.95625e-06	0.370587	-2.69842	tin3 down vs SG200	6.25247e-06	0.384573	-2.60029	tin4 down vs SG200	2.22351e-05	0.424654	-2.35486	tin5 down vs SG200	10.4749	4.81818	1.05136	1
10158	Zm.4427.1.A1_at	100281684	csu310(ptk)	LOC100281684	NM_001154604	7.1231e-06	1.3634e-07	0.424822	-2.35393	D19a down vs SG200	0.00506627	0.73172	-1.36664	tin1.1-1.5 down vs SG200	0.00315283	0.71605	-1.39655	tin3 down vs SG200	4.78306e-06	0.522968	-1.91216	tin4 down vs SG200	6.78303e-05	0.598792	-1.67003	tin5 down vs SG200	14.6446	2.9641	0.462633	1
10855	Zm.5017.1.S1_at	100280709	LOC100280709	dynamin-related protein 1C	NM_001153628	1.62521e-11	1.37522e-10	0.424716	-2.35451	D19a down vs SG200	1.36471e-06	0.642276	-1.55696	tin1.1-1.5 down vs SG200	2.67404e-06	0.657379	-1.52119	tin3 down vs SG200	8.125e-09	0.523359	-1.91073	tin4 down vs SG200	1.43762e-08	0.536934	-1.86243	tin5 down vs SG200	86.444	6.66044	0.176112	1
13296	Zm.7072.1.S1_at	100502294	LOC100502294	uncharacterized LOC100502294	NM_001196772	8.75529e-06	7.04535e-06	0.424587	-2.35523	D19a down vs SG200	0.00470854	0.649901	-1.53869	tin1.1-1.5 down vs SG200	0.001641	0.60864	-1.64301	tin3 down vs SG200	0.000107348	0.511838	-1.95374	tin4 down vs SG200	0.000820039	0.582847	-1.71572	tin5 down vs SG200	14.1944	5.35293	0.861979	1
1729	Zm.1227.1.S1_at	100191505	TIDP3037	LOC100191505	NM_001136937	1.46158e-08	1.12707e-08	0.424388	-2.35634	D19a down vs SG200	0.00031926	0.692796	-1.44343	tin1.1-1.5 down vs SG200	1.41439e-05	0.610088	-1.63911	tin3 down vs SG200	1.693e-06	0.554567	-1.80321	tin4 down vs SG200	4.81825e-08	0.461926	-2.16485	tin5 down vs SG200	35.2482	4.98396	0.323191	1
6199	Zm.17738.1.S1_at	100282181	LOC100282181	Lysine decarboxylase-like protein	NM_001155093	2.87075e-06	8.65076e-07	0.424102	-2.35792	D19a down vs SG200	0.111381	0.82943	-1.20565	tin1.1-1.5 down vs SG200	0.0520406	0.792186	-1.26233	tin3 down vs SG200	4.66466e-06	0.472769	-2.1152	tin4 down vs SG200	0.000160548	0.580587	-1.72239	tin5 down vs SG200	16.7708	4.51473	0.615318	1
6952	Zm.18507.1.A1_at	100194073	LOC100194073	uncharacterized LOC100194073	NM_001139129	1.30393e-05	1.20919e-06	0.423721	-2.36005	D19a down vs SG200	0.271659	0.878215	-1.13867	tin1.1-1.5 down vs SG200	0.00729434	0.7044	-1.41965	tin3 down vs SG200	7.82965e-06	0.478439	-2.09013	tin4 down vs SG200	0.000308616	0.593134	-1.68596	tin5 down vs SG200	13.3571	3.79787	0.649906	1
10190	Zm.4456.1.A1_at	100273649	umc1103	LOC100273649	NM_001148063	3.94091e-07	5.59055e-08	0.423116	-2.36342	D19a down vs SG200	8.30203e-05	0.622934	-1.60531	tin1.1-1.5 down vs SG200	0.000107518	0.630277	-1.5866	tin3 down vs SG200	2.89048e-05	0.593243	-1.68565	tin4 down vs SG200	5.46136e-05	0.6111	-1.63639	tin5 down vs SG200	22.3436	4.00372	0.409575	1
13123	Zm.6946.1.A1_at	100191975	LOC100191975	uncharacterized LOC100191975	NM_001137399	2.55277e-09	7.92505e-10	0.42287	-2.36479	D19a down vs SG200	0.00548288	0.80612	-1.24051	tin1.1-1.5 down vs SG200	0.000500199	0.746789	-1.33907	tin3 down vs SG200	1.25982e-07	0.548195	-1.82417	tin4 down vs SG200	7.11766e-07	0.59028	-1.69411	tin5 down vs SG200	44.5616	4.39513	0.225441	1
5652	Zm.17219.2.S1_a_at	542148	aprt1	adenine phosphoribosyltransferase1	NM_001111773	2.80556e-10	6.58046e-07	0.42271	-2.36569	D19a down vs SG200	0.00598737	0.707985	-1.41246	tin1.1-1.5 down vs SG200	0.000357971	0.611639	-1.63495	tin3 down vs SG200	1.32315e-09	0.259454	-3.85424	tin4 down vs SG200	1.29214e-08	0.316323	-3.16132	tin5 down vs SG200	59.6654	15.5111	0.594213	1
756	Zm.10609.1.A1_at	100381823	LOC100381823	uncharacterized LOC100381823	NM_001174618	0.000257305	3.18451e-05	0.421817	-2.3707	D19a down vs SG200	0.000156726	0.476363	-2.09924	tin1.1-1.5 down vs SG200	4.45897e-05	0.43302	-2.30936	tin3 down vs SG200	1.86977e-05	0.404422	-2.47267	tin4 down vs SG200	6.46681e-05	0.445584	-2.24425	tin5 down vs SG200	8.2396	4.10626	1.1391	1
10160	Zm.4429.1.S1_at	100216759	LOC100216759	uncharacterized LOC100216759	NM_001143160	4.60974e-10	1.71364e-06	0.421587	-2.37199	D19a down vs SG200	0.00283022	0.66007	-1.51499	tin1.1-1.5 down vs SG200	0.352466	1.11959	1.11959	tin3 up vs SG200	4.33237e-07	0.382245	-2.61613	tin4 down vs SG200	4.23472e-05	0.518461	-1.92878	tin5 down vs SG200	55.897	16.9962	0.695001	1
5659	Zm.17224.1.S1_s_at	100382752	pco104500	LOC100382752	---	6.73534e-07	1.62121e-06	0.421012	-2.37523	D19a down vs SG200	0.000360302	0.588726	-1.69858	tin1.1-1.5 down vs SG200	0.00123407	0.63098	-1.58484	tin3 down vs SG200	0.0078839	0.699801	-1.42898	tin4 down vs SG200	0.0023004	0.653267	-1.53077	tin5 down vs SG200	20.7013	6.2588	0.691058	1
10266	Zm.4508.1.A1_at	100192829	LOC100192829	uncharacterized LOC100192829	NM_001138020	4.27398e-06	1.5016e-05	0.420961	-2.37552	D19a down vs SG200	0.000321198	0.524367	-1.90706	tin1.1-1.5 down vs SG200	0.000118609	0.489303	-2.04372	tin3 down vs SG200	3.73583e-05	0.45043	-2.2201	tin4 down vs SG200	0.000236191	0.51338	-1.94787	tin5 down vs SG200	15.8101	6.92514	1.00119	1
11211	Zm.5342.1.A1_at	100192646	LOC100192646	uncharacterized LOC100192646	NM_001137858	0.0188267	0.00122926	0.420914	-2.37578	D19a down vs SG200	0.00671645	0.502885	-1.98853	tin1.1-1.5 down vs SG200	0.00173326	0.436341	-2.29178	tin3 down vs SG200	0.00138182	0.426109	-2.34682	tin4 down vs SG200	0.00203158	0.443652	-2.25402	tin5 down vs SG200	3.46078	3.6914	2.43803	1
2052	Zm.12687.2.S1_at	100285745	cl464_-1	LOC100285745	NM_001158636	0.00981613	0.00195119	0.420888	-2.37593	D19a down vs SG200	0.00309774	0.443003	-2.25732	tin1.1-1.5 down vs SG200	0.000992461	0.390452	-2.56113	tin3 down vs SG200	0.000374559	0.350032	-2.85688	tin4 down vs SG200	0.000658107	0.372947	-2.68134	tin5 down vs SG200	4.04312	4.83924	2.73579	1
2689	Zm.13417.1.A1_at	100193979	cl22611_1	LOC100193979	NM_001139046	0.00171899	7.31001e-05	0.420466	-2.37831	D19a down vs SG200	0.00748407	0.605916	-1.6504	tin1.1-1.5 down vs SG200	0.000196902	0.455789	-2.194	tin3 down vs SG200	0.000172079	0.450875	-2.21791	tin4 down vs SG200	0.000300017	0.471386	-2.1214	tin5 down vs SG200	5.82743	3.41456	1.33931	1
13013	Zm.684.1.S1_at	542065	mlo8	barley mlo defense gene homolog8	NM_001111701	3.70265e-08	4.54298e-07	0.420209	-2.37977	D19a down vs SG200	0.00109994	0.654637	-1.52756	tin1.1-1.5 down vs SG200	0.00501887	0.706887	-1.41465	tin3 down vs SG200	0.00486638	0.705782	-1.41687	tin4 down vs SG200	0.00694797	0.718671	-1.39146	tin5 down vs SG200	31.0557	7.73087	0.568996	1
6311	Zm.17836.1.A1_x_at	100286120	LOC100286120	60S ribosomal protein L31	NM_001159008	8.93818e-05	6.19533e-05	0.42013	-2.38021	D19a down vs SG200	0.0050154	0.591884	-1.68952	tin1.1-1.5 down vs SG200	0.0305442	0.681963	-1.46636	tin3 down vs SG200	0.00990203	0.623749	-1.60321	tin4 down vs SG200	0.00302979	0.569495	-1.75594	tin5 down vs SG200	9.84372	5.60001	1.30032	1
10851	Zm.5011.1.A1_at	100126899	smt1	sterol methyltransferase1	NM_001112601	5.30677e-13	1.10385e-08	0.419457	-2.38403	D19a down vs SG200	0.0556384	1.18297	1.18297	tin1.1-1.5 up vs SG200	0.183468	1.11984	1.11984	tin3 up vs SG200	0.0178213	0.806585	-1.2398	tin4 down vs SG200	0.0152356	0.801566	-1.24756	tin5 down vs SG200	134.152	19.4321	0.331087	1
2077	Zm.12708.1.S1_at	100282651	LOC100282651	Wound/stress protein	NM_001155559	1.75012e-08	1.64184e-06	0.419346	-2.38467	D19a down vs SG200	0.648758	0.946576	-1.05644	tin1.1-1.5 down vs SG200	0.240584	0.865752	-1.15507	tin3 down vs SG200	0.000117448	0.550053	-1.81801	tin4 down vs SG200	0.000100112	0.544898	-1.83521	tin5 down vs SG200	34.3972	10.5163	0.698816	1
5426	Zm.16911.1.A1_at	100501869	LOC100501869	uncharacterized LOC100501869	NM_001196510	0.0128671	0.0112058	0.419051	-2.38634	D19a down vs SG200	0.00354132	0.354659	-2.81961	tin1.1-1.5 down vs SG200	0.0016701	0.318349	-3.14121	tin3 down vs SG200	0.00396077	0.360416	-2.77458	tin4 down vs SG200	0.00624344	0.384866	-2.59831	tin5 down vs SG200	3.79614	7.64114	4.60085	1
10896	Zm.5048.5.S1_at	606414	pdi7	protein disulfide isomerase7	NM_001112289	1.31541e-08	1.53774e-08	0.418919	-2.3871	D19a down vs SG200	0.000121932	0.656854	-1.52241	tin1.1-1.5 down vs SG200	5.08599e-06	0.57155	-1.74963	tin3 down vs SG200	1.62176e-07	0.480459	-2.08134	tin4 down vs SG200	1.02671e-07	0.468456	-2.13467	tin5 down vs SG200	35.7549	5.44457	0.348056	1
7725	Zm.2168.1.A1_at	---	---	---	---	0.000432185	2.32498e-05	0.418405	-2.39003	D19a down vs SG200	0.00344297	0.601643	-1.66212	tin1.1-1.5 down vs SG200	0.00693738	0.63207	-1.5821	tin3 down vs SG200	9.747e-05	0.466445	-2.14388	tin4 down vs SG200	0.000183986	0.48872	-2.04616	tin5 down vs SG200	7.52525	3.61087	1.09676	1
4316	Zm.15489.1.A1_at	100191928 /// 100192092	LOC100191928 /// LOC100192092	uncharacterized LOC100191928 /// uncharacterized LOC100192092	NM_001137352 /// NM_001137515	3.31207e-07	3.35461e-05	0.418386	-2.39014	D19a down vs SG200	0.615942	0.92464	-1.0815	tin1.1-1.5 down vs SG200	0.511445	0.902257	-1.10833	tin3 down vs SG200	0.328458	0.856942	-1.16694	tin4 down vs SG200	0.582826	0.917719	-1.08966	tin5 down vs SG200	22.9002	11.74	1.17179	1
13509	Zm.738.1.A1_at	100274111	pco078035a	LOC100274111	NM_001148490	7.50718e-05	8.73018e-06	0.417902	-2.3929	D19a down vs SG200	0.0530799	0.752338	-1.32919	tin1.1-1.5 down vs SG200	0.01242	0.681339	-1.4677	tin3 down vs SG200	0.000120194	0.503088	-1.98773	tin4 down vs SG200	0.000422501	0.547045	-1.828	tin5 down vs SG200	10.129	4.10922	0.927292	1
16884	ZmAffx.530.2.S1_at	100273219	LOC100273219	Uncharacterized LOC100273219	NM_001147661	3.65095e-06	1.9511e-05	0.417805	-2.39346	D19a down vs SG200	5.38735e-05	0.451224	-2.21619	tin1.1-1.5 down vs SG200	7.57165e-05	0.462738	-2.16105	tin3 down vs SG200	2.93272e-06	0.358918	-2.78615	tin4 down vs SG200	1.11243e-05	0.399889	-2.50069	tin5 down vs SG200	16.1848	7.55272	1.06664	1
7482	Zm.19309.1.A1_at	100284820	pco089834b	LOC100284820	NM_001157715	2.3738e-08	9.37385e-05	0.416526	-2.40081	D19a down vs SG200	0.356282	1.17473	1.17473	tin1.1-1.5 up vs SG200	0.0367858	1.4714	1.4714	tin3 up vs SG200	0.256599	1.22073	1.22073	tin4 up vs SG200	0.081201	1.37096	1.37096	tin5 up vs SG200	33.0002	20.7264	1.43559	1
15658	ZmAffx.1050.1.S1_at	---	---	---	---	8.49027e-07	2.77914e-07	0.416393	-2.40158	D19a down vs SG200	6.32212e-05	0.572738	-1.746	tin1.1-1.5 down vs SG200	0.000168196	0.602561	-1.65958	tin3 down vs SG200	3.81556e-06	0.490184	-2.04005	tin4 down vs SG200	1.68224e-05	0.533318	-1.87505	tin5 down vs SG200	20.0251	4.72341	0.539143	1
4053	Zm.15023.1.A1_at	100281892	LOC100281892	Beta-expansin 4	NM_001154812	0.0499893	0.00828681	0.416382	-2.40164	D19a down vs SG200	0.0305944	0.501521	-1.99394	tin1.1-1.5 down vs SG200	0.0186063	0.466688	-2.14276	tin3 down vs SG200	0.00450897	0.38268	-2.61315	tin4 down vs SG200	0.00356456	0.370468	-2.69929	tin5 down vs SG200	2.65736	4.91724	4.22953	1
9292	Zm.3693.1.A1_at	100280576	LOC100280576	16.9 kDa class I heat shock protein 1	NM_001153495	2.88757e-07	6.1524e-05	0.416031	-2.40367	D19a down vs SG200	0.0419672	0.697348	-1.434	tin1.1-1.5 down vs SG200	0.00565813	0.594118	-1.68317	tin3 down vs SG200	0.0898945	0.745013	-1.34226	tin4 down vs SG200	0.00220873	0.552448	-1.81013	tin5 down vs SG200	23.348	13.5667	1.32815	1
11070	Zm.520.1.S1_at	542624	CesA-4	cellulose synthase-4	NM_001112151	6.43214e-07	1.39163e-05	0.415961	-2.40407	D19a down vs SG200	0.901136	1.01816	1.01816	tin1.1-1.5 up vs SG200	0.224325	0.835082	-1.19749	tin3 down vs SG200	0.218493	0.833079	-1.20037	tin4 down vs SG200	0.473406	1.11037	1.11037	tin5 up vs SG200	20.8382	9.25793	1.01549	1
13322	Zm.7089.1.A1_at	100217060	LOC100217060	uncharacterized LOC100217060	NM_001143431	0.000141821	8.74057e-05	0.415865	-2.40463	D19a down vs SG200	0.000634329	0.489719	-2.04199	tin1.1-1.5 down vs SG200	0.00016099	0.437725	-2.28454	tin3 down vs SG200	2.30651e-05	0.3706	-2.69832	tin4 down vs SG200	7.4511e-06	0.334585	-2.98878	tin5 down vs SG200	9.11777	5.67017	1.42144	1
9346	Zm.3743.2.A1_a_at	100274177	pco065609	LOC100274177	NM_001148551	1.37011e-05	3.45401e-07	0.41568	-2.40569	D19a down vs SG200	1.39144e-05	0.521501	-1.91754	tin1.1-1.5 down vs SG200	6.374e-05	0.567076	-1.76343	tin3 down vs SG200	7.90591e-06	0.504893	-1.98062	tin4 down vs SG200	6.05617e-06	0.497118	-2.01159	tin5 down vs SG200	13.2559	3.24422	0.559401	1
12073	Zm.6067.2.A1_at	100277938	cl32636_1(99)	LOC100277938	---	3.46127e-05	0.000527728	0.415312	-2.40783	D19a down vs SG200	0.00724604	0.535011	-1.86912	tin1.1-1.5 down vs SG200	0.000892181	0.437074	-2.28794	tin3 down vs SG200	0.0513675	0.651618	-1.53464	tin4 down vs SG200	0.00402097	0.505374	-1.97873	tin5 down vs SG200	11.4712	10.3705	2.0664	1
2220	Zm.12890.1.S1_at	100284828	LOC100284828	BES1/BZR1 protein	NM_001157723	3.62176e-05	4.6039e-06	0.414905	-2.41019	D19a down vs SG200	0.000841681	0.586614	-1.7047	tin1.1-1.5 down vs SG200	0.000317766	0.551934	-1.81181	tin3 down vs SG200	2.77604e-05	0.470736	-2.12434	tin4 down vs SG200	2.66925e-05	0.469483	-2.13	tin5 down vs SG200	11.3891	4.21854	0.846635	1
15008	Zm.9435.1.A1_at	100279685 /// 100384488	LOC100279685 /// LOC100384488	uncharacterized LOC100279685 /// uncharacterized LOC100384488	---	4.08615e-06	6.97671e-08	0.414747	-2.41111	D19a down vs SG200	0.000150702	0.62861	-1.59081	tin1.1-1.5 down vs SG200	6.06666e-05	0.602226	-1.66051	tin3 down vs SG200	4.32431e-06	0.527505	-1.89572	tin4 down vs SG200	3.41451e-07	0.457579	-2.18541	tin5 down vs SG200	15.9163	3.08425	0.442925	1
1815	Zm.1238.1.S1_at	---	---	---	---	0.00164719	0.000177652	0.414615	-2.41188	D19a down vs SG200	0.000130046	0.40318	-2.48028	tin1.1-1.5 down vs SG200	0.000131417	0.403561	-2.47794	tin3 down vs SG200	0.00137188	0.495745	-2.01717	tin4 down vs SG200	0.000267446	0.429959	-2.32581	tin5 down vs SG200	5.87581	4.23303	1.64666	1
10627	Zm.4811.1.A1_x_at	100282551	pco144375b	LOC100282551	NM_001155459	3.84086e-09	3.95752e-09	0.414506	-2.41251	D19a down vs SG200	0.000319024	0.704385	-1.41968	tin1.1-1.5 down vs SG200	0.000534339	0.717974	-1.39281	tin3 down vs SG200	0.00256205	0.760278	-1.31531	tin4 down vs SG200	0.00349622	0.768921	-1.30052	tin5 down vs SG200	42.1958	5.43827	0.294586	1
1789	Zm.12350.1.S1_s_at	100384068	LOC100384068	uncharacterized LOC100384068	---	1.47285e-05	1.59593e-07	0.414082	-2.41498	D19a down vs SG200	0.000149713	0.609729	-1.64007	tin1.1-1.5 down vs SG200	0.000155607	0.610896	-1.63694	tin3 down vs SG200	8.47327e-05	0.592641	-1.68736	tin4 down vs SG200	3.35603e-05	0.565239	-1.76916	tin5 down vs SG200	13.1092	2.88119	0.502363	1
11663	Zm.5760.1.A1_at	100276553	LOC100276553	uncharacterized LOC100276553	NM_001150314	0.000267041	0.000109381	0.413184	-2.42023	D19a down vs SG200	9.71682e-05	0.408964	-2.4452	tin1.1-1.5 down vs SG200	4.24413e-05	0.380218	-2.63007	tin3 down vs SG200	3.55134e-05	0.374205	-2.67234	tin4 down vs SG200	6.13078e-05	0.392817	-2.54571	tin5 down vs SG200	8.18693	5.39684	1.50675	1
1453	Zm.1194.1.S1_at	100284989	LOC100284989	fasciclin-like arabinogalactan protein 10	NM_001157884	0.0399374	0.00519961	0.412694	-2.4231	D19a down vs SG200	0.0066758	0.42636	-2.34544	tin1.1-1.5 down vs SG200	0.00180574	0.359793	-2.77938	tin3 down vs SG200	0.00407781	0.399863	-2.50086	tin4 down vs SG200	0.00300023	0.384261	-2.6024	tin5 down vs SG200	2.83545	4.64279	3.74265	1
584	Zm.1039.1.A1_x_at	100275674	LOC100275674	uncharacterized LOC100275674	NM_001149703	0.00346582	7.20103e-05	0.412588	-2.42372	D19a down vs SG200	0.0182016	0.644431	-1.55176	tin1.1-1.5 down vs SG200	0.0349936	0.680528	-1.46945	tin3 down vs SG200	0.00110698	0.515438	-1.9401	tin4 down vs SG200	0.00294167	0.556907	-1.79563	tin5 down vs SG200	5.06597	3.09054	1.39442	1
2743	Zm.13470.1.S1_at	100192693	LOC100192693	uncharacterized LOC100192693	---	0.000111428	1.43705e-06	0.41181	-2.42831	D19a down vs SG200	0.0245192	0.743344	-1.34527	tin1.1-1.5 down vs SG200	0.00268056	0.654536	-1.5278	tin3 down vs SG200	0.00029419	0.577018	-1.73305	tin4 down vs SG200	0.000148201	0.554324	-1.804	tin5 down vs SG200	9.49191	2.96092	0.713008	1
11522	Zm.5620.1.A1_at	100279241	LOC100279241	uncharacterized LOC100279241	NM_001152262	9.69449e-05	2.46396e-06	0.411131	-2.43232	D19a down vs SG200	0.000143364	0.538348	-1.85753	tin1.1-1.5 down vs SG200	2.43573e-05	0.481016	-2.07893	tin3 down vs SG200	1.90012e-05	0.473225	-2.11316	tin4 down vs SG200	4.94769e-05	0.503561	-1.98586	tin5 down vs SG200	9.71299	3.31561	0.780248	1
11039	Zm.5167.1.A1_a_at	100286091	pco131734	LOC100286091	NM_001158979	7.85726e-10	3.3712e-06	0.410626	-2.43531	D19a down vs SG200	0.767358	1.03939	1.03939	tin1.1-1.5 up vs SG200	0.0921486	1.2586	1.2586	tin3 up vs SG200	0.000111909	0.521051	-1.9192	tin4 down vs SG200	0.0196904	0.717009	-1.39468	tin5 down vs SG200	52.1021	18.7681	0.823354	1
10430	Zm.465.1.A1_at	542338	arpp2a-3	acidic ribosomal protein P2a-3	---	2.37044e-06	2.60916e-06	0.410173	-2.43799	D19a down vs SG200	0.000269397	0.557215	-1.79464	tin1.1-1.5 down vs SG200	0.00026835	0.557082	-1.79507	tin3 down vs SG200	8.9725e-06	0.447402	-2.23512	tin4 down vs SG200	4.13811e-05	0.49531	-2.01894	tin5 down vs SG200	17.2503	5.97461	0.791654	1
8813	Zm.3223.3.A1_a_at	100216794 /// 542726	LOC100216794 /// rps13	uncharacterized LOC100216794 /// ribosomal protein13	NM_001112238 /// NM_001143193	1.49041e-05	2.82623e-06	0.410004	-2.439	D19a down vs SG200	0.000780147	0.592167	-1.68871	tin1.1-1.5 down vs SG200	0.000258626	0.55355	-1.80652	tin3 down vs SG200	3.02871e-05	0.482913	-2.07077	tin4 down vs SG200	9.61863e-05	0.52034	-1.92182	tin5 down vs SG200	13.0853	4.5955	0.802736	1
10234	Zm.4485.1.A1_at	---	---	---	---	1.40952e-06	1.97862e-07	0.409375	-2.44275	D19a down vs SG200	0.0434481	0.797428	-1.25403	tin1.1-1.5 down vs SG200	0.0199079	0.765728	-1.30595	tin3 down vs SG200	0.00024539	0.616165	-1.62294	tin4 down vs SG200	0.00025567	0.617439	-1.61959	tin5 down vs SG200	18.6108	4.33427	0.532319	1
4559	Zm.15819.1.A1_at	542094	rop9	Rho-related protein from plants 9	NM_001111727	3.53689e-05	1.71172e-06	0.409269	-2.44338	D19a down vs SG200	0.000287493	0.569585	-1.75567	tin1.1-1.5 down vs SG200	0.000304611	0.57154	-1.74966	tin3 down vs SG200	1.94237e-06	0.412966	-2.42151	tin4 down vs SG200	4.14572e-06	0.435392	-2.29678	tin5 down vs SG200	11.432	3.71816	0.743411	1
16794	ZmAffx.467.1.A1_at	606468	LOC606468	calmodulin-like	---	3.50202e-11	1.82663e-07	0.408994	-2.44502	D19a down vs SG200	0.0299608	1.27724	1.27724	tin1.1-1.5 up vs SG200	0.0265546	1.28521	1.28521	tin3 up vs SG200	0.0590585	0.811584	-1.23216	tin4 down vs SG200	0.610223	0.947992	-1.05486	tin5 down vs SG200	78.265	18.0477	0.527079	1
9479	Zm.3864.1.A1_at	542533	cal2	calmodulin2	NM_001112077	8.75999e-09	1.61089e-07	0.408985	-2.44508	D19a down vs SG200	0.000916706	0.6618	-1.51103	tin1.1-1.5 down vs SG200	8.58449e-05	0.588476	-1.6993	tin3 down vs SG200	5.83943e-07	0.444473	-2.24986	tin4 down vs SG200	1.83549e-06	0.476595	-2.09822	tin5 down vs SG200	37.7735	8.54881	0.517298	1
7172	Zm.19010.1.A1_at	100276214 /// 100383972	LOC100276214 /// LOC100383972	uncharacterized LOC100276214 /// uncharacterized LOC100383972	NM_001150055 /// NM_001176585	0.0127431	0.00208966	0.40875	-2.44648	D19a down vs SG200	0.0100661	0.490597	-2.03833	tin1.1-1.5 down vs SG200	0.000458901	0.342689	-2.91809	tin3 down vs SG200	0.00105884	0.377817	-2.64678	tin4 down vs SG200	0.00105921	0.377832	-2.64668	tin5 down vs SG200	3.80485	4.95386	2.97596	1
5950	Zm.17523.1.A1_at	100279033	cl59287_1	LOC100279033	NM_001152098	0.000544356	7.51995e-05	0.408702	-2.44677	D19a down vs SG200	0.00166361	0.527386	-1.89615	tin1.1-1.5 down vs SG200	0.000240401	0.450635	-2.21909	tin3 down vs SG200	7.14651e-05	0.406926	-2.45745	tin4 down vs SG200	3.73001e-05	0.384668	-2.59964	tin5 down vs SG200	7.22154	4.53762	1.43622	1
13504	Zm.7370.1.A1_at	100284795	LOC100284795	beta-expansin 1a	NM_001157690	7.22734e-07	0.000333084	0.408342	-2.44892	D19a down vs SG200	0.0761859	0.688098	-1.45328	tin1.1-1.5 down vs SG200	0.0164731	0.589672	-1.69586	tin3 down vs SG200	0.8506	0.962959	-1.03847	tin4 down vs SG200	0.389052	0.839808	-1.19075	tin5 down vs SG200	20.4934	17.4127	1.94211	1
6790	Zm.18348.1.A1_s_at	100191661	cl50078_1	LOC100191661	NM_001137090	1.50401e-07	3.07992e-08	0.40799	-2.45104	D19a down vs SG200	0.0084818	0.76249	-1.31149	tin1.1-1.5 down vs SG200	0.00179644	0.713341	-1.40185	tin3 down vs SG200	4.92376e-06	0.544759	-1.83567	tin4 down vs SG200	1.31513e-05	0.571871	-1.74865	tin5 down vs SG200	25.5854	4.56874	0.408156	1
4574	Zm.1583.1.A1_x_at	100193619 /// 100281012 /// 100286274	LOC100193619 /// LOC100281012 /// LOC100286274	uncharacterized LOC100193619 /// hydrophobic protein LTI6A /// hydrophobic protein LTI6	NM_001153931 /// NM_001159161	1.58551e-05	4.24935e-06	0.407964	-2.4512	D19a down vs SG200	0.10888	0.799475	-1.25082	tin1.1-1.5 down vs SG200	0.0235284	0.718979	-1.39086	tin3 down vs SG200	0.422055	0.897081	-1.11473	tin4 down vs SG200	0.00900393	0.675956	-1.47939	tin5 down vs SG200	12.961	4.92101	0.867839	1
2753	Zm.13480.1.S1_at	100283169	umc2388	LOC100283169	NM_001156071	4.33026e-07	2.60764e-05	0.407887	-2.45166	D19a down vs SG200	0.189965	1.2348	1.2348	tin1.1-1.5 up vs SG200	0.567149	1.09421	1.09421	tin3 up vs SG200	0.00225832	0.571725	-1.74909	tin4 down vs SG200	0.000805552	0.530201	-1.88608	tin5 down vs SG200	22.0469	11.4386	1.1859	1
8756	Zm.3169.4.S1_a_at	100282164	pco131134	LOC100282164	NM_001155076	3.27126e-06	0.000339463	0.407664	-2.453	D19a down vs SG200	0.225881	0.779324	-1.28316	tin1.1-1.5 down vs SG200	0.0726795	0.683637	-1.46277	tin3 down vs SG200	0.00304775	0.501487	-1.99407	tin4 down vs SG200	0.0156514	0.585558	-1.70777	tin5 down vs SG200	16.4503	14.0863	1.95724	1
12162	Zm.6131.1.S1_at	100191528	LOC100191528	uncharacterized LOC100191528	NM_001136959	2.11214e-07	3.73049e-06	0.407581	-2.4535	D19a down vs SG200	0.248493	1.16922	1.16922	tin1.1-1.5 up vs SG200	0.342098	1.13634	1.13634	tin3 up vs SG200	0.109513	1.24759	1.24759	tin4 up vs SG200	0.0753508	1.2818	1.2818	tin5 up vs SG200	24.398	9.08579	0.8512	1
2852	Zm.13574.1.A1_at	---	---	---	---	2.10335e-05	1.48568e-06	0.406962	-2.45723	D19a down vs SG200	0.000159322	0.551492	-1.81326	tin1.1-1.5 down vs SG200	7.25831e-05	0.52586	-1.90165	tin3 down vs SG200	9.5405e-06	0.462326	-2.16298	tin4 down vs SG200	2.62941e-06	0.423682	-2.36026	tin5 down vs SG200	12.405	3.99468	0.73605	1
8549	Zm.2980.1.A1_at	---	---	---	---	0.00233053	0.0031092	0.406816	-2.45811	D19a down vs SG200	0.143093	1.48933	1.48933	tin1.1-1.5 up vs SG200	0.409569	1.24488	1.24488	tin3 up vs SG200	0.801928	0.936159	-1.0682	tin4 down vs SG200	0.850084	0.951529	-1.05094	tin5 down vs SG200	5.48922	8.02544	3.3418	1
7897	Zm.2330.1.S1_at	100382167	LOC100382167	uncharacterized LOC100382167	NM_001174927	2.08949e-05	3.70464e-07	0.406779	-2.45834	D19a down vs SG200	0.000269114	0.602623	-1.65941	tin1.1-1.5 down vs SG200	9.74296e-05	0.570593	-1.75256	tin3 down vs SG200	2.6311e-05	0.530486	-1.88506	tin4 down vs SG200	1.11939e-05	0.504894	-1.98061	tin5 down vs SG200	12.4178	3.22506	0.593628	1
9742	Zm.4076.1.S1_at	100282778	LOC100282778	esterase	NM_001155684	1.20851e-05	2.06067e-06	0.406681	-2.45893	D19a down vs SG200	0.00213747	0.633982	-1.57733	tin1.1-1.5 down vs SG200	3.23293e-05	0.490751	-2.0377	tin3 down vs SG200	4.25335e-06	0.428203	-2.33534	tin4 down vs SG200	9.20017e-07	0.383225	-2.60943	tin5 down vs SG200	13.5137	4.59237	0.776757	1
11583	Zm.5677.1.A1_at	100383536	LOC100383536	uncharacterized LOC100383536	NM_001176184	1.52061e-06	2.7518e-07	0.406663	-2.45904	D19a down vs SG200	0.000142338	0.589411	-1.69661	tin1.1-1.5 down vs SG200	0.000717298	0.640861	-1.5604	tin3 down vs SG200	2.91593e-07	0.408267	-2.44938	tin4 down vs SG200	1.20586e-06	0.448084	-2.23172	tin5 down vs SG200	18.4068	4.57235	0.567786	1
7371	Zm.19178.1.S1_at	100193037	LOC100193037	uncharacterized LOC100193037	NM_001138205	0.00234195	0.000314052	0.406569	-2.45961	D19a down vs SG200	0.00244495	0.493083	-2.02805	tin1.1-1.5 down vs SG200	0.000329613	0.40845	-2.44828	tin3 down vs SG200	0.00077252	0.442742	-2.25865	tin4 down vs SG200	0.000119863	0.370433	-2.69954	tin5 down vs SG200	5.48389	4.64638	1.93664	1
254	Zm.10068.1.S1_at	100284498	LOC100284498	membrane protein	NM_001157393	1.42361e-06	7.75817e-08	0.406492	-2.46007	D19a down vs SG200	6.1629e-05	0.593342	-1.68537	tin1.1-1.5 down vs SG200	0.00828812	0.746571	-1.33946	tin3 down vs SG200	3.67175e-07	0.44867	-2.22881	tin4 down vs SG200	1.0037e-06	0.476386	-2.09914	tin5 down vs SG200	18.584	3.8267	0.47066	1
12367	Zm.6281.1.A1_at	100283635	LOC100283635	strictosidine synthase	NM_001156536	0.000113416	1.36708e-05	0.405897	-2.46368	D19a down vs SG200	0.268428	0.845541	-1.18267	tin1.1-1.5 down vs SG200	0.00865071	0.645584	-1.54898	tin3 down vs SG200	0.124986	0.789058	-1.26733	tin4 down vs SG200	0.0493473	0.732555	-1.36509	tin5 down vs SG200	9.46411	4.42903	1.06967	1
1274	Zm.11738.1.A1_at	100272909	LOC100272909	uncharacterized LOC100272909	NM_001147361	0.000204673	2.81135e-05	0.405692	-2.46493	D19a down vs SG200	0.241991	0.82728	-1.20878	tin1.1-1.5 down vs SG200	0.276909	0.838895	-1.19204	tin3 down vs SG200	0.276505	0.838766	-1.19223	tin4 down vs SG200	0.254065	0.831414	-1.20277	tin5 down vs SG200	8.56944	4.56106	1.21657	1
9282	Zm.368.1.A1_at	542599	gpt	glucose-6-phosphate/phosphate-translocator precursor	NM_001112134	9.39825e-07	4.95744e-08	0.4055	-2.46609	D19a down vs SG200	0.000252709	0.643698	-1.55352	tin1.1-1.5 down vs SG200	0.000460732	0.661579	-1.51154	tin3 down vs SG200	4.85158e-07	0.467022	-2.14123	tin4 down vs SG200	9.02151e-06	0.547961	-1.82495	tin5 down vs SG200	19.7344	3.82695	0.443252	1
5701	Zm.17257.1.A1_at	100273469	LOC100273469	uncharacterized LOC100273469	NM_001147906	6.01577e-09	9.73922e-06	0.405425	-2.46655	D19a down vs SG200	0.637801	0.93399	-1.07067	tin1.1-1.5 down vs SG200	0.265362	0.848532	-1.17851	tin3 down vs SG200	1.0059e-06	0.33726	-2.96507	tin4 down vs SG200	1.58792e-05	0.420867	-2.37605	tin5 down vs SG200	39.7328	17.5838	1.01154	1
11218	Zm.5348.1.A1_at	100502341	LOC100502341	uncharacterized LOC100502341	NM_001196819	1.2543e-05	3.76083e-06	0.405398	-2.46671	D19a down vs SG200	0.030201	0.73161	-1.36685	tin1.1-1.5 down vs SG200	0.00148696	0.604812	-1.65341	tin3 down vs SG200	0.000109305	0.512327	-1.95188	tin4 down vs SG200	0.000268622	0.543014	-1.84157	tin5 down vs SG200	13.4369	5.07071	0.862566	1
790	Zm.10665.1.A1_at	100284956	CNR01	ORFX protein	NM_001157851	1.11885e-06	1.84006e-06	0.405185	-2.46801	D19a down vs SG200	5.25106e-05	0.50797	-1.96862	tin1.1-1.5 down vs SG200	1.31822e-05	0.464434	-2.15316	tin3 down vs SG200	1.26072e-07	0.329497	-3.03493	tin4 down vs SG200	7.25264e-07	0.378244	-2.64379	tin5 down vs SG200	19.2441	6.4747	0.769032	1
11434	Zm.5545.1.A1_at	---	---	---	---	4.7715e-05	7.08106e-06	0.404612	-2.4715	D19a down vs SG200	6.74995e-05	0.477085	-2.09606	tin1.1-1.5 down vs SG200	5.53387e-06	0.397033	-2.51868	tin3 down vs SG200	6.39284e-06	0.401461	-2.4909	tin4 down vs SG200	2.36273e-06	0.371366	-2.69276	tin5 down vs SG200	10.8991	4.58956	0.962505	1
8498	Zm.2928.1.S1_at	100280702	LOC100280702	ATP binding protein	NM_001153621	1.00028e-06	1.7201e-05	0.404545	-2.47191	D19a down vs SG200	0.184348	1.23109	1.23109	tin1.1-1.5 up vs SG200	0.244354	1.19856	1.19856	tin3 up vs SG200	0.464848	0.893858	-1.11875	tin4 down vs SG200	0.998424	0.999699	-1.0003	tin5 down vs SG200	19.5579	9.59822	1.12174	1
11577	Zm.5670.1.A1_at	100282855	LOC100282855	delta-7-sterol-C5	NM_001155761	3.33968e-07	2.31378e-07	0.404272	-2.47358	D19a down vs SG200	0.000898873	0.650096	-1.53824	tin1.1-1.5 down vs SG200	0.00118469	0.659202	-1.51699	tin3 down vs SG200	2.70137e-05	0.540908	-1.84874	tin4 down vs SG200	2.10559e-05	0.533477	-1.87449	tin5 down vs SG200	22.8734	5.60798	0.5604	1
12522	Zm.6409.1.A1_at	100383308	LOC100383308	uncharacterized LOC100383308	NM_001175966	5.99178e-06	4.96015e-07	0.403791	-2.47653	D19a down vs SG200	0.00725507	0.707828	-1.41277	tin1.1-1.5 down vs SG200	0.00131476	0.646213	-1.54748	tin3 down vs SG200	0.00473793	0.691868	-1.44536	tin4 down vs SG200	0.00459853	0.690766	-1.44767	tin5 down vs SG200	15.031	4.14925	0.630962	1
17729	ZmAffx.993.1.A1_at	100280845	LOC100280845	AIR12	NM_001153765	2.85566e-07	5.97038e-06	0.403358	-2.47919	D19a down vs SG200	0.00243511	0.61059	-1.63776	tin1.1-1.5 down vs SG200	0.000149806	0.507969	-1.96863	tin3 down vs SG200	3.14939e-07	0.317589	-3.14873	tin4 down vs SG200	2.25292e-07	0.308388	-3.24267	tin5 down vs SG200	23.3846	9.63461	0.941729	1
10584	Zm.4778.1.A1_at	100286050	LOC100286050	fructose-bisphosphate aldolase	NM_001158938	5.8045e-11	3.58014e-09	0.402617	-2.48375	D19a down vs SG200	0.000238104	0.690246	-1.44876	tin1.1-1.5 down vs SG200	0.00173313	0.743981	-1.34412	tin3 down vs SG200	1.75433e-08	0.443306	-2.25578	tin4 down vs SG200	2.63707e-07	0.51324	-1.94841	tin5 down vs SG200	73.2944	9.94129	0.310023	1
1793	Zm.12355.1.S1_at	100280053	LOC100280053	uncharacterized LOC100280053	NM_001152993	0.00132047	0.000704291	0.402157	-2.48659	D19a down vs SG200	0.217301	0.755976	-1.32279	tin1.1-1.5 down vs SG200	0.0115121	0.5372	-1.8615	tin3 down vs SG200	0.00515616	0.494044	-2.02411	tin4 down vs SG200	0.0085589	0.520766	-1.92025	tin5 down vs SG200	6.1305	6.35606	2.36981	1
11475	Zm.5573.2.A1_at	100286153	TIDP3524	LOC100286153	NM_001159041	4.87807e-11	4.71492e-07	0.401848	-2.4885	D19a down vs SG200	0.21535	0.864852	-1.15627	tin1.1-1.5 down vs SG200	0.408369	0.908864	-1.10027	tin3 down vs SG200	5.00789e-05	0.5395	-1.85357	tin4 down vs SG200	0.00426044	0.687595	-1.45435	tin5 down vs SG200	74.9696	20.7535	0.632745	1
11071	Zm.520.1.S1_x_at	542624	CesA-4	cellulose synthase-4	NM_001112151	9.26372e-07	2.82778e-05	0.401262	-2.49214	D19a down vs SG200	0.622773	0.923786	-1.0825	tin1.1-1.5 down vs SG200	0.225587	0.819387	-1.22042	tin3 down vs SG200	0.250042	0.82809	-1.2076	tin4 down vs SG200	0.808487	1.03971	1.03971	tin5 up vs SG200	19.7754	10.7945	1.24766	1
318	Zm.10125.1.A1_x_at	100280947 /// 100383791	LOC100280947 /// LOC100383791	cytidine/deoxycytidylate deaminase family protein /// uncharacterized LOC100383791	NM_001153867 /// NM_001176426	8.5586e-07	0.00101543	0.400972	-2.49394	D19a down vs SG200	0.0591965	0.629295	-1.58908	tin1.1-1.5 down vs SG200	0.0838367	0.656785	-1.52257	tin3 down vs SG200	1.03864e-05	0.237227	-4.21537	tin4 down vs SG200	6.16976e-05	0.293437	-3.40789	tin5 down vs SG200	20.002	22.7291	2.59735	1
11139	Zm.5277.1.A1_at	---	---	---	---	0.000277029	5.6578e-05	0.400863	-2.49462	D19a down vs SG200	0.00235562	0.544151	-1.83773	tin1.1-1.5 down vs SG200	0.000145788	0.434251	-2.30282	tin3 down vs SG200	7.8436e-05	0.412193	-2.42605	tin4 down vs SG200	7.69175e-05	0.411509	-2.43008	tin5 down vs SG200	8.13509	5.05553	1.42045	1
3034	Zm.13733.1.S1_at	100273859	pco071899b	LOC100273859	NM_001148256	2.61454e-08	7.57564e-09	0.400778	-2.49515	D19a down vs SG200	0.00946716	0.782003	-1.27877	tin1.1-1.5 down vs SG200	0.000406985	0.690103	-1.44906	tin3 down vs SG200	1.29771e-07	0.474757	-2.10634	tin4 down vs SG200	5.34358e-07	0.512015	-1.95307	tin5 down vs SG200	32.5685	4.95504	0.347754	1
4975	Zm.16349.1.S1_at	100272608	LOC100272608	uncharacterized LOC100272608	NM_001147071	5.40291e-06	1.25403e-07	0.400746	-2.49534	D19a down vs SG200	0.000207536	0.614111	-1.62837	tin1.1-1.5 down vs SG200	0.000472528	0.639677	-1.56329	tin3 down vs SG200	7.76349e-06	0.516461	-1.93625	tin4 down vs SG200	5.27142e-06	0.505308	-1.97899	tin5 down vs SG200	15.2661	3.48188	0.521323	1
366	Zm.10168.1.A1_at	100304007	LOC100304007	Remorin	NM_001165540	0.000114066	0.000276391	0.400429	-2.49732	D19a down vs SG200	0.00195306	0.481712	-2.07593	tin1.1-1.5 down vs SG200	0.000754185	0.440559	-2.26984	tin3 down vs SG200	6.73435e-06	0.274404	-3.64426	tin4 down vs SG200	2.4297e-06	0.244991	-4.08179	tin5 down vs SG200	9.45513	8.06388	1.94939	1
14737	Zm.9097.1.A1_at	100381429	LOC100381429	uncharacterized LOC100381429	NM_001174270	3.22081e-07	8.29087e-06	0.400409	-2.49744	D19a down vs SG200	9.49024e-05	0.479856	-2.08396	tin1.1-1.5 down vs SG200	0.124339	0.793891	-1.25962	tin3 down vs SG200	0.0358797	0.721808	-1.38541	tin4 down vs SG200	0.00781124	0.648891	-1.54109	tin5 down vs SG200	22.9908	10.1741	1.01149	1
2440	Zm.13170.1.A1_at	---	---	---	---	2.10794e-05	1.29231e-05	0.40018	-2.49887	D19a down vs SG200	0.0185755	0.678745	-1.47331	tin1.1-1.5 down vs SG200	0.0181051	0.677481	-1.47606	tin3 down vs SG200	9.09357e-05	0.464683	-2.152	tin4 down vs SG200	0.000159245	0.484224	-2.06516	tin5 down vs SG200	12.4008	5.92922	1.09287	1
1829	Zm.12390.1.A1_at	100384248	IDP491	LOC100384248	NM_001176814	6.07623e-07	3.40699e-08	0.399939	-2.50038	D19a down vs SG200	8.95873e-07	0.48802	-2.0491	tin1.1-1.5 down vs SG200	8.36578e-08	0.423833	-2.35942	tin3 down vs SG200	1.03107e-07	0.42943	-2.32867	tin4 down vs SG200	4.66296e-08	0.408256	-2.44944	tin5 down vs SG200	21.0085	3.97755	0.432756	1
7362	Zm.1917.1.S1_at	---	---	---	---	2.77414e-06	7.83675e-07	0.399372	-2.50393	D19a down vs SG200	0.36603	0.89616	-1.11587	tin1.1-1.5 down vs SG200	0.0363429	0.763982	-1.30893	tin3 down vs SG200	0.0128219	0.718879	-1.39105	tin4 down vs SG200	0.0238831	0.745197	-1.34193	tin5 down vs SG200	16.8557	5.11601	0.693757	1
8227	Zm.2661.1.S1_at	100384529	LOC100384529	uncharacterized LOC100384529	NM_001177047	9.555e-09	1.86453e-07	0.399248	-2.50471	D19a down vs SG200	0.0960526	0.829578	-1.20543	tin1.1-1.5 down vs SG200	0.134027	0.846395	-1.18148	tin3 down vs SG200	0.0080285	0.726346	-1.37675	tin4 down vs SG200	0.040546	0.790224	-1.26546	tin5 down vs SG200	37.3335	9.10768	0.557611	1
4972	Zm.16346.1.A1_at	100191168 /// 100284182	pco068393 /// umc1496	LOC100284182 /// LOC100191168	NM_001136603 /// NM_001157078	6.65366e-07	2.89498e-06	0.398911	-2.50683	D19a down vs SG200	0.00111034	0.595034	-1.68058	tin1.1-1.5 down vs SG200	0.00201855	0.61753	-1.61935	tin3 down vs SG200	6.16061e-05	0.494571	-2.02196	tin4 down vs SG200	4.53113e-05	0.484534	-2.06384	tin5 down vs SG200	20.7375	7.76825	0.856226	1
5779	Zm.17315.1.A1_at	100282094	LOC100282094	L-ascorbate oxidase	NM_001155007	1.12816e-05	0.000488999	0.398835	-2.5073	D19a down vs SG200	0.146727	0.724861	-1.37958	tin1.1-1.5 down vs SG200	0.24273	0.774211	-1.29164	tin3 down vs SG200	3.81715e-05	0.305389	-3.27451	tin4 down vs SG200	0.000238344	0.370598	-2.69834	tin5 down vs SG200	13.6567	13.284	2.22333	1
2803	Zm.13533.1.A1_at	100286004	pco078735	LOC100286004	NM_001158892	0.000857745	0.000171	0.398082	-2.51205	D19a down vs SG200	0.000200344	0.403985	-2.47534	tin1.1-1.5 down vs SG200	6.87373e-05	0.365284	-2.7376	tin3 down vs SG200	9.576e-05	0.376991	-2.65259	tin4 down vs SG200	0.000103312	0.379707	-2.63361	tin5 down vs SG200	6.64724	5.20133	1.78852	1
13097	Zm.6916.1.S1_at	100273981	chr101a	chromatin complex subunit A 101	NM_001148367	1.55032e-05	2.73481e-05	0.398032	-2.51236	D19a down vs SG200	0.00518822	0.598012	-1.67221	tin1.1-1.5 down vs SG200	0.000322964	0.484601	-2.06355	tin3 down vs SG200	5.94771e-06	0.349425	-2.86185	tin4 down vs SG200	1.69968e-05	0.38251	-2.61431	tin5 down vs SG200	13.006	7.18218	1.26222	1
463	Zm.10261.1.A1_at	---	---	---	---	4.14599e-05	1.84624e-05	0.397924	-2.51304	D19a down vs SG200	0.00560459	0.612031	-1.6339	tin1.1-1.5 down vs SG200	0.00114988	0.545386	-1.83356	tin3 down vs SG200	0.000305554	0.494677	-2.02152	tin4 down vs SG200	0.00163666	0.559592	-1.78702	tin5 down vs SG200	11.1467	5.74276	1.17759	1
17471	ZmAffx.850.1.S1_at	---	---	---	---	0.00495138	0.00474846	0.397656	-2.51474	D19a down vs SG200	0.00143045	0.338864	-2.95103	tin1.1-1.5 down vs SG200	0.00049137	0.293574	-3.4063	tin3 down vs SG200	0.000793788	0.313179	-3.19306	tin4 down vs SG200	0.000916272	0.319267	-3.13218	tin5 down vs SG200	4.70178	8.13948	3.95691	1
712	Zm.1053.1.A1_at	100283929	TIDP3412	LOC100283929	NM_001156827	0.155566	0.0103654	0.397592	-2.51514	D19a down vs SG200	0.0866705	0.559984	-1.78577	tin1.1-1.5 down vs SG200	0.129643	0.60196	-1.66124	tin3 down vs SG200	0.523093	0.812694	-1.23048	tin4 down vs SG200	0.231729	0.673751	-1.48423	tin5 down vs SG200	1.80327	3.97674	5.04068	1
11534	Zm.5632.3.S1_x_at	100281939	LOC100281939	60S ribosomal protein L29	NM_001154857	1.04861e-07	1.4778e-07	0.397529	-2.51554	D19a down vs SG200	0.0022423	0.68461	-1.46069	tin1.1-1.5 down vs SG200	8.15713e-05	0.579125	-1.72674	tin3 down vs SG200	9.1368e-06	0.514022	-1.94544	tin4 down vs SG200	5.74142e-06	0.50052	-1.99792	tin5 down vs SG200	26.903	6.39891	0.54366	1
1220	Zm.11677.2.A1_at	100125645	umc2504	LOC100125645	NM_001112576	6.10425e-09	9.44775e-06	0.397425	-2.5162	D19a down vs SG200	0.359113	0.871996	-1.14679	tin1.1-1.5 down vs SG200	0.0843781	0.765721	-1.30596	tin3 down vs SG200	6.15052e-06	0.384092	-2.60355	tin4 down vs SG200	0.000346982	0.518886	-1.9272	tin5 down vs SG200	39.655	18.2377	1.05122	1
10413	Zm.4630.2.A1_at	100273246	LOC100273246	uncharacterized LOC100273246	NM_001147688	9.90116e-11	7.46678e-07	0.396869	-2.51972	D19a down vs SG200	0.308698	0.883128	-1.13234	tin1.1-1.5 down vs SG200	0.950835	0.992624	-1.00743	tin3 down vs SG200	0.000569662	0.602674	-1.65927	tin4 down vs SG200	0.00926037	0.704947	-1.41855	tin5 down vs SG200	68.3715	20.8795	0.69802	1
4502	Zm.1576.1.A1_at	100278247	LOC100278247	uncharacterized LOC100278247	NM_001151585	1.93991e-08	1.93578e-06	0.39665	-2.52112	D19a down vs SG200	0.00110749	0.603026	-1.6583	tin1.1-1.5 down vs SG200	0.0111379	0.693621	-1.44171	tin3 down vs SG200	3.4393e-06	0.413697	-2.41723	tin4 down vs SG200	4.52616e-06	0.421941	-2.37	tin5 down vs SG200	33.9193	12.054	0.812282	1
11906	Zm.5960.1.A1_at	100277799	si606001c09	LOC100277799	NM_001151278	0.000344103	1.3989e-05	0.395994	-2.52529	D19a down vs SG200	0.0475223	0.723729	-1.38173	tin1.1-1.5 down vs SG200	0.000559448	0.523812	-1.90908	tin3 down vs SG200	0.000306814	0.501437	-1.99427	tin4 down vs SG200	0.000124785	0.469177	-2.13139	tin5 down vs SG200	7.83366	3.88512	1.1336	1
2433	Zm.1316.1.A1_at	100194245	pco120598	LOC100194245	NM_001139286	1.19643e-11	2.87551e-10	0.39587	-2.52608	D19a down vs SG200	0.397364	0.942973	-1.06048	tin1.1-1.5 down vs SG200	0.000285717	0.732178	-1.36579	tin3 down vs SG200	4.04881e-05	0.685514	-1.45876	tin4 down vs SG200	3.38188e-06	0.626257	-1.59679	tin5 down vs SG200	89.9325	8.96058	0.227741	1
10863	Zm.5021.1.S1_at	100276431	LOC100276431	uncharacterized LOC100276431	NM_001150225	1.93986e-07	3.53878e-09	0.395738	-2.52692	D19a down vs SG200	0.00018602	0.67901	-1.47273	tin1.1-1.5 down vs SG200	4.07055e-06	0.57838	-1.72897	tin3 down vs SG200	5.19559e-05	0.645142	-1.55005	tin4 down vs SG200	4.82567e-06	0.582823	-1.71579	tin5 down vs SG200	24.6908	3.47139	0.321359	1
4090	Zm.15086.1.S2_at	100192931	H4C14	histone H4	NM_001138113	0.000100868	2.48457e-06	0.395409	-2.52903	D19a down vs SG200	0.00585323	0.660498	-1.51401	tin1.1-1.5 down vs SG200	0.00133128	0.602658	-1.65932	tin3 down vs SG200	2.50125e-05	0.466424	-2.14397	tin4 down vs SG200	2.2438e-05	0.462969	-2.15997	tin5 down vs SG200	9.64962	3.59416	0.851351	1
8365	Zm.2803.1.S1_at	---	---	---	---	5.46953e-09	3.11405e-06	0.395062	-2.53125	D19a down vs SG200	0.0256309	1.38745	1.38745	tin1.1-1.5 up vs SG200	0.0135333	1.44668	1.44668	tin3 up vs SG200	0.0055335	0.652855	-1.53173	tin4 down vs SG200	0.535074	1.08804	1.08804	tin5 up vs SG200	40.2439	15.5792	0.884845	1
12636	Zm.6502.1.A1_at	100283582	pco068021(435)	LOC100283582	NM_001156483	1.17541e-09	1.50713e-09	0.394693	-2.53362	D19a down vs SG200	0.000387541	0.712568	-1.40337	tin1.1-1.5 down vs SG200	0.000727239	0.729089	-1.37158	tin3 down vs SG200	8.76616e-08	0.498113	-2.00758	tin4 down vs SG200	2.05778e-07	0.519903	-1.92344	tin5 down vs SG200	49.3989	6.20735	0.287217	1
6261	Zm.17793.1.A1_at	100277095	LOC100277095	uncharacterized LOC100277095	NM_001150758	0.00123254	1.58581e-05	0.394048	-2.53776	D19a down vs SG200	0.0167018	0.66424	-1.50548	tin1.1-1.5 down vs SG200	0.0106228	0.642269	-1.55698	tin3 down vs SG200	0.00173543	0.562886	-1.77656	tin4 down vs SG200	0.000689157	0.526279	-1.90013	tin5 down vs SG200	6.21126	3.18221	1.17104	1
8042	Zm.247.1.A1_at	541999	uaz7c01b01	LOC541999	---	7.30959e-19	5.93334e-13	0.393924	-2.53856	D19a down vs SG200	0.738841	0.984797	-1.01544	tin1.1-1.5 down vs SG200	0.44296	0.965097	-1.03617	tin3 down vs SG200	2.87288e-07	0.683938	-1.46212	tin4 down vs SG200	1.31801e-05	0.756433	-1.32199	tin5 down vs SG200	737.687	32.8786	0.101874	1
10325	Zm.4561.2.A1_a_at	100283430 /// 100501161	LOC100283430 /// LOC100501161	seed specific protein Bn15D1B /// uncharacterized LOC100501161	NM_001156331 /// NM_001195957	3.65454e-05	1.53688e-06	0.393826	-2.53919	D19a down vs SG200	3.34037e-05	0.487724	-2.05034	tin1.1-1.5 down vs SG200	0.000171845	0.541285	-1.84745	tin3 down vs SG200	2.00847e-05	0.471638	-2.12027	tin4 down vs SG200	1.44426e-05	0.461337	-2.16761	tin5 down vs SG200	11.3728	3.95573	0.795028	1
10821	Zm.4986.3.S1_a_at	100279549 /// 100282847	gpm540b /// TIDP3299	LOC100282847 /// LOC100279549	NM_001152546 /// NM_001155753	1.2052e-12	2.43351e-07	0.393462	-2.54154	D19a down vs SG200	0.000361946	0.610794	-1.63721	tin1.1-1.5 down vs SG200	0.0569459	0.798788	-1.2519	tin3 down vs SG200	0.00210854	0.669714	-1.49317	tin4 down vs SG200	0.00117091	0.649574	-1.53947	tin5 down vs SG200	120.793	31.6542	0.598977	1
11045	Zm.5173.1.A1_at	100502278	LOC100502278	Uncharacterized LOC100502278	NM_001196755	1.18709e-07	1.39849e-06	0.39333	-2.5424	D19a down vs SG200	0.0259626	0.735139	-1.36029	tin1.1-1.5 down vs SG200	0.00668308	0.676768	-1.47761	tin3 down vs SG200	0.000247461	0.555633	-1.79975	tin4 down vs SG200	0.000901503	0.600732	-1.66464	tin5 down vs SG200	26.4431	9.08522	0.785316	1
2107	Zm.12736.2.S1_a_at	100273052	LOC100273052	Uncharacterized LOC100273052	NM_001147501	6.91414e-06	2.46181e-07	0.393184	-2.54334	D19a down vs SG200	0.00177969	0.663408	-1.50737	tin1.1-1.5 down vs SG200	0.00427523	0.694309	-1.44028	tin3 down vs SG200	5.91528e-07	0.417658	-2.3943	tin4 down vs SG200	7.26588e-05	0.559517	-1.78726	tin5 down vs SG200	14.7106	3.86753	0.600933	1
5698	Zm.17254.1.A1_at	---	---	---	---	3.17795e-10	1.02935e-07	0.392491	-2.54783	D19a down vs SG200	0.1878	1.1522	1.1522	tin1.1-1.5 up vs SG200	0.563983	0.941139	-1.06254	tin3 down vs SG200	0.000504938	0.639513	-1.56369	tin4 down vs SG200	0.00158755	0.676501	-1.47819	tin5 down vs SG200	58.6975	13.6007	0.529621	1
17319	ZmAffx.767.1.S1_a_at	100273842	cl13380_1	LOC100273842	NM_001148241	2.22303e-08	4.81178e-05	0.392404	-2.54839	D19a down vs SG200	0.0769472	0.725183	-1.37896	tin1.1-1.5 down vs SG200	0.38663	0.859604	-1.16333	tin3 down vs SG200	1.22765e-06	0.278579	-3.58965	tin4 down vs SG200	6.7794e-05	0.404205	-2.47399	tin5 down vs SG200	33.2965	21.0233	1.44319	1
13382	Zm.714.1.A1_at	542343	LOC542343	phospholipid transfer protein	NM_001111922	8.07972e-11	1.1792e-06	0.392288	-2.54915	D19a down vs SG200	0.643147	0.943101	-1.06033	tin1.1-1.5 down vs SG200	0.446042	0.907626	-1.10178	tin3 down vs SG200	0.051358	0.770089	-1.29855	tin4 down vs SG200	0.372499	0.892416	-1.12055	tin5 down vs SG200	70.2069	23.6131	0.768766	1
7344	Zm.19156.1.A1_at	100383480	LOC100383480	uncharacterized LOC100383480	NM_001176128	0.00420936	0.000358371	0.391979	-2.55116	D19a down vs SG200	0.00684638	0.524836	-1.90536	tin1.1-1.5 down vs SG200	0.00580792	0.516352	-1.93666	tin3 down vs SG200	0.000335978	0.389443	-2.56777	tin4 down vs SG200	0.000444932	0.400578	-2.49639	tin5 down vs SG200	4.86569	4.59179	2.15705	1
4014	Zm.14962.1.A1_at	100280285	LOC100280285	uncharacterized LOC100280285	NM_001153213	7.88592e-05	0.000132826	0.391414	-2.55484	D19a down vs SG200	0.128592	0.740021	-1.35131	tin1.1-1.5 down vs SG200	0.00218921	0.504345	-1.98277	tin3 down vs SG200	0.00112483	0.475301	-2.10393	tin4 down vs SG200	0.000287448	0.420283	-2.37935	tin5 down vs SG200	10.0479	7.75082	1.76318	1
5150	Zm.16535.1.A1_at	100037751	LOC100037751	Alpha-tubulin	---	2.18144e-09	1.98271e-08	0.390484	-2.56092	D19a down vs SG200	0.0111478	0.768351	-1.30149	tin1.1-1.5 down vs SG200	0.000301895	0.655953	-1.5245	tin3 down vs SG200	4.03217e-06	0.533873	-1.8731	tin4 down vs SG200	0.000142881	0.634237	-1.5767	tin5 down vs SG200	45.5045	8.39265	0.421567	1
2779	Zm.13511.1.A1_at	100274472	pco075539	LOC100274472	NM_001148831	5.74618e-13	6.24874e-09	0.389651	-2.5664	D19a down vs SG200	0.89569	0.988761	-1.01137	tin1.1-1.5 down vs SG200	0.0117165	0.785568	-1.27296	tin3 down vs SG200	3.39168e-07	0.494187	-2.02353	tin4 down vs SG200	5.00124e-07	0.504481	-1.98224	tin5 down vs SG200	132.796	20.8947	0.359645	1
11274	Zm.5397.1.A1_at	100381405	LOC100381405	uncharacterized LOC100381405	NM_001174246	0.00674634	0.000764291	0.389437	-2.56781	D19a down vs SG200	0.00241525	0.440998	-2.26758	tin1.1-1.5 down vs SG200	0.00048134	0.370286	-2.70061	tin3 down vs SG200	0.000626031	0.381071	-2.62418	tin4 down vs SG200	0.000794884	0.391101	-2.55689	tin5 down vs SG200	4.39778	4.97958	2.5881	1
14199	Zm.8464.1.S1_at	100191430	LOC100191430	uncharacterized LOC100191430	NM_001136863	3.14569e-07	5.70552e-06	0.389308	-2.56866	D19a down vs SG200	0.188881	0.822795	-1.21537	tin1.1-1.5 down vs SG200	0.0870882	0.771782	-1.2957	tin3 down vs SG200	0.337185	0.868818	-1.15099	tin4 down vs SG200	0.320187	0.864322	-1.15698	tin5 down vs SG200	23.0676	10.1831	1.00902	1
2337	Zm.13051.1.S1_at	100283127	LOC100283127	delta DNA polymerase	NM_001156029	6.04858e-05	5.12644e-05	0.389108	-2.56998	D19a down vs SG200	0.121747	0.754331	-1.32568	tin1.1-1.5 down vs SG200	0.000743609	0.488199	-2.04834	tin3 down vs SG200	3.48297e-05	0.376007	-2.65953	tin4 down vs SG200	0.000307067	0.453639	-2.2044	tin5 down vs SG200	10.4907	6.82381	1.48677	1
13773	Zm.7781.1.S1_at	---	---	---	---	2.13069e-05	1.90467e-07	0.388755	-2.57231	D19a down vs SG200	0.00256027	0.677963	-1.47501	tin1.1-1.5 down vs SG200	0.00318954	0.685687	-1.45839	tin3 down vs SG200	3.16212e-05	0.536418	-1.86422	tin4 down vs SG200	0.00283316	0.681511	-1.46733	tin5 down vs SG200	12.3801	3.20815	0.592317	1
10174	Zm.4441.1.A1_at	---	---	---	---	2.44486e-06	1.56685e-06	0.388573	-2.57352	D19a down vs SG200	0.000271018	0.551543	-1.81309	tin1.1-1.5 down vs SG200	6.03131e-06	0.428775	-2.33223	tin3 down vs SG200	9.27359e-07	0.373353	-2.67843	tin4 down vs SG200	1.55507e-07	0.323335	-3.09277	tin5 down vs SG200	17.1721	6.16519	0.820625	1
4340	Zm.15509.1.S1_at	100281351	LOC100281351	Ligatin	NM_001154269	6.62802e-08	4.15538e-08	0.388297	-2.57534	D19a down vs SG200	5.30299e-06	0.521568	-1.91729	tin1.1-1.5 down vs SG200	3.19653e-06	0.507293	-1.97125	tin3 down vs SG200	2.37256e-07	0.435252	-2.29752	tin4 down vs SG200	2.3367e-07	0.434837	-2.29971	tin5 down vs SG200	28.6667	5.95149	0.474537	1
6688	Zm.18254.2.A1_at	100193290	LOC100193290	uncharacterized LOC100193290	NM_001138432	0.000152838	1.26428e-06	0.388283	-2.57544	D19a down vs SG200	0.00141238	0.615303	-1.62521	tin1.1-1.5 down vs SG200	0.000943373	0.600603	-1.66499	tin3 down vs SG200	0.000262655	0.555782	-1.79927	tin4 down vs SG200	0.000172311	0.541505	-1.8467	tin5 down vs SG200	9.00395	3.12936	0.794411	1
11996	Zm.6014.1.A1_at	100383101	LOC100383101	uncharacterized LOC100383101	NM_001175772	0.00166537	0.000423257	0.388173	-2.57617	D19a down vs SG200	0.00104187	0.425646	-2.34937	tin1.1-1.5 down vs SG200	0.000131912	0.343678	-2.9097	tin3 down vs SG200	0.000211852	0.361258	-2.76811	tin4 down vs SG200	0.000123358	0.341243	-2.93046	tin5 down vs SG200	5.86334	5.85613	2.2829	1
6825	Zm.18377.1.A1_at	---	---	---	---	1.42979e-08	9.71914e-08	0.387324	-2.58182	D19a down vs SG200	0.000827503	0.652542	-1.53247	tin1.1-1.5 down vs SG200	0.00396645	0.704977	-1.41849	tin3 down vs SG200	2.80538e-06	0.481042	-2.07882	tin4 down vs SG200	7.1637e-06	0.508057	-1.96828	tin5 down vs SG200	35.3534	8.35441	0.54014	1
1799	Zm.12361.1.S1_at	---	---	---	---	1.2853e-06	8.82277e-07	0.387144	-2.58302	D19a down vs SG200	0.00102061	0.611072	-1.63647	tin1.1-1.5 down vs SG200	0.000154767	0.54626	-1.83063	tin3 down vs SG200	8.61e-06	0.454559	-2.19994	tin4 down vs SG200	3.19553e-06	0.424735	-2.35441	tin5 down vs SG200	18.8616	6.23354	0.755401	1
319	Zm.10125.2.A1_x_at	100280947 /// 100383791	LOC100280947 /// LOC100383791	cytidine/deoxycytidylate deaminase family protein /// uncharacterized LOC100383791	NM_001153867 /// NM_001176426	3.93779e-06	0.000823804	0.386869	-2.58485	D19a down vs SG200	0.0188018	0.546418	-1.8301	tin1.1-1.5 down vs SG200	0.0608601	0.627363	-1.59397	tin3 down vs SG200	7.08845e-05	0.293174	-3.41094	tin4 down vs SG200	4.64941e-05	0.278995	-3.58429	tin5 down vs SG200	16.004	18.6979	2.67046	1
6776	Zm.18333.1.A1_at	100277855	pco137497a	LOC100277855	NM_001151315	0.000720851	4.67404e-05	0.386772	-2.5855	D19a down vs SG200	0.0229716	0.648615	-1.54175	tin1.1-1.5 down vs SG200	0.00401307	0.561159	-1.78203	tin3 down vs SG200	0.000834705	0.493645	-2.02575	tin4 down vs SG200	0.00259484	0.541559	-1.84652	tin5 down vs SG200	6.86315	4.44432	1.48014	1
14056	Zm.820.1.A1_at	100216625	LOC100216625	uncharacterized LOC100216625	NM_001143038	3.48326e-05	1.5689e-05	0.386627	-2.58647	D19a down vs SG200	0.0116982	0.641403	-1.55908	tin1.1-1.5 down vs SG200	0.00112798	0.539149	-1.85478	tin3 down vs SG200	3.17712e-06	0.337088	-2.96658	tin4 down vs SG200	5.12862e-05	0.425722	-2.34895	tin5 down vs SG200	11.4597	6.10188	1.21706	1
4009	Zm.14951.2.S1_x_at	---	---	---	---	0.0028233	0.00379912	0.385649	-2.59303	D19a down vs SG200	0.0729726	0.582366	-1.71713	tin1.1-1.5 down vs SG200	0.00460911	0.395739	-2.52692	tin3 down vs SG200	0.000300239	0.274228	-3.6466	tin4 down vs SG200	0.000819721	0.3142	-3.18269	tin5 down vs SG200	5.28221	9.16109	3.96418	1
13649	Zm.7612.1.A1_at	100274866	LOC100274866	uncharacterized LOC100274866	NM_001149127	2.52544e-09	4.55603e-08	0.384304	-2.60211	D19a down vs SG200	0.00108542	1.48347	1.48347	tin1.1-1.5 up vs SG200	0.00633337	1.36535	1.36535	tin3 up vs SG200	0.117739	1.17821	1.17821	tin4 up vs SG200	0.584884	0.946199	-1.05686	tin5 down vs SG200	44.6255	9.59553	0.491482	1
10572	Zm.477.1.A1_a_at	541793	Bk2L3	brittle stalk-2-like protein 3	NM_001111476	3.11764e-09	1.36963e-06	0.384152	-2.60314	D19a down vs SG200	0.333186	0.879789	-1.13664	tin1.1-1.5 down vs SG200	0.63564	0.939892	-1.06395	tin3 down vs SG200	0.0466474	0.758271	-1.31879	tin4 down vs SG200	0.829028	0.97222	-1.02857	tin5 down vs SG200	43.3889	15.6196	0.822837	1
10231	Zm.4483.1.A1_at	100383516	LOC100383516	uncharacterized LOC100383516	NM_001176164	4.07187e-06	8.9826e-08	0.383593	-2.60693	D19a down vs SG200	1.54637e-05	0.529068	-1.89012	tin1.1-1.5 down vs SG200	3.66765e-06	0.487203	-2.05253	tin3 down vs SG200	2.2938e-07	0.409179	-2.44392	tin4 down vs SG200	3.13741e-06	0.482717	-2.07161	tin5 down vs SG200	15.9245	3.79601	0.544858	1
10205	Zm.4468.1.A1_at	100501272	LOC100501272	uncharacterized LOC100501272	NM_001196034	4.28912e-07	5.29372e-06	0.383243	-2.60931	D19a down vs SG200	0.825975	1.03261	1.03261	tin1.1-1.5 up vs SG200	0.487904	0.903071	-1.10733	tin3 down vs SG200	0.0279487	0.706751	-1.41493	tin4 down vs SG200	0.0647297	0.752143	-1.32953	tin5 down vs SG200	22.0768	9.94771	1.02993	1
3700	Zm.14497.13.A1_x_at	100273745	umc1268	LOC100273745	NM_001148154	0.000464971	0.000226896	0.382917	-2.61153	D19a down vs SG200	0.000245415	0.385906	-2.5913	tin1.1-1.5 down vs SG200	8.57286e-05	0.347237	-2.87988	tin3 down vs SG200	0.000534511	0.416559	-2.40062	tin4 down vs SG200	4.81995e-05	0.327275	-3.05554	tin5 down vs SG200	7.42809	6.68861	2.05817	1
3729	Zm.14507.3.A1_at	---	---	---	---	0.0423197	0.00737287	0.382915	-2.61155	D19a down vs SG200	0.00337119	0.340825	-2.93406	tin1.1-1.5 down vs SG200	0.00429879	0.353341	-2.83013	tin3 down vs SG200	0.0032953	0.339677	-2.94398	tin4 down vs SG200	0.0037074	0.345664	-2.89298	tin5 down vs SG200	2.78914	5.97157	4.89374	1
13748	Zm.7750.2.S1_a_at	100382290 /// 100384588	LOC100382290 /// LOC100384588	uncharacterized LOC100382290 /// uncharacterized LOC100384588	NM_001175040 /// NM_001177093	3.00777e-07	1.19676e-06	0.382492	-2.61444	D19a down vs SG200	0.00963908	0.687412	-1.45473	tin1.1-1.5 down vs SG200	0.000310602	0.557813	-1.79271	tin3 down vs SG200	4.45662e-05	0.493108	-2.02795	tin4 down vs SG200	0.000238524	0.548745	-1.82234	tin5 down vs SG200	23.214	8.25462	0.812772	1
5397	Zm.16892.1.A1_at	100285104	LOC100285104	calmodulin binding protein	NM_001157999	0.00668862	0.00102713	0.382274	-2.61593	D19a down vs SG200	0.0158889	0.523165	-1.91144	tin1.1-1.5 down vs SG200	0.00256453	0.424268	-2.357	tin3 down vs SG200	0.00129423	0.392495	-2.5478	tin4 down vs SG200	0.00480086	0.455668	-2.19458	tin5 down vs SG200	4.40608	5.55885	2.88373	1
3147	Zm.13841.1.S1_at	100381433	LOC100381433	uncharacterized LOC100381433	NM_001174274	7.71148e-05	0.000353121	0.382238	-2.61617	D19a down vs SG200	0.00222897	0.460983	-2.16928	tin1.1-1.5 down vs SG200	1.43124e-05	0.270496	-3.69691	tin3 down vs SG200	0.000146003	0.348646	-2.86823	tin4 down vs SG200	0.00041658	0.388795	-2.57205	tin5 down vs SG200	10.0847	10.0036	2.26733	1
11949	Zm.5985.3.A1_a_at	100273928	IDP1653	LOC100273928	NM_001148320	2.67391e-06	5.11265e-08	0.382138	-2.61685	D19a down vs SG200	0.000111053	0.59972	-1.66744	tin1.1-1.5 down vs SG200	6.26789e-05	0.582627	-1.71636	tin3 down vs SG200	3.65881e-06	0.500126	-1.9995	tin4 down vs SG200	4.87902e-06	0.508329	-1.96723	tin5 down vs SG200	16.9473	3.74955	0.505708	1
11730	Zm.5808.1.A1_at	100283382	LOC100283382	peroxidase 39	NM_001156283	2.57709e-10	9.16784e-06	0.38205	-2.61746	D19a down vs SG200	0.244072	0.833203	-1.20019	tin1.1-1.5 down vs SG200	0.741236	1.052	1.052	tin3 up vs SG200	0.00948861	0.641144	-1.55971	tin4 down vs SG200	0.0352952	0.706863	-1.4147	tin5 down vs SG200	60.3338	30.0172	1.13719	1
349	Zm.10149.1.A1_at	100281087	LOC100281087	dehydrin COR410	NM_001154006	1.7157e-09	5.40308e-06	0.382038	-2.61754	D19a down vs SG200	0.197916	0.823782	-1.21391	tin1.1-1.5 down vs SG200	0.72775	1.05246	1.05246	tin3 up vs SG200	0.00269684	0.599584	-1.66782	tin4 down vs SG200	0.0180965	0.683918	-1.46216	tin5 down vs SG200	46.9814	21.3816	1.04025	1
2716	Zm.13448.1.A1_at	---	---	---	---	0.00292977	0.00016998	0.381851	-2.61882	D19a down vs SG200	0.000605694	0.431332	-2.3184	tin1.1-1.5 down vs SG200	0.000305165	0.404058	-2.47489	tin3 down vs SG200	0.00044342	0.418748	-2.38807	tin4 down vs SG200	0.000133026	0.372821	-2.68225	tin5 down vs SG200	5.24278	4.47613	1.95147	1
[truncated: 743 more rows]

## Sheet: D19a-1b
Column #	Column ID	Entrez Gene	Gene Symbol	Gene Title	RefSeq Transcript ID	p-value(sample)	p-value(D19a vs. SG200)	Ratio(D19a vs. SG200)	Fold-Change(D19a vs. SG200)	Fold-Change(D19a vs. SG200) (Description)	p-value(tin1.1-1.5 vs. SG200)	Ratio(tin1.1-1.5 vs. SG200)	Fold-Change(tin1.1-1.5 vs. SG200)	Fold-Change(tin1.1-1.5 vs. SG200) (Description)	p-value(tin3 vs. SG200)	Ratio(tin3 vs. SG200)	Fold-Change(tin3 vs. SG200)	Fold-Change(tin3 vs. SG200) (Description)	p-value(tin4 vs. SG200)	Ratio(tin4 vs. SG200)	Fold-Change(tin4 vs. SG200)	Fold-Change(tin4 vs. SG200) (Description)	p-value(tin5 vs. SG200)	Ratio(tin5 vs. SG200)	Fold-Change(tin5 vs. SG200)	Fold-Change(tin5 vs. SG200) (Description)	F(sample)	SS(sample)	SS(Error)	F(Error)
[truncated: 651 more rows]

[truncated: 3 more sheets: Tin3, Tin4, Tin5]
