# Supplementary material for: Characterization of the Largest Effector Gene Cluster of Ustilago maydis
Source: PLoS Pathog. 2014 Jul 3;10(7):e1003866. doi: 10.1371/journal.ppat.1003866 (PMC4081774; doi:10.1371/journal.ppat.1003866)
Supplement: Table S2 — Differentially expressed maize genes shared and not shared in response to the cluster 19A deletion mutant and different tin gene deletion mutants. (XLSX) [file ppat.1003866.s010.xlsx]

## Sheet: venn list intersection 19a vs  
Column #	Column ID	Entrez Gene	Gene Symbol	Gene Title	RefSeq Transcript ID	p-value(sample)	p-value(D19a vs. SG200)	Ratio(D19a vs. SG200)	Fold-Change(D19a vs. SG200)	Fold-Change(D19a vs. SG200) (Description)	p-value(tin1.1-1.5 vs. SG200)	Ratio(tin1.1-1.5 vs. SG200)	Fold-Change(tin1.1-1.5 vs. SG200)	Fold-Change(tin1.1-1.5 vs. SG200) (Description)	p-value(tin3 vs. SG200)	Ratio(tin3 vs. SG200)	Fold-Change(tin3 vs. SG200)	Fold-Change(tin3 vs. SG200) (Description)	p-value(tin4 vs. SG200)	Ratio(tin4 vs. SG200)	Fold-Change(tin4 vs. SG200)	Fold-Change(tin4 vs. SG200) (Description)	p-value(tin5 vs. SG200)	Ratio(tin5 vs. SG200)	Fold-Change(tin5 vs. SG200)	Fold-Change(tin5 vs. SG200) (Description)	F(sample)	SS(sample)	SS(Error)	F(Error)	Column #	Entrez Gene	Gene Symbol	Gene Title	RefSeq Transcript ID	p-value(sample)	p-value(D19a vs. SG200)	Ratio(D19a vs. SG200)	Fold-Change(D19a vs. SG200)	Fold-Change(D19a vs. SG200) (Description)	p-value(tin1.1-1.5 vs. SG200)	Ratio(tin1.1-1.5 vs. SG200)	Fold-Change(tin1.1-1.5 vs. SG200)	Fold-Change(tin1.1-1.5 vs. SG200) (Description)	p-value(tin3 vs. SG200)	Ratio(tin3 vs. SG200)	Fold-Change(tin3 vs. SG200)	Fold-Change(tin3 vs. SG200) (Description)	p-value(tin4 vs. SG200)
14250	Zm.8552.1.A1_at	100275365	LOC100275365	uncharacterized LOC100275365	NM_001149457	6.77979e-08	2.14768e-07	11.9923	11.9923	D19a up vs SG200	0.598907	1.1677	1.1677	tin1.1-1.5 up vs SG200	0.163816	1.52444	1.52444	tin3 up vs SG200	0.000160308	4.11884	4.11884	tin4 up vs SG200	2.63595e-05	5.36493	5.36493	tin5 up vs SG200	28.5773	52.1301	4.16956	1	0					0	0	0	0		0	0	0		0	0	0		0
14311	Zm.8614.1.A1_at	---	---	---	---	2.1395e-05	0.00017593	9.7791	9.7791	D19a up vs SG200	0.166152	1.97697	1.97697	tin1.1-1.5 up vs SG200	0.0153286	3.57848	3.57848	tin3 up vs SG200	0.000202222	9.46994	9.46994	tin4 up vs SG200	8.92813e-05	11.4553	11.4553	tin5 up vs SG200	12.3721	59.6717	11.0242	1	0					0	0	0	0		0	0	0		0	0	0		0
6019	Zm.1758.1.S1_at	---	---	---	---	2.55581e-06	3.05789e-07	8.09361	8.09361	D19a up vs SG200	0.00149258	2.59938	2.59938	tin1.1-1.5 up vs SG200	0.000738456	2.82603	2.82603	tin3 up vs SG200	2.01267e-06	6.08281	6.08281	tin4 up vs SG200	5.0994e-07	7.47079	7.47079	tin5 up vs SG200	17.0604	23.2576	3.116	1	6019	---	---	---	---	2.55581e-06	3.05789e-07	8.09361	8.09361	D19a up vs SG200	0.00149258	2.59938	2.59938	tin1.1-1.5 up vs SG200	0.000738456	2.82603	2.82603	tin3 up vs SG200	2.01267e-06
5477	Zm.16971.1.A1_at	542056	cko3	cytokinin oxidase 3	NM_001111693	1.25108e-10	1.3418e-10	7.99545	7.99545	D19a up vs SG200	0.000980262	1.78453	1.78453	tin1.1-1.5 up vs SG200	7.76276e-05	2.13205	2.13205	tin3 up vs SG200	2.70055e-08	4.22422	4.22422	tin4 up vs SG200	2.47651e-08	4.26235	4.26235	tin5 up vs SG200	66.3162	30.014	1.03449	1	0					0	0	0	0		0	0	0		0	0	0		0
7728	Zm.2171.1.A1_at	---	---	---	---	9.46315e-08	5.13294e-08	7.86353	7.86353	D19a up vs SG200	0.00876992	1.90369	1.90369	tin1.1-1.5 up vs SG200	0.00029768	2.69613	2.69613	tin3 up vs SG200	3.41938e-06	4.45531	4.45531	tin4 up vs SG200	2.94488e-05	3.46281	3.46281	tin5 up vs SG200	27.2889	27.7629	2.32542	1	0					0	0	0	0		0	0	0		0	0	0		0
12829	Zm.6680.1.A1_at	100276152	LOC100276152	uncharacterized LOC100276152	---	1.30483e-10	6.9195e-10	6.90802	6.90802	D19a up vs SG200	0.61685	1.07925	1.07925	tin1.1-1.5 up vs SG200	0.0107126	1.53971	1.53971	tin3 up vs SG200	1.7711e-05	2.46039	2.46039	tin4 up vs SG200	0.000433337	1.93462	1.93462	tin5 up vs SG200	65.9529	32.1987	1.1159	1	0					0	0	0	0		0	0	0		0	0	0		0
14862	Zm.9252.1.A1_at	100217285	LOC100217285	uncharacterized LOC100217285	NM_001143636	1.12122e-06	1.24785e-07	6.87325	6.87325	D19a up vs SG200	0.00738532	1.9349	1.9349	tin1.1-1.5 up vs SG200	5.20232e-05	3.24201	3.24201	tin3 up vs SG200	1.51001e-05	3.72474	3.72474	tin4 up vs SG200	2.38913e-05	3.53525	3.53525	tin5 up vs SG200	19.2382	19.4842	2.31494	1	0					0	0	0	0		0	0	0		0	0	0		0
8503	Zm.2934.1.S1_at	100384513	LOC100384513	uncharacterized LOC100384513	NM_001177036	2.264e-07	1.12117e-07	6.86465	6.86465	D19a up vs SG200	0.0732806	1.50552	1.50552	tin1.1-1.5 up vs SG200	0.0309114	1.65713	1.65713	tin3 up vs SG200	6.20773e-06	4.08264	4.08264	tin4 up vs SG200	1.67551e-06	4.78603	4.78603	tin5 up vs SG200	24.1613	24.054	2.27556	1	0					0	0	0	0		0	0	0		0	0	0		0
159	RPTR-Zm-K01193-1_at	---	---	---	---	2.43359e-10	4.27263e-09	6.31381	6.31381	D19a up vs SG200	0.326026	1.17784	1.17784	tin1.1-1.5 up vs SG200	1.21125e-10	10.4827	10.4827	tin3 up vs SG200	1.2621e-07	4.24322	4.24322	tin4 up vs SG200	1.2112e-06	3.37359	3.37359	tin5 up vs SG200	60.7886	34.6698	1.30362	1	0					0	0	0	0		0	0	0		0	0	0		0
1139	Zm.11590.1.A1_at	100502512	LOC100502512	uncharacterized LOC100502512	NM_001196990	0.00026506	1.96339e-05	5.93133	5.93133	D19a up vs SG200	0.267276	1.40889	1.40889	tin1.1-1.5 up vs SG200	0.0313308	2.02131	2.02131	tin3 up vs SG200	0.00260543	2.89221	2.89221	tin4 up vs SG200	0.000399305	3.77559	3.77559	tin5 up vs SG200	8.19747	15.9349	4.44315	1	0					0	0	0	0		0	0	0		0	0	0		0
2651	Zm.1338.1.S1_at	---	---	---	---	2.86688e-05	3.24523e-06	5.60701	5.60701	D19a up vs SG200	0.115905	1.50998	1.50998	tin1.1-1.5 up vs SG200	0.0729188	1.60942	1.60942	tin3 up vs SG200	2.21645e-05	4.32293	4.32293	tin4 up vs SG200	0.000117297	3.50075	3.50075	tin5 up vs SG200	11.8177	15.8717	3.06983	1	0					0	0	0	0		0	0	0		0	0	0		0
16126	ZmAffx.1434.1.S1_at	---	---	---	---	1.964e-08	3.1227e-07	5.57713	5.57713	D19a up vs SG200	0.847706	1.04095	1.04095	tin1.1-1.5 up vs SG200	0.720237	0.927791	-1.07783	tin3 down vs SG200	2.12473e-06	4.39221	4.39221	tin4 up vs SG200	1.80401e-06	4.47895	4.47895	tin5 up vs SG200	33.8625	31.2841	2.11168	1	0					0	0	0	0		0	0	0		0	0	0		0
14924	Zm.9342.1.A1_at	100276524	LOC100276524	Uncharacterized LOC100276524	NM_001150290	1.1295e-06	1.87557e-06	5.55847	5.55847	D19a up vs SG200	0.486367	1.18309	1.18309	tin1.1-1.5 up vs SG200	0.220572	1.35093	1.35093	tin3 up vs SG200	0.000816625	2.63821	2.63821	tin4 up vs SG200	3.68796e-05	3.78406	3.78406	tin5 up vs SG200	19.2178	23.3817	2.78096	1	0					0	0	0	0		0	0	0		0	0	0		0
9891	Zm.4199.1.A1_at	100278075	LOC100278075	uncharacterized LOC100278075	NM_001151471	1.60352e-08	3.02719e-09	5.44927	5.44927	D19a up vs SG200	5.13902e-06	2.64237	2.64237	tin1.1-1.5 up vs SG200	5.22035e-07	3.21024	3.21024	tin3 up vs SG200	1.4582e-06	2.93403	2.93403	tin4 up vs SG200	1.18912e-06	2.9859	2.9859	tin5 up vs SG200	34.808	16.0196	1.05195	1	9891	100278075	LOC100278075	uncharacterized LOC100278075	NM_001151471	1.60352e-08	3.02719e-09	5.44927	5.44927	D19a up vs SG200	5.13902e-06	2.64237	2.64237	tin1.1-1.5 up vs SG200	5.22035e-07	3.21024	3.21024	tin3 up vs SG200	1.4582e-06
16162	ZmAffx.1468.1.S1_at	---	---	---	---	2.0977e-06	5.56827e-06	5.21146	5.21146	D19a up vs SG200	0.374803	1.25434	1.25434	tin1.1-1.5 up vs SG200	0.44535	1.21436	1.21436	tin3 up vs SG200	0.000924093	2.73427	2.73427	tin4 up vs SG200	0.000916395	2.73698	2.73698	tin5 up vs SG200	17.5623	23.645	3.07736	1	0					0	0	0	0		0	0	0		0	0	0		0
7039	Zm.1869.1.S1_at	100274336	pco100812	LOC100274336	NM_001148697	6.08561e-08	2.30371e-07	5.14661	5.14661	D19a up vs SG200	0.260993	1.25006	1.25006	tin1.1-1.5 up vs SG200	0.271007	1.24406	1.24406	tin3 up vs SG200	0.000147172	2.57686	2.57686	tin4 up vs SG200	0.00101672	2.15443	2.15443	tin5 up vs SG200	29.0062	23.2569	1.83266	1	0					0	0	0	0		0	0	0		0	0	0		0
7139	Zm.18987.1.A1_at	---	---	---	---	2.47699e-07	1.14775e-09	5.05581	5.05581	D19a up vs SG200	1.36613e-05	2.22422	2.22422	tin1.1-1.5 up vs SG200	9.54348e-07	2.70468	2.70468	tin3 up vs SG200	2.84536e-07	2.98056	2.98056	tin4 up vs SG200	9.599e-07	2.70346	2.70346	tin5 up vs SG200	23.8578	8.7753	0.840723	1	7139	---	---	---	---	2.47699e-07	1.14775e-09	5.05581	5.05581	D19a up vs SG200	1.36613e-05	2.22422	2.22422	tin1.1-1.5 up vs SG200	9.54348e-07	2.70468	2.70468	tin3 up vs SG200	2.84536e-07
7614	Zm.2040.2.S1_a_at	100194284	pco104496	LOC100194284	NM_001139323	6.07978e-06	8.02145e-07	5.05343	5.05343	D19a up vs SG200	0.285937	1.25866	1.25866	tin1.1-1.5 up vs SG200	0.0589068	1.52776	1.52776	tin3 up vs SG200	0.00179048	2.17942	2.17942	tin4 up vs SG200	0.0284393	1.65182	1.65182	tin5 up vs SG200	14.9981	14.2334	2.16917	1	0					0	0	0	0		0	0	0		0	0	0		0
14961	Zm.9386.1.A1_at	100275351	gpm349	LOC100275351	NM_001149446	1.18125e-05	4.64052e-06	4.88711	4.88711	D19a up vs SG200	0.13329	1.45008	1.45008	tin1.1-1.5 up vs SG200	0.0488065	1.65044	1.65044	tin3 up vs SG200	6.19034e-05	3.53582	3.53582	tin4 up vs SG200	4.58372e-05	3.66536	3.66536	tin5 up vs SG200	13.561	16.3605	2.75757	1	0					0	0	0	0		0	0	0		0	0	0		0
7612	Zm.2040.1.S1_at	100194284	pco104496	LOC100194284	NM_001139323	1.61226e-07	4.68292e-08	4.68363	4.68363	D19a up vs SG200	0.0228078	1.49804	1.49804	tin1.1-1.5 up vs SG200	0.00990476	1.59911	1.59911	tin3 up vs SG200	0.000234036	2.13075	2.13075	tin4 up vs SG200	0.000251012	2.1191	2.1191	tin5 up vs SG200	25.3383	14.2601	1.28638	1	0					0	0	0	0		0	0	0		0	0	0		0
925	Zm.10833.1.S1_at	100273349	LOC100273349	Uncharacterized LOC100273349	NM_001147790	6.00009e-08	1.16447e-07	4.63529	4.63529	D19a up vs SG200	0.0161109	1.58142	1.58142	tin1.1-1.5 up vs SG200	2.32222e-05	2.72405	2.72405	tin3 up vs SG200	3.95208e-08	5.25886	5.25886	tin4 up vs SG200	4.94121e-08	5.12043	5.12043	tin5 up vs SG200	29.0629	18.4432	1.45051	1	0					0	0	0	0		0	0	0		0	0	0		0
16163	ZmAffx.1469.1.S1_at	---	---	---	---	1.88605e-05	4.00325e-05	4.59503	4.59503	D19a up vs SG200	0.527575	1.19235	1.19235	tin1.1-1.5 up vs SG200	0.289447	1.3478	1.3478	tin3 up vs SG200	0.00093078	3.01337	3.01337	tin4 up vs SG200	0.00122201	2.90896	2.90896	tin5 up vs SG200	12.6172	20.4632	3.70708	1	0					0	0	0	0		0	0	0		0	0	0		0
813	Zm.1071.1.S1_at	---	---	---	---	1.82424e-07	2.72279e-07	4.57085	4.57085	D19a up vs SG200	0.0196753	1.59406	1.59406	tin1.1-1.5 up vs SG200	0.00663576	1.75219	1.75219	tin3 up vs SG200	7.14777e-05	2.59622	2.59622	tin4 up vs SG200	0.00147791	1.99176	1.99176	tin5 up vs SG200	24.9042	17.6195	1.61712	1	0					0	0	0	0		0	0	0		0	0	0		0
12781	Zm.663.1.S1_at	541881	czog1	cis-zeatin O-glucosyltransferase1	NM_001111547	0.000126096	1.51072e-06	4.55421	4.55421	D19a up vs SG200	5.77422e-05	3.03135	3.03135	tin1.1-1.5 up vs SG200	4.64082e-05	3.1014	3.1014	tin3 up vs SG200	0.00105338	2.26569	2.26569	tin4 up vs SG200	0.0047064	1.95903	1.95903	tin5 up vs SG200	9.2987	8.53759	2.09863	1	12781	541881	czog1	cis-zeatin O-glucosyltransferase1	NM_001111547	0.000126096	1.51072e-06	4.55421	4.55421	D19a up vs SG200	5.77422e-05	3.03135	3.03135	tin1.1-1.5 up vs SG200	4.64082e-05	3.1014	3.1014	tin3 up vs SG200	0.00105338
4612	Zm.15871.2.A1_at	100216742	LOC100216742	uncharacterized LOC100216742	NM_001143146	5.845e-09	1.19161e-07	4.54106	4.54106	D19a up vs SG200	0.301558	1.19696	1.19696	tin1.1-1.5 up vs SG200	0.0821067	1.36672	1.36672	tin3 up vs SG200	0.000312886	2.15994	2.15994	tin4 up vs SG200	3.3524e-06	3.21585	3.21585	tin5 up vs SG200	39.8868	24.7229	1.41674	1	0					0	0	0	0		0	0	0		0	0	0		0
13140	Zm.6962.1.S1_at	100283066	sdh1	sorbitol dehydrogenase homolog1	NM_001155968	2.91444e-08	2.29115e-10	4.51799	4.51799	D19a up vs SG200	4.94746e-07	2.39492	2.39492	tin1.1-1.5 up vs SG200	4.943e-07	2.39506	2.39506	tin3 up vs SG200	8.97222e-09	3.22791	3.22791	tin4 up vs SG200	1.37519e-07	2.61699	2.61699	tin5 up vs SG200	32.0893	8.21236	0.584965	1	13140	100283066	sdh1	sorbitol dehydrogenase homolog1	NM_001155968	2.91444e-08	2.29115e-10	4.51799	4.51799	D19a up vs SG200	4.94746e-07	2.39492	2.39492	tin1.1-1.5 up vs SG200	4.943e-07	2.39506	2.39506	tin3 up vs SG200	8.97222e-09
3379	Zm.14044.1.A1_at	100275866	LOC100275866	uncharacterized LOC100275866	NM_001149835	5.75997e-09	2.31822e-09	4.49292	4.49292	D19a up vs SG200	6.67304e-06	2.28655	2.28655	tin1.1-1.5 up vs SG200	0.00262739	1.56683	1.56683	tin3 up vs SG200	0.000707586	1.69502	1.69502	tin4 up vs SG200	0.00454846	1.51622	1.51622	tin5 up vs SG200	39.9654	13.9203	0.796136	1	3379	100275866	LOC100275866	uncharacterized LOC100275866	NM_001149835	5.75997e-09	2.31822e-09	4.49292	4.49292	D19a up vs SG200	6.67304e-06	2.28655	2.28655	tin1.1-1.5 up vs SG200	0.00262739	1.56683	1.56683	tin3 up vs SG200	0.000707586
5448	Zm.16941.1.S1_at	100281085	LOC100281085	Chaperone protein dnaJ 11	NM_001154004	7.29407e-06	3.54642e-06	4.38787	4.38787	D19a up vs SG200	0.0413459	1.60828	1.60828	tin1.1-1.5 up vs SG200	0.0311347	1.65882	1.65882	tin3 up vs SG200	0.000124481	2.9338	2.9338	tin4 up vs SG200	0.00111258	2.33762	2.33762	tin5 up vs SG200	14.5923	14.6314	2.29184	1	0					0	0	0	0		0	0	0		0	0	0		0
12690	Zm.655.1.A1_at	541882	glk1	G2-like1	NM_001111548	5.41116e-06	5.93546e-06	4.36547	4.36547	D19a up vs SG200	0.128946	1.4285	1.4285	tin1.1-1.5 up vs SG200	0.133458	1.42214	1.42214	tin3 up vs SG200	1.88391e-05	3.79829	3.79829	tin4 up vs SG200	2.02537e-05	3.76607	3.76607	tin5 up vs SG200	15.2626	16.5514	2.47872	1	0					0	0	0	0		0	0	0		0	0	0		0
16136	ZmAffx.1443.1.S1_at	---	---	---	---	5.97823e-07	8.01695e-07	4.34812	4.34812	D19a up vs SG200	0.544402	1.12421	1.12421	tin1.1-1.5 up vs SG200	0.329247	1.20953	1.20953	tin3 up vs SG200	9.4208e-07	4.2688	4.2688	tin4 up vs SG200	8.36232e-05	2.6844	2.6844	tin5 up vs SG200	21.0573	16.4458	1.78515	1	0					0	0	0	0		0	0	0		0	0	0		0
14850	Zm.9236.1.A1_at	100278423	LOC100278423	Uncharacterized LOC100278423	NM_001151709	4.63909e-06	6.40466e-08	4.28789	4.28789	D19a up vs SG200	3.44117e-05	2.40749	2.40749	tin1.1-1.5 up vs SG200	9.78093e-06	2.66895	2.66895	tin3 up vs SG200	8.29934e-05	2.24596	2.24596	tin4 up vs SG200	4.36489e-05	2.36227	2.36227	tin5 up vs SG200	15.6181	8.17805	1.19686	1	14850	100278423	LOC100278423	Uncharacterized LOC100278423	NM_001151709	4.63909e-06	6.40466e-08	4.28789	4.28789	D19a up vs SG200	3.44117e-05	2.40749	2.40749	tin1.1-1.5 up vs SG200	9.78093e-06	2.66895	2.66895	tin3 up vs SG200	8.29934e-05
8500	Zm.2930.1.A1_at	---	---	---	---	3.29951e-05	5.11696e-05	4.21508	4.21508	D19a up vs SG200	0.671829	1.12014	1.12014	tin1.1-1.5 up vs SG200	0.155183	1.48027	1.48027	tin3 up vs SG200	0.00201674	2.63288	2.63288	tin4 up vs SG200	0.000222339	3.47618	3.47618	tin5 up vs SG200	11.5585	17.4599	3.45275	1	0					0	0	0	0		0	0	0		0	0	0		0
1261	Zm.11727.1.A1_at	100279439	LOC100279439	Uncharacterized LOC100279439	NM_001152446	2.91734e-06	2.17858e-06	4.16679	4.16679	D19a up vs SG200	0.35787	1.20695	1.20695	tin1.1-1.5 up vs SG200	0.056925	1.50331	1.50331	tin3 up vs SG200	0.000468948	2.38615	2.38615	tin4 up vs SG200	1.75099e-05	3.31356	3.31356	tin5 up vs SG200	16.731	14.4341	1.97192	1	0					0	0	0	0		0	0	0		0	0	0		0
2896	Zm.13610.1.A1_at	100281350	LOC100281350	LOL3	NM_001154268	1.56252e-05	1.64071e-06	4.15507	4.15507	D19a up vs SG200	0.000249365	2.47874	2.47874	tin1.1-1.5 up vs SG200	1.16717e-05	3.35621	3.35621	tin3 up vs SG200	5.9197e-07	4.67817	4.67817	tin4 up vs SG200	3.82544e-06	3.78099	3.78099	tin5 up vs SG200	12.9902	10.6667	1.87688	1	2896	100281350	LOC100281350	LOL3	NM_001154268	1.56252e-05	1.64071e-06	4.15507	4.15507	D19a up vs SG200	0.000249365	2.47874	2.47874	tin1.1-1.5 up vs SG200	1.16717e-05	3.35621	3.35621	tin3 up vs SG200	5.9197e-07
780	Zm.10659.1.A1_at	100191609	LOC100191609	uncharacterized LOC100191609	NM_001137038	2.57046e-05	3.6286e-05	4.02753	4.02753	D19a up vs SG200	0.00844682	2.09671	2.09671	tin1.1-1.5 up vs SG200	0.00249107	2.41938	2.41938	tin3 up vs SG200	4.46229e-05	3.92321	3.92321	tin4 up vs SG200	0.000120473	3.46711	3.46711	tin5 up vs SG200	12.0221	15.9823	3.03864	1	780	100191609	LOC100191609	uncharacterized LOC100191609	NM_001137038	2.57046e-05	3.6286e-05	4.02753	4.02753	D19a up vs SG200	0.00844682	2.09671	2.09671	tin1.1-1.5 up vs SG200	0.00249107	2.41938	2.41938	tin3 up vs SG200	4.46229e-05
9762	Zm.409.1.S1_at	542314	incw1	cell wall invertase1	NM_001111899	7.83688e-07	2.07528e-08	3.99791	3.99791	D19a up vs SG200	0.000124695	1.97853	1.97853	tin1.1-1.5 up vs SG200	0.000134302	1.96866	1.96866	tin3 up vs SG200	1.1549e-05	2.33772	2.33772	tin4 up vs SG200	0.000266808	1.88057	1.88057	tin5 up vs SG200	20.2567	8.16646	0.921481	1	0					0	0	0	0		0	0	0		0	0	0		0
16167	ZmAffx.1471.1.S1_at	---	---	---	---	6.14384e-05	0.000121758	3.97855	3.97855	D19a up vs SG200	0.951616	0.98324	-1.01705	tin1.1-1.5 down vs SG200	0.6505	1.13498	1.13498	tin3 up vs SG200	0.00484893	2.44919	2.44919	tin4 up vs SG200	0.0116764	2.18243	2.18243	tin5 up vs SG200	10.4642	17.1966	3.75627	1	0					0	0	0	0		0	0	0		0	0	0		0
16166	ZmAffx.1470.1.S1_at	---	---	---	---	3.12224e-06	1.60388e-05	3.93016	3.93016	D19a up vs SG200	0.933929	1.01915	1.01915	tin1.1-1.5 up vs SG200	0.646233	1.11112	1.11112	tin3 up vs SG200	0.00155604	2.35626	2.35626	tin4 up vs SG200	0.00551689	2.05847	2.05847	tin5 up vs SG200	16.5641	18.3663	2.5344	1	0					0	0	0	0		0	0	0		0	0	0		0
4187	Zm.15307.1.A1_at	100273455	cl217_2b	LOC100273455	NM_001147892	5.02241e-07	3.84795e-05	3.92483	3.92483	D19a up vs SG200	0.939809	0.981506	-1.01884	tin1.1-1.5 down vs SG200	0.371024	0.799314	-1.25107	tin3 down vs SG200	0.00245123	2.39566	2.39566	tin4 up vs SG200	0.038617	1.73049	1.73049	tin5 up vs SG200	21.5869	27.9422	2.95864	1	0					0	0	0	0		0	0	0		0	0	0		0
15022	Zm.9457.1.A1_s_at	---	---	---	---	1.67728e-05	6.32242e-06	3.91166	3.91166	D19a up vs SG200	0.153525	1.36416	1.36416	tin1.1-1.5 up vs SG200	0.0650622	1.50766	1.50766	tin3 up vs SG200	0.000684159	2.38613	2.38613	tin4 up vs SG200	0.000886643	2.32571	2.32571	tin5 up vs SG200	12.8487	12.0624	2.14583	1	0					0	0	0	0		0	0	0		0	0	0		0
14394	Zm.8714.1.A1_at	542136	ACO31	acc oxidase	NM_001111764	7.07469e-08	8.90999e-09	3.91135	3.91135	D19a up vs SG200	0.000392823	1.75379	1.75379	tin1.1-1.5 up vs SG200	0.00140154	1.62458	1.62458	tin3 up vs SG200	1.39436e-06	2.5525	2.5525	tin4 up vs SG200	0.00463562	1.51272	1.51272	tin5 up vs SG200	28.4098	9.83945	0.791635	1	0					0	0	0	0		0	0	0		0	0	0		0
15408	Zm.9837.1.A1_at	100275581	LOC100275581	Uncharacterized LOC100275581	NM_001149632	2.62665e-06	1.20225e-06	3.91031	3.91031	D19a up vs SG200	0.424037	1.16014	1.16014	tin1.1-1.5 up vs SG200	0.285242	1.22162	1.22162	tin3 up vs SG200	0.00140849	2.00867	2.00867	tin4 up vs SG200	0.000157017	2.43259	2.43259	tin5 up vs SG200	16.9919	12.1729	1.63748	1	0					0	0	0	0		0	0	0		0	0	0		0
13600	Zm.755.1.A1_s_at	100280294	LOC100280294	uncharacterized LOC100280294	NM_001153221	9.74357e-09	1.01378e-07	3.90582	3.90582	D19a up vs SG200	0.17032	1.24003	1.24003	tin1.1-1.5 up vs SG200	0.00783358	1.57648	1.57648	tin3 up vs SG200	7.34262e-06	2.64776	2.64776	tin4 up vs SG200	4.79816e-06	2.7429	2.7429	tin5 up vs SG200	37.2352	18.2694	1.12148	1	0					0	0	0	0		0	0	0		0	0	0		0
2142	Zm.12777.1.A1_at	---	---	---	---	5.76739e-10	5.34775e-11	3.86544	3.86544	D19a up vs SG200	2.69718e-05	1.66654	1.66654	tin1.1-1.5 up vs SG200	1.2729e-07	2.19684	2.19684	tin3 up vs SG200	8.64151e-08	2.2476	2.2476	tin4 up vs SG200	1.78609e-07	2.15418	2.15418	tin5 up vs SG200	54.2717	9.18956	0.387029	1	0					0	0	0	0		0	0	0		0	0	0		0
836	Zm.10745.1.A1_at	100272654	LOC100272654	uncharacterized LOC100272654	NM_001147112	3.13748e-09	8.04681e-10	3.86034	3.86034	D19a up vs SG200	0.00336741	1.43764	1.43764	tin1.1-1.5 up vs SG200	0.00176402	1.48485	1.48485	tin3 up vs SG200	2.10084e-07	2.48187	2.48187	tin4 up vs SG200	5.10382e-06	2.02807	2.02807	tin5 up vs SG200	43.3521	10.5532	0.556412	1	0					0	0	0	0		0	0	0		0	0	0		0
14461	Zm.8784.1.A1_at	100278555	LOC100278555	uncharacterized LOC100278555	NM_001151793	1.44934e-06	6.38653e-07	3.83488	3.83488	D19a up vs SG200	0.200485	1.25458	1.25458	tin1.1-1.5 up vs SG200	0.0167519	1.57399	1.57399	tin3 up vs SG200	0.000231008	2.22955	2.22955	tin4 up vs SG200	6.06951e-05	2.49613	2.49613	tin5 up vs SG200	18.5357	11.6877	1.44126	1	0					0	0	0	0		0	0	0		0	0	0		0
8118	Zm.2549.1.A1_at	---	---	---	---	2.98902e-07	1.26109e-05	3.80998	3.80998	D19a up vs SG200	0.192779	1.3406	1.3406	tin1.1-1.5 up vs SG200	0.0276314	1.68592	1.68592	tin3 up vs SG200	3.47504e-06	4.44086	4.44086	tin4 up vs SG200	4.4989e-06	4.30373	4.30373	tin5 up vs SG200	23.2345	23.5978	2.32145	1	0					0	0	0	0		0	0	0		0	0	0		0
13162	Zm.6977.5.S1_a_at	542365	SH-1	sucrose synthase	NM_001111941	1.23027e-10	2.48239e-07	3.80897	3.80897	D19a up vs SG200	0.00139373	1.834	1.834	tin1.1-1.5 up vs SG200	1.54818e-09	6.84936	6.84936	tin3 up vs SG200	0.00282511	1.74	1.74	tin4 up vs SG200	0.0405693	1.41954	1.41954	tin5 up vs SG200	66.4615	35.9093	1.23498	1	0					0	0	0	0		0	0	0		0	0	0		0
1974	Zm.12605.1.S1_at	100274683 /// 100303807	LOC100274683 /// LOC100303807	uncharacterized LOC100274683 /// uncharacterized LOC100303807	---	2.76059e-07	1.30005e-07	3.78997	3.78997	D19a up vs SG200	1.74988e-06	2.97741	2.97741	tin1.1-1.5 up vs SG200	2.65767e-05	2.38015	2.38015	tin3 up vs SG200	0.000684544	1.8705	1.8705	tin4 up vs SG200	0.000718145	1.86412	1.86412	tin5 up vs SG200	23.4965	11.4381	1.11269	1	1974	100274683 /// 100303807	LOC100274683 /// LOC100303807	uncharacterized LOC100274683 /// uncharacterized LOC100303807	---	2.76059e-07	1.30005e-07	3.78997	3.78997	D19a up vs SG200	1.74988e-06	2.97741	2.97741	tin1.1-1.5 up vs SG200	2.65767e-05	2.38015	2.38015	tin3 up vs SG200	0.000684544
11992	Zm.601.1.A1_at	541884	nip2b	NOD26-like membrane intrinsic protein2	NM_001111550	7.95799e-05	9.86324e-06	3.76463	3.76463	D19a up vs SG200	0.0100846	1.84063	1.84063	tin1.1-1.5 up vs SG200	0.000993944	2.31739	2.31739	tin3 up vs SG200	6.89066e-06	3.92212	3.92212	tin4 up vs SG200	1.45995e-05	3.60207	3.60207	tin5 up vs SG200	10.0329	9.59371	2.18565	1	0					0	0	0	0		0	0	0		0	0	0		0
241	Zm.10051.1.A1_at	---	---	---	---	3.20691e-06	1.39127e-06	3.71887	3.71887	D19a up vs SG200	0.327027	1.19527	1.19527	tin1.1-1.5 up vs SG200	0.131619	1.32356	1.32356	tin3 up vs SG200	0.000547771	2.1362	2.1362	tin4 up vs SG200	9.90963e-06	3.05746	3.05746	tin5 up vs SG200	16.4987	11.2217	1.55465	1	0					0	0	0	0		0	0	0		0	0	0		0
6082	Zm.17633.1.A1_at	100281375	LOC100281375	tropinone reductase 2	NM_001154293	0.000288128	0.000156163	3.71382	3.71382	D19a up vs SG200	0.00024212	3.50642	3.50642	tin1.1-1.5 up vs SG200	0.00369126	2.47689	2.47689	tin3 up vs SG200	0.000938787	2.94574	2.94574	tin4 up vs SG200	0.000377067	3.31066	3.31066	tin5 up vs SG200	8.07989	12.5959	3.56325	1	6082	100281375	LOC100281375	tropinone reductase 2	NM_001154293	0.000288128	0.000156163	3.71382	3.71382	D19a up vs SG200	0.00024212	3.50642	3.50642	tin1.1-1.5 up vs SG200	0.00369126	2.47689	2.47689	tin3 up vs SG200	0.000938787
1368	Zm.11838.1.A1_at	---	---	---	---	1.8349e-08	6.15736e-06	3.69151	3.69151	D19a up vs SG200	0.00024125	2.53585	2.53585	tin1.1-1.5 up vs SG200	0.00103764	2.20685	2.20685	tin3 up vs SG200	0.00113021	2.18917	2.18917	tin4 up vs SG200	0.0193509	1.6733	1.6733	tin5 up vs SG200	34.1769	29.2877	1.95873	1	1368	---	---	---	---	1.8349e-08	6.15736e-06	3.69151	3.69151	D19a up vs SG200	0.00024125	2.53585	2.53585	tin1.1-1.5 up vs SG200	0.00103764	2.20685	2.20685	tin3 up vs SG200	0.00113021
15447	Zm.9879.2.S1_at	100284911	cl13598_-2	LOC100284911	NM_001157806	4.37627e-07	4.97232e-06	3.65298	3.65298	D19a up vs SG200	0.00660179	1.82569	1.82569	tin1.1-1.5 up vs SG200	5.79346e-05	2.83965	2.83965	tin3 up vs SG200	0.0128829	1.71596	1.71596	tin4 up vs SG200	0.0779975	1.43814	1.43814	tin5 up vs SG200	22.0138	17.9121	1.85983	1	0					0	0	0	0		0	0	0		0	0	0		0
13674	Zm.7657.1.A1_at	100278001	IDP183	LOC100278001	NM_001151424	1.94437e-06	7.09247e-07	3.64088	3.64088	D19a up vs SG200	0.000952937	1.94405	1.94405	tin1.1-1.5 up vs SG200	2.13545e-05	2.65231	2.65231	tin3 up vs SG200	1.37544e-06	3.41033	3.41033	tin4 up vs SG200	2.44485e-06	3.22714	3.22714	tin5 up vs SG200	17.7585	10.519	1.35391	1	0					0	0	0	0		0	0	0		0	0	0		0
15779	ZmAffx.1112.1.S1_at	---	---	---	---	1.47339e-06	7.99889e-05	3.63373	3.63373	D19a up vs SG200	0.3731	1.2528	1.2528	tin1.1-1.5 up vs SG200	0.0451668	1.70644	1.70644	tin3 up vs SG200	0.00183775	2.50052	2.50052	tin4 up vs SG200	0.00376928	2.29983	2.29983	tin5 up vs SG200	18.4914	24.4474	3.02194	1	0					0	0	0	0		0	0	0		0	0	0		0
9664	Zm.401.1.A1_at	542603	pdlk2	pyruvate dehydrogenase (lipoamide) kinase2	NM_001112138	6.81772e-05	4.91253e-06	3.62966	3.62966	D19a up vs SG200	0.024251	1.6116	1.6116	tin1.1-1.5 up vs SG200	0.0109236	1.73684	1.73684	tin3 up vs SG200	5.04184e-05	2.86066	2.86066	tin4 up vs SG200	0.000272462	2.43506	2.43506	tin5 up vs SG200	10.2891	8.27275	1.83779	1	0					0	0	0	0		0	0	0		0	0	0		0
13853	Zm.7909.1.A1_at	100273458	LOC100273458	uncharacterized LOC100273458	NM_001147895	3.65732e-05	2.60009e-06	3.57349	3.57349	D19a up vs SG200	0.000502827	2.18411	2.18411	tin1.1-1.5 up vs SG200	0.00173886	1.9638	1.9638	tin3 up vs SG200	0.000717917	2.1181	2.1181	tin4 up vs SG200	0.0969497	1.37316	1.37316	tin5 up vs SG200	11.3714	8.03862	1.61581	1	13853	100273458	LOC100273458	uncharacterized LOC100273458	NM_001147895	3.65732e-05	2.60009e-06	3.57349	3.57349	D19a up vs SG200	0.000502827	2.18411	2.18411	tin1.1-1.5 up vs SG200	0.00173886	1.9638	1.9638	tin3 up vs SG200	0.000717917
14407	Zm.8725.1.A1_at	100502277	LOC100502277	uncharacterized LOC100502277	NM_001196754	0.000136628	0.00010464	3.56126	3.56126	D19a up vs SG200	0.463487	1.2052	1.2052	tin1.1-1.5 up vs SG200	0.164787	1.43585	1.43585	tin3 up vs SG200	0.0231903	1.86598	1.86598	tin4 up vs SG200	0.0130788	2.00086	2.00086	tin5 up vs SG200	9.17492	12.3815	3.08456	1	0					0	0	0	0		0	0	0		0	0	0		0
7891	Zm.2323.1.A1_at	100273265	LOC100273265	uncharacterized LOC100273265	NM_001147706	7.60317e-07	1.23751e-06	3.54368	3.54368	D19a up vs SG200	0.00237109	1.83502	1.83502	tin1.1-1.5 up vs SG200	6.11046e-05	2.47471	2.47471	tin3 up vs SG200	9.25229e-07	3.64891	3.64891	tin4 up vs SG200	1.58163e-06	3.45832	3.45832	tin5 up vs SG200	20.3449	12.6038	1.41602	1	0					0	0	0	0		0	0	0		0	0	0		0
4409	Zm.15611.1.S1_at	---	---	---	---	4.8137e-07	1.26327e-06	3.52688	3.52688	D19a up vs SG200	0.190398	1.25827	1.25827	tin1.1-1.5 up vs SG200	0.497136	1.12382	1.12382	tin3 up vs SG200	0.00510119	1.72419	1.72419	tin4 up vs SG200	0.000217582	2.22104	2.22104	tin5 up vs SG200	21.7177	13.397	1.40999	1	0					0	0	0	0		0	0	0		0	0	0		0
5654	Zm.17220.1.S1_s_at	100281439	TIDP3020	LOC100281439	NM_001154357	2.43221e-07	3.13659e-07	3.51729	3.51729	D19a up vs SG200	0.0807604	1.32388	1.32388	tin1.1-1.5 up vs SG200	0.00121809	1.80431	1.80431	tin3 up vs SG200	1.25201e-06	3.09545	3.09545	tin4 up vs SG200	3.52991e-06	2.82788	2.82788	tin5 up vs SG200	23.9191	11.8414	1.13157	1	0					0	0	0	0		0	0	0		0	0	0		0
4119	Zm.15169.1.A1_s_at	---	---	---	---	1.11108e-07	7.43196e-08	3.49387	3.49387	D19a up vs SG200	0.0557676	1.31965	1.31965	tin1.1-1.5 up vs SG200	0.0373847	1.35696	1.35696	tin3 up vs SG200	1.45182e-05	2.28015	2.28015	tin4 up vs SG200	9.96449e-05	1.99492	1.99492	tin5 up vs SG200	26.6875	10.5465	0.903281	1	0					0	0	0	0		0	0	0		0	0	0		0
13699	Zm.7687.1.A1_at	100279009	LOC100279009	uncharacterized LOC100279009	---	3.87161e-09	2.6676e-05	3.47454	3.47454	D19a up vs SG200	0.00115119	2.33165	2.33165	tin1.1-1.5 up vs SG200	0.000803413	2.41885	2.41885	tin3 up vs SG200	0.000450606	2.56693	2.56693	tin4 up vs SG200	0.00203591	2.20033	2.20033	tin5 up vs SG200	42.1508	42.3555	2.29681	1	13699	100279009	LOC100279009	uncharacterized LOC100279009	---	3.87161e-09	2.6676e-05	3.47454	3.47454	D19a up vs SG200	0.00115119	2.33165	2.33165	tin1.1-1.5 up vs SG200	0.000803413	2.41885	2.41885	tin3 up vs SG200	0.000450606
11646	Zm.5741.2.A1_at	---	---	---	---	4.73776e-06	2.21664e-05	3.4596	3.4596	D19a up vs SG200	0.805279	1.05409	1.05409	tin1.1-1.5 up vs SG200	0.241804	1.29107	1.29107	tin3 up vs SG200	0.00411261	2.01978	2.01978	tin4 up vs SG200	0.000264946	2.65929	2.65929	tin5 up vs SG200	15.5691	15.0304	2.20663	1	0					0	0	0	0		0	0	0		0	0	0		0
2751	Zm.13478.1.S1_at	---	---	---	---	1.34892e-08	1.66563e-08	3.45886	3.45886	D19a up vs SG200	0.000654142	1.65693	1.65693	tin1.1-1.5 up vs SG200	0.00201636	1.55408	1.55408	tin3 up vs SG200	0.000245349	1.75357	1.75357	tin4 up vs SG200	2.12356e-05	2.03348	2.03348	tin5 up vs SG200	35.6333	11.1637	0.716102	1	0					0	0	0	0		0	0	0		0	0	0		0
15981	ZmAffx.1286.1.S1_at	---	---	---	---	6.93789e-08	1.14419e-05	3.45616	3.45616	D19a up vs SG200	0.16835	1.33105	1.33105	tin1.1-1.5 up vs SG200	0.49286	1.14924	1.14924	tin3 up vs SG200	7.77214e-07	4.68631	4.68631	tin4 up vs SG200	1.53129e-06	4.32487	4.32487	tin5 up vs SG200	28.4865	24.455	1.96223	1	0					0	0	0	0		0	0	0		0	0	0		0
9640	Zm.3992.1.S1_at	100280384	LOC100280384	uncharacterized LOC100280384	NM_001153309	3.82047e-07	5.49655e-08	3.45544	3.45544	D19a up vs SG200	0.00182519	1.62618	1.62618	tin1.1-1.5 up vs SG200	0.00018256	1.87848	1.87848	tin3 up vs SG200	3.65388e-07	2.93556	2.93556	tin4 up vs SG200	2.38958e-07	3.04076	3.04076	tin5 up vs SG200	22.4421	8.33687	0.849106	1	0					0	0	0	0		0	0	0		0	0	0		0
14472	Zm.8796.1.A1_at	---	---	---	---	5.41911e-07	7.19913e-08	3.44828	3.44828	D19a up vs SG200	4.39214e-05	2.08925	2.08925	tin1.1-1.5 up vs SG200	4.53895e-06	2.45489	2.45489	tin3 up vs SG200	5.67544e-06	2.41463	2.41463	tin4 up vs SG200	0.000111254	1.96298	1.96298	tin5 up vs SG200	21.3544	8.22424	0.880299	1	14472	---	---	---	---	5.41911e-07	7.19913e-08	3.44828	3.44828	D19a up vs SG200	4.39214e-05	2.08925	2.08925	tin1.1-1.5 up vs SG200	4.53895e-06	2.45489	2.45489	tin3 up vs SG200	5.67544e-06
15113	Zm.9559.1.S1_at	542145	kch3	potassium channel3	NM_001111770	1.44339e-08	5.4383e-06	3.43328	3.43328	D19a up vs SG200	0.556339	0.894744	-1.11764	tin1.1-1.5 down vs SG200	0.0687832	1.43495	1.43495	tin3 up vs SG200	3.2024e-06	3.62777	3.62777	tin4 up vs SG200	3.421e-06	3.60268	3.60268	tin5 up vs SG200	35.3081	26.4355	1.71134	1	0					0	0	0	0		0	0	0		0	0	0		0
3793	Zm.14579.1.S1_at	100384515	LOC100384515	Uncharacterized LOC100384515	NM_001177038	2.05367e-08	1.35719e-09	3.41782	3.41782	D19a up vs SG200	1.03715e-07	2.46814	2.46814	tin1.1-1.5 up vs SG200	1.05815e-06	2.1322	2.1322	tin3 up vs SG200	1.52572e-06	2.08665	2.08665	tin4 up vs SG200	4.6587e-06	1.95787	1.95787	tin5 up vs SG200	33.6575	7.28594	0.494795	1	3793	100384515	LOC100384515	Uncharacterized LOC100384515	NM_001177038	2.05367e-08	1.35719e-09	3.41782	3.41782	D19a up vs SG200	1.03715e-07	2.46814	2.46814	tin1.1-1.5 up vs SG200	1.05815e-06	2.1322	2.1322	tin3 up vs SG200	1.52572e-06
10957	Zm.5090.1.A1_at	100282160	cl11049_1	LOC100282160	NM_001155072	2.76919e-06	1.92628e-06	3.38229	3.38229	D19a up vs SG200	0.0932705	1.34958	1.34958	tin1.1-1.5 up vs SG200	0.0121463	1.60778	1.60778	tin3 up vs SG200	0.000257268	2.19039	2.19039	tin4 up vs SG200	0.000815126	1.99526	1.99526	tin5 up vs SG200	16.8601	10.3965	1.40945	1	0					0	0	0	0		0	0	0		0	0	0		0
4131	Zm.1519.1.S1_at	541663	phot1	blue-light receptor phototropin 1	NM_001111416	1.91568e-09	1.68352e-09	3.38152	3.38152	D19a up vs SG200	0.0167213	1.30669	1.30669	tin1.1-1.5 up vs SG200	0.000273823	1.591	1.591	tin3 up vs SG200	2.88344e-06	2.02004	2.02004	tin4 up vs SG200	4.55248e-06	1.96846	1.96846	tin5 up vs SG200	46.2979	10.145	0.500856	1	0					0	0	0	0		0	0	0		0	0	0		0
9841	Zm.4155.1.A1_at	100382501	LOC100382501	uncharacterized LOC100382501	NM_001175238	1.00055e-06	2.14409e-07	3.38069	3.38069	D19a up vs SG200	0.0172044	1.45704	1.45704	tin1.1-1.5 up vs SG200	0.0285741	1.40606	1.40606	tin3 up vs SG200	1.24834e-06	2.89681	2.89681	tin4 up vs SG200	7.2035e-07	3.03564	3.03564	tin5 up vs SG200	19.5571	8.57471	1.00216	1	0					0	0	0	0		0	0	0		0	0	0		0
4485	Zm.15733.1.S1_at	100384645	LOC100384645	Uncharacterized LOC100384645	NM_001177135	6.07302e-07	1.61015e-07	3.37871	3.37871	D19a up vs SG200	0.184179	1.21207	1.21207	tin1.1-1.5 up vs SG200	0.0394109	1.36453	1.36453	tin3 up vs SG200	0.000232262	1.9227	1.9227	tin4 up vs SG200	2.55274e-05	2.2435	2.2435	tin5 up vs SG200	21.01	8.81656	0.959168	1	0					0	0	0	0		0	0	0		0	0	0		0
14637	Zm.8978.1.S1_at	---	---	---	---	4.18892e-07	5.69406e-08	3.36658	3.36658	D19a up vs SG200	0.0364397	1.33931	1.33931	tin1.1-1.5 up vs SG200	0.000696175	1.70896	1.70896	tin3 up vs SG200	1.18976e-05	2.22115	2.22115	tin4 up vs SG200	3.8669e-06	2.40426	2.40426	tin5 up vs SG200	22.151	7.92725	0.817996	1	0					0	0	0	0		0	0	0		0	0	0		0
9833	Zm.4147.2.A1_a_at	100384638	LOC100384638	uncharacterized LOC100384638	NM_001177130	5.09462e-08	3.52314e-07	3.3616	3.3616	D19a up vs SG200	0.360886	1.14761	1.14761	tin1.1-1.5 up vs SG200	0.280715	1.17753	1.17753	tin3 up vs SG200	0.000102403	2.11647	2.11647	tin4 up vs SG200	0.000188736	2.02474	2.02474	tin5 up vs SG200	29.7248	13.9189	1.0703	1	0					0	0	0	0		0	0	0		0	0	0		0
16134	ZmAffx.1441.1.S1_at	---	---	---	---	5.14289e-06	2.2797e-06	3.35135	3.35135	D19a up vs SG200	0.529798	1.11464	1.11464	tin1.1-1.5 up vs SG200	0.0469922	1.43862	1.43862	tin3 up vs SG200	4.88158e-06	3.11528	3.11528	tin4 up vs SG200	0.00110441	1.95518	1.95518	tin5 up vs SG200	15.3793	9.59744	1.4264	1	0					0	0	0	0		0	0	0		0	0	0		0
3262	Zm.13932.1.S1_x_at	100101511 /// 100191762 /// 542372 /// 542397	LOC100101511 /// LOC100191762 /// pep*-pepcZm3B /// pep1	phosphoenolpyruvate carboxylase /// uncharacterized LOC100191762 /// LOC542397 /// phos	NM_001111948 /// NM_001161348	5.64157e-13	1.1372e-08	3.34507	3.34507	D19a up vs SG200	0.00170169	1.53211	1.53211	tin1.1-1.5 up vs SG200	0.00132409	1.55291	1.55291	tin3 up vs SG200	5.23489e-09	3.57945	3.57945	tin4 up vs SG200	7.26496e-08	2.87667	2.87667	tin5 up vs SG200	133.108	37.4013	0.64225	1	0					0	0	0	0		0	0	0		0	0	0		0
4354	Zm.15523.1.A1_at	100283397	LOC100283397	threonine synthase	NM_001156298	4.86161e-09	6.61865e-09	3.33647	3.33647	D19a up vs SG200	0.269263	1.13275	1.13275	tin1.1-1.5 up vs SG200	0.122529	1.19432	1.19432	tin3 up vs SG200	8.01237e-06	2.01893	2.01893	tin4 up vs SG200	2.37241e-05	1.89512	1.89512	tin5 up vs SG200	40.885	10.599	0.592545	1	0					0	0	0	0		0	0	0		0	0	0		0
15708	ZmAffx.1074.1.A1_at	100279034	LOC100279034	Uncharacterized LOC100279034	NM_001152099	2.52983e-05	3.34681e-07	3.30245	3.30245	D19a up vs SG200	0.000260825	1.95361	1.95361	tin1.1-1.5 up vs SG200	6.6794e-05	2.15275	2.15275	tin3 up vs SG200	1.87897e-05	2.36539	2.36539	tin4 up vs SG200	8.52424e-05	2.11507	2.11507	tin5 up vs SG200	12.0522	5.43686	1.03111	1	0					0	0	0	0		0	0	0		0	0	0		0
9055	Zm.3469.1.A1_at	---	---	---	---	7.55356e-09	1.15745e-07	3.29486	3.29486	D19a up vs SG200	0.769009	0.961218	-1.04035	tin1.1-1.5 down vs SG200	0.327089	1.14324	1.14324	tin3 up vs SG200	9.65629e-06	2.31807	2.31807	tin4 up vs SG200	1.03008e-05	2.30735	2.30735	tin5 up vs SG200	38.5351	14.7673	0.875926	1	0					0	0	0	0		0	0	0		0	0	0		0
13157	Zm.6977.1.S1_at	542365	SH-1	sucrose synthase	NM_001111941	1.20572e-11	7.27689e-11	3.28349	3.28349	D19a up vs SG200	4.40591e-06	1.7088	1.7088	tin1.1-1.5 up vs SG200	3.18372e-13	5.4557	5.4557	tin3 up vs SG200	0.000197099	1.46091	1.46091	tin4 up vs SG200	0.000134812	1.48268	1.48268	tin5 up vs SG200	89.8428	12.2549	0.31178	1	0					0	0	0	0		0	0	0		0	0	0		0
7013	Zm.18611.1.A1_at	100193998 /// 100381294	LOC100193998 /// LOC100381294	uncharacterized LOC100193998 /// beta-glucosidase	NM_001139063 /// NM_001174189	0.000879405	0.000359758	3.25764	3.25764	D19a up vs SG200	0.246405	1.37083	1.37083	tin1.1-1.5 up vs SG200	0.147797	1.4899	1.4899	tin3 up vs SG200	0.0103154	2.14205	2.14205	tin4 up vs SG200	0.0075245	2.22877	2.22877	tin5 up vs SG200	6.61664	9.93748	3.4329	1	0					0	0	0	0		0	0	0		0	0	0		0
2227	Zm.12900.1.S1_at	---	---	---	---	1.71217e-05	5.07216e-06	3.2563	3.2563	D19a up vs SG200	0.000244576	2.28524	2.28524	tin1.1-1.5 up vs SG200	0.00130528	1.98347	1.98347	tin3 up vs SG200	0.00076059	2.07532	2.07532	tin4 up vs SG200	0.000427641	2.17876	2.17876	tin5 up vs SG200	12.8079	8.68276	1.54954	1	2227	---	---	---	---	1.71217e-05	5.07216e-06	3.2563	3.2563	D19a up vs SG200	0.000244576	2.28524	2.28524	tin1.1-1.5 up vs SG200	0.00130528	1.98347	1.98347	tin3 up vs SG200	0.00076059
14350	Zm.8665.1.A1_at	---	---	---	---	7.43914e-06	2.03826e-05	3.25156	3.25156	D19a up vs SG200	0.190512	1.31119	1.31119	tin1.1-1.5 up vs SG200	0.0859651	1.43715	1.43715	tin3 up vs SG200	0.000583336	2.33205	2.33205	tin4 up vs SG200	0.000157911	2.64468	2.64468	tin5 up vs SG200	14.5489	12.4895	1.96216	1	0					0	0	0	0		0	0	0		0	0	0		0
13634	Zm.7597.1.A1_at	---	---	---	---	2.59618e-07	4.50687e-07	3.24255	3.24255	D19a up vs SG200	0.00356659	1.63857	1.63857	tin1.1-1.5 up vs SG200	0.00307464	1.65533	1.65533	tin3 up vs SG200	1.78968e-07	3.53084	3.53084	tin4 up vs SG200	3.46767e-05	2.27244	2.27244	tin5 up vs SG200	23.7006	10.8481	1.04621	1	0					0	0	0	0		0	0	0		0	0	0		0
14274	Zm.8578.2.A1_at	100278807 /// 100303892 /// 100381298	LOC100278807 /// LOC100303892 /// LOC100381298	uncharacterized LOC100278807 /// uncharacterized LOC100303892 /// uncharacterized LOC10	---	1.22081e-05	6.15778e-05	3.20604	3.20604	D19a up vs SG200	0.393125	1.2094	1.2094	tin1.1-1.5 up vs SG200	0.0466193	1.59541	1.59541	tin3 up vs SG200	0.00219871	2.20081	2.20081	tin4 up vs SG200	0.00600753	1.98489	1.98489	tin5 up vs SG200	13.4927	13.8383	2.34425	1	0					0	0	0	0		0	0	0		0	0	0		0
1487	Zm.11985.1.A1_at	732720	Hb2	hemoglobin 2	NM_001112349	8.26951e-07	8.87374e-07	3.18312	3.18312	D19a up vs SG200	0.0299659	1.42987	1.42987	tin1.1-1.5 up vs SG200	0.0134732	1.51712	1.51712	tin3 up vs SG200	6.95905e-05	2.22109	2.22109	tin4 up vs SG200	9.17523e-05	2.1752	2.1752	tin5 up vs SG200	20.101	9.89885	1.12561	1	0					0	0	0	0		0	0	0		0	0	0		0
6861	Zm.18411.1.A1_at	100279206	LOC100279206	uncharacterized LOC100279206	NM_001152230	4.51906e-06	1.12925e-06	3.17835	3.17835	D19a up vs SG200	5.12683e-06	2.78205	2.78205	tin1.1-1.5 up vs SG200	7.27298e-05	2.24516	2.24516	tin3 up vs SG200	9.06714e-06	2.65176	2.65176	tin4 up vs SG200	4.55053e-06	2.8105	2.8105	tin5 up vs SG200	15.6793	7.99821	1.16597	1	6861	100279206	LOC100279206	uncharacterized LOC100279206	NM_001152230	4.51906e-06	1.12925e-06	3.17835	3.17835	D19a up vs SG200	5.12683e-06	2.78205	2.78205	tin1.1-1.5 up vs SG200	7.27298e-05	2.24516	2.24516	tin3 up vs SG200	9.06714e-06
13656	Zm.7633.1.A1_at	100281018	LOC100281018	RADIALIS	NM_001153937	2.75106e-09	5.28063e-07	3.17047	3.17047	D19a up vs SG200	0.635256	0.932877	-1.07195	tin1.1-1.5 down vs SG200	0.0114093	1.50766	1.50766	tin3 up vs SG200	2.71131e-06	2.75672	2.75672	tin4 up vs SG200	1.12957e-05	2.45988	2.45988	tin5 up vs SG200	44.1193	19.9083	1.0314	1	0					0	0	0	0		0	0	0		0	0	0		0
4086	Zm.15083.2.A1_at	100276197	pco107505	LOC100276197	NM_001150042	5.67589e-07	3.04548e-06	3.16316	3.16316	D19a up vs SG200	0.1457	1.28651	1.28651	tin1.1-1.5 up vs SG200	0.0150729	1.56583	1.56583	tin3 up vs SG200	1.74724e-05	2.7006	2.7006	tin4 up vs SG200	4.49784e-06	3.0504	3.0504	tin5 up vs SG200	21.2139	12.5807	1.35553	1	0					0	0	0	0		0	0	0		0	0	0		0
14003	Zm.8135.1.A1_at	100384102 /// 100384522	LOC100384102 /// TIDP3366	uncharacterized LOC100384102 /// LOC100384522	NM_001176693 /// NM_001177043	1.7961e-06	1.1243e-06	3.12285	3.12285	D19a up vs SG200	0.000229809	2.03465	2.03465	tin1.1-1.5 up vs SG200	4.41823e-05	2.30322	2.30322	tin3 up vs SG200	2.7265e-05	2.39134	2.39134	tin4 up vs SG200	1.25858e-05	2.54308	2.54308	tin5 up vs SG200	17.9655	8.88122	1.12994	1	14003	100384102 /// 100384522	LOC100384102 /// TIDP3366	uncharacterized LOC100384102 /// LOC100384522	NM_001176693 /// NM_001177043	1.7961e-06	1.1243e-06	3.12285	3.12285	D19a up vs SG200	0.000229809	2.03465	2.03465	tin1.1-1.5 up vs SG200	4.41823e-05	2.30322	2.30322	tin3 up vs SG200	2.7265e-05
17191	ZmAffx.7.1.S1_at	542695	mstr1	monosaccharide transporter1	NM_001112211	2.62818e-07	1.60492e-06	3.11865	3.11865	D19a up vs SG200	3.39005e-05	2.40665	2.40665	tin1.1-1.5 up vs SG200	0.000324454	2.0215	2.0215	tin3 up vs SG200	0.000140568	2.15354	2.15354	tin4 up vs SG200	0.000592021	1.93297	1.93297	tin5 up vs SG200	23.6597	12.3453	1.19266	1	17191	542695	mstr1	monosaccharide transporter1	NM_001112211	2.62818e-07	1.60492e-06	3.11865	3.11865	D19a up vs SG200	3.39005e-05	2.40665	2.40665	tin1.1-1.5 up vs SG200	0.000324454	2.0215	2.0215	tin3 up vs SG200	0.000140568
16138	ZmAffx.1445.1.S1_at	---	---	---	---	1.18688e-09	9.51364e-08	3.11054	3.11054	D19a up vs SG200	0.0133766	0.70798	-1.41247	tin1.1-1.5 down vs SG200	0.446996	0.907702	-1.10168	tin3 down vs SG200	2.87078e-07	2.84329	2.84329	tin4 up vs SG200	4.4634e-07	2.74678	2.74678	tin5 up vs SG200	49.3354	16.6357	0.770734	1	0					0	0	0	0		0	0	0		0	0	0		0
9028	Zm.3444.1.A1_at	100533157	LOC100533157	uncharacterized LOC100533157	---	8.99308e-08	5.18574e-09	3.10381	3.10381	D19a up vs SG200	0.00064831	1.52944	1.52944	tin1.1-1.5 up vs SG200	1.52787e-05	1.8481	1.8481	tin3 up vs SG200	3.27006e-08	2.70175	2.70175	tin4 up vs SG200	1.09834e-07	2.48376	2.48376	tin5 up vs SG200	27.4823	6.08383	0.505995	1	0					0	0	0	0		0	0	0		0	0	0		0
4170	Zm.15280.1.A1_s_at	542352	prp4	pathogenesis related protein4	NM_001111929	3.76252e-12	8.76299e-06	3.09841	3.09841	D19a up vs SG200	1.35594e-06	3.73543	3.73543	tin1.1-1.5 up vs SG200	0.00071669	2.09031	2.09031	tin3 up vs SG200	0.000631111	2.11289	2.11289	tin4 up vs SG200	0.00158227	1.95574	1.95574	tin5 up vs SG200	104.382	71.1863	1.55881	1	4170	542352	prp4	pathogenesis related protein4	NM_001111929	3.76252e-12	8.76299e-06	3.09841	3.09841	D19a up vs SG200	1.35594e-06	3.73543	3.73543	tin1.1-1.5 up vs SG200	0.00071669	2.09031	2.09031	tin3 up vs SG200	0.000631111
13691	Zm.7677.1.A1_at	100284646	LOC100284646	metal ion binding protein	NM_001157541	1.15179e-06	2.73683e-08	3.08965	3.08965	D19a up vs SG200	6.73168e-06	2.0923	2.0923	tin1.1-1.5 up vs SG200	5.51464e-06	2.11849	2.11849	tin3 up vs SG200	2.16895e-06	2.24871	2.24871	tin4 up vs SG200	1.92597e-06	2.26626	2.26626	tin5 up vs SG200	19.1635	5.32658	0.635324	1	13691	100284646	LOC100284646	metal ion binding protein	NM_001157541	1.15179e-06	2.73683e-08	3.08965	3.08965	D19a up vs SG200	6.73168e-06	2.0923	2.0923	tin1.1-1.5 up vs SG200	5.51464e-06	2.11849	2.11849	tin3 up vs SG200	2.16895e-06
9013	Zm.3428.1.A1_at	100281109	LOC100281109	loricrin	NM_001154028	8.18271e-05	4.1806e-06	3.0842	3.0842	D19a up vs SG200	0.00920974	1.63152	1.63152	tin1.1-1.5 up vs SG200	0.00604111	1.68683	1.68683	tin3 up vs SG200	0.000586748	2.02586	2.02586	tin4 up vs SG200	0.00489552	1.71497	1.71497	tin5 up vs SG200	9.98732	5.96792	1.36583	1	0					0	0	0	0		0	0	0		0	0	0		0
6678	Zm.18247.1.S1_at	100273420	LOC100273420	Uncharacterized LOC100273420	NM_001147857	6.86879e-08	5.87493e-09	3.07937	3.07937	D19a up vs SG200	0.00335545	1.41473	1.41473	tin1.1-1.5 up vs SG200	0.0192645	1.29995	1.29995	tin3 up vs SG200	2.4014e-06	2.05138	2.05138	tin4 up vs SG200	3.20428e-06	2.01753	2.01753	tin5 up vs SG200	28.5259	6.33669	0.507745	1	0					0	0	0	0		0	0	0		0	0	0		0
1601	Zm.12118.1.A1_at	100277272	LOC100277272	uncharacterized LOC100277272	NM_001150889	0.000184534	1.12624e-05	3.07279	3.07279	D19a up vs SG200	0.00020397	2.35519	2.35519	tin1.1-1.5 up vs SG200	2.91562e-05	2.80758	2.80758	tin3 up vs SG200	8.10479e-06	3.17274	3.17274	tin4 up vs SG200	6.01603e-05	2.62648	2.62648	tin5 up vs SG200	8.72178	6.11835	1.60344	1	1601	100277272	LOC100277272	uncharacterized LOC100277272	NM_001150889	0.000184534	1.12624e-05	3.07279	3.07279	D19a up vs SG200	0.00020397	2.35519	2.35519	tin1.1-1.5 up vs SG200	2.91562e-05	2.80758	2.80758	tin3 up vs SG200	8.10479e-06
11625	Zm.5721.1.S1_a_at	100191423	pco082395	LOC100191423	NM_001136856	6.00419e-09	2.68044e-08	3.07044	3.07044	D19a up vs SG200	0.190708	1.16535	1.16535	tin1.1-1.5 up vs SG200	0.0326067	1.29951	1.29951	tin3 up vs SG200	1.16154e-06	2.32964	2.32964	tin4 up vs SG200	6.251e-07	2.42937	2.42937	tin5 up vs SG200	39.7431	10.8923	0.626441	1	0					0	0	0	0		0	0	0		0	0	0		0
6479	Zm.18022.1.S1_at	542672	mlo1	barley mlo defense gene homolog1	NM_001112190	1.71701e-10	5.19628e-10	3.06765	3.06765	D19a up vs SG200	0.00393709	1.33123	1.33123	tin1.1-1.5 up vs SG200	0.151738	1.13652	1.13652	tin3 up vs SG200	2.58514e-07	2.05621	2.05621	tin4 up vs SG200	5.94523e-07	1.9669	1.9669	tin5 up vs SG200	63.6288	10.0499	0.361018	1	0					0	0	0	0		0	0	0		0	0	0		0
5958	Zm.1753.2.S1_a_at	542643	NIP2-1	NOD26-like membrane integral protein ZmNIP2-1	NM_001112167	2.81194e-07	1.38849e-08	3.04754	3.04754	D19a up vs SG200	0.00275127	1.45528	1.45528	tin1.1-1.5 up vs SG200	0.00189939	1.48263	1.48263	tin3 up vs SG200	1.05359e-06	2.24274	2.24274	tin4 up vs SG200	3.15902e-05	1.83513	1.83513	tin5 up vs SG200	23.4355	5.76919	0.562681	1	0					0	0	0	0		0	0	0		0	0	0		0
16958	ZmAffx.571.1.A1_at	100191288	LOC100191288	uncharacterized LOC100191288	NM_001136722	1.02587e-08	1.76169e-07	3.04311	3.04311	D19a up vs SG200	0.0516484	1.30756	1.30756	tin1.1-1.5 up vs SG200	0.566876	1.07741	1.07741	tin3 up vs SG200	2.83647e-07	2.92624	2.92624	tin4 up vs SG200	2.08008e-05	2.13249	2.13249	tin5 up vs SG200	36.9771	13.1403	0.812257	1	0					0	0	0	0		0	0	0		0	0	0		0
12303	Zm.623.1.A1_at	542497	NIP2-3	NOD26-like membrane integral protein ZmNIP2-3	NM_001112047	1.50295e-05	2.62837e-05	3.02875	3.02875	D19a up vs SG200	0.0222564	1.61959	1.61959	tin1.1-1.5 up vs SG200	0.000792353	2.19487	2.19487	tin3 up vs SG200	3.95001e-05	2.90928	2.90928	tin4 up vs SG200	0.000149582	2.56015	2.56015	tin5 up vs SG200	13.0684	10.3682	1.81344	1	0					0	0	0	0		0	0	0		0	0	0		0
12660	Zm.6522.2.A1_at	100216568	LOC100216568	uncharacterized LOC100216568	NM_001142986	0.00023774	0.000197457	3.01851	3.01851	D19a up vs SG200	0.593301	1.13372	1.13372	tin1.1-1.5 up vs SG200	0.173529	1.38825	1.38825	tin3 up vs SG200	0.00439297	2.14485	2.14485	tin4 up vs SG200	0.000481	2.73253	2.73253	tin5 up vs SG200	8.35254	9.68108	2.64928	1	0					0	0	0	0		0	0	0		0	0	0		0
12534	Zm.6422.1.A1_at	542697	gpm243b	LOC542697	NM_001112213	1.50881e-08	1.33025e-07	3.01389	3.01389	D19a up vs SG200	0.0888195	1.25144	1.25144	tin1.1-1.5 up vs SG200	0.0440398	1.31073	1.31073	tin3 up vs SG200	2.68461e-05	2.05158	2.05158	tin4 up vs SG200	8.9095e-05	1.90159	1.90159	tin5 up vs SG200	35.0966	11.7541	0.765504	1	0					0	0	0	0		0	0	0		0	0	0		0
2499	Zm.13228.1.S1_at	100281437	LOC100281437	LHT1	NM_001154355	5.95232e-10	1.79612e-05	2.99338	2.99338	D19a up vs SG200	0.000499918	2.20801	2.20801	tin1.1-1.5 up vs SG200	0.00141346	2.01725	2.01725	tin3 up vs SG200	0.0148163	1.64477	1.64477	tin4 up vs SG200	0.0431684	1.49216	1.49216	tin5 up vs SG200	54.0464	39.2273	1.65899	1	2499	100281437	LOC100281437	LHT1	NM_001154355	5.95232e-10	1.79612e-05	2.99338	2.99338	D19a up vs SG200	0.000499918	2.20801	2.20801	tin1.1-1.5 up vs SG200	0.00141346	2.01725	2.01725	tin3 up vs SG200	0.0148163
15501	Zm.9931.1.A1_at	---	---	---	---	1.65266e-07	1.12405e-07	2.992	2.992	D19a up vs SG200	9.77572e-06	2.16035	2.16035	tin1.1-1.5 up vs SG200	5.67558e-07	2.63755	2.63755	tin3 up vs SG200	1.98421e-06	2.40835	2.40835	tin4 up vs SG200	2.0978e-07	2.84666	2.84666	tin5 up vs SG200	25.2508	8.13948	0.736791	1	15501	---	---	---	---	1.65266e-07	1.12405e-07	2.992	2.992	D19a up vs SG200	9.77572e-06	2.16035	2.16035	tin1.1-1.5 up vs SG200	5.67558e-07	2.63755	2.63755	tin3 up vs SG200	1.98421e-06
8850	Zm.326.1.S1_at	541633	RR7	response regulator 7	NM_001111388	2.84376e-09	1.48101e-08	2.97076	2.97076	D19a up vs SG200	0.00124604	1.50289	1.50289	tin1.1-1.5 up vs SG200	0.000761049	1.54008	1.54008	tin3 up vs SG200	4.98193e-07	2.31714	2.31714	tin4 up vs SG200	2.70414e-06	2.08622	2.08622	tin5 up vs SG200	43.9247	10.4186	0.542153	1	0					0	0	0	0		0	0	0		0	0	0		0
5427	Zm.16913.1.S1_at	542140	GT1	GT1 protein	---	1.84043e-06	1.32878e-05	2.95258	2.95258	D19a up vs SG200	0.0978502	1.36091	1.36091	tin1.1-1.5 up vs SG200	0.0046944	1.77759	1.77759	tin3 up vs SG200	2.11627e-06	3.5324	3.5324	tin4 up vs SG200	2.7387e-05	2.76122	2.76122	tin5 up vs SG200	17.9017	12.0198	1.53471	1	0					0	0	0	0		0	0	0		0	0	0		0
6734	Zm.18292.1.A1_at	100191502	LOC100191502	uncharacterized LOC100191502	NM_001136934	0.000110835	0.000214326	2.94626	2.94626	D19a up vs SG200	0.000556268	2.65281	2.65281	tin1.1-1.5 up vs SG200	0.00136095	2.40784	2.40784	tin3 up vs SG200	0.00116461	2.44864	2.44864	tin4 up vs SG200	0.000225298	2.92996	2.92996	tin5 up vs SG200	9.50031	10.7123	2.57732	1	6734	100191502	LOC100191502	uncharacterized LOC100191502	NM_001136934	0.000110835	0.000214326	2.94626	2.94626	D19a up vs SG200	0.000556268	2.65281	2.65281	tin1.1-1.5 up vs SG200	0.00136095	2.40784	2.40784	tin3 up vs SG200	0.00116461
2940	Zm.13646.1.S1_at	100281509	pco140096(331)	LOC100281509	NM_001154427	1.54216e-06	7.6238e-06	2.9395	2.9395	D19a up vs SG200	0.226669	1.2328	1.2328	tin1.1-1.5 up vs SG200	0.162484	1.276	1.276	tin3 up vs SG200	3.54291e-05	2.56575	2.56575	tin4 up vs SG200	0.000276841	2.16195	2.16195	tin5 up vs SG200	18.3691	11.1221	1.38395	1	0					0	0	0	0		0	0	0		0	0	0		0
3068	Zm.13763.1.A1_at	100279845	LOC100279845	uncharacterized LOC100279845	NM_001152798	0.000221828	3.55163e-06	2.93713	2.93713	D19a up vs SG200	0.000475646	1.97803	1.97803	tin1.1-1.5 up vs SG200	0.000114562	2.20492	2.20492	tin3 up vs SG200	2.6794e-05	2.47482	2.47482	tin4 up vs SG200	5.05914e-05	2.3513	2.3513	tin5 up vs SG200	8.45238	4.49969	1.21682	1	0					0	0	0	0		0	0	0		0	0	0		0
1742	Zm.12295.2.S1_a_at	100283176	LOC100283176	stress responsive protein	NM_001156078	2.29156e-07	6.13699e-08	2.92579	2.92579	D19a up vs SG200	0.0007103	1.60872	1.60872	tin1.1-1.5 up vs SG200	1.05438e-06	2.37724	2.37724	tin3 up vs SG200	1.4026e-07	2.74597	2.74597	tin4 up vs SG200	5.33296e-07	2.492	2.492	tin5 up vs SG200	24.1202	6.82574	0.64683	1	0					0	0	0	0		0	0	0		0	0	0		0
12006	Zm.6023.1.S1_at	542676	aox3	alternative oxidase AOX3 precursor	NM_001112193	4.36389e-11	3.0799e-05	2.92348	2.92348	D19a up vs SG200	2.99813e-05	2.93114	2.93114	tin1.1-1.5 up vs SG200	0.00229397	1.96907	1.96907	tin3 up vs SG200	0.00481915	1.84365	1.84365	tin4 up vs SG200	0.0216054	1.61003	1.61003	tin5 up vs SG200	76.062	58.1954	1.74881	1	12006	542676	aox3	alternative oxidase AOX3 precursor	NM_001112193	4.36389e-11	3.0799e-05	2.92348	2.92348	D19a up vs SG200	2.99813e-05	2.93114	2.93114	tin1.1-1.5 up vs SG200	0.00229397	1.96907	1.96907	tin3 up vs SG200	0.00481915
16131	ZmAffx.1439.1.S1_at	---	---	---	---	8.35419e-09	0.000379891	2.91498	2.91498	D19a up vs SG200	0.0137014	1.93738	1.93738	tin1.1-1.5 up vs SG200	0.0118801	1.96964	1.96964	tin3 up vs SG200	0.00132556	2.52717	2.52717	tin4 up vs SG200	0.000228679	3.09184	3.09184	tin5 up vs SG200	38.0157	47.4076	2.8504	1	0					0	0	0	0		0	0	0		0	0	0		0
3102	Zm.13797.2.A1_at	100279789	umc1357	LOC100279789	NM_001152747	6.49671e-09	3.0309e-08	2.91469	2.91469	D19a up vs SG200	3.32399e-06	2.11231	2.11231	tin1.1-1.5 up vs SG200	8.12075e-07	2.30892	2.30892	tin3 up vs SG200	1.87193e-07	2.54974	2.54974	tin4 up vs SG200	2.40389e-06	2.15491	2.15491	tin5 up vs SG200	39.3243	9.97524	0.579808	1	3102	100279789	umc1357	LOC100279789	NM_001152747	6.49671e-09	3.0309e-08	2.91469	2.91469	D19a up vs SG200	3.32399e-06	2.11231	2.11231	tin1.1-1.5 up vs SG200	8.12075e-07	2.30892	2.30892	tin3 up vs SG200	1.87193e-07
5882	Zm.17421.1.A1_at	100283971	umc2505	LOC100283971	NM_001156869	9.74509e-07	7.34085e-08	2.91448	2.91448	D19a up vs SG200	8.06023e-07	2.44188	2.44188	tin1.1-1.5 up vs SG200	1.92938e-06	2.30081	2.30081	tin3 up vs SG200	1.25282e-06	2.36884	2.36884	tin4 up vs SG200	3.10225e-07	2.61367	2.61367	tin5 up vs SG200	19.6316	5.66198	0.659226	1	5882	100283971	umc2505	LOC100283971	NM_001156869	9.74509e-07	7.34085e-08	2.91448	2.91448	D19a up vs SG200	8.06023e-07	2.44188	2.44188	tin1.1-1.5 up vs SG200	1.92938e-06	2.30081	2.30081	tin3 up vs SG200	1.25282e-06
3593	Zm.14380.1.A1_at	100382191	LOC100382191	uncharacterized LOC100382191	NM_001174950	3.90741e-07	7.54229e-06	2.90857	2.90857	D19a up vs SG200	0.359159	0.856021	-1.1682	tin1.1-1.5 down vs SG200	0.302264	0.839015	-1.19187	tin3 down vs SG200	0.000398276	2.08285	2.08285	tin4 up vs SG200	0.000263059	2.15297	2.15297	tin5 up vs SG200	22.3706	13.2564	1.35447	1	0					0	0	0	0		0	0	0		0	0	0		0
10899	Zm.5048.7.A1_a_at	100280264	LOC100280264	TAZ transcription factor	NM_001153192	2.55593e-07	8.31893e-07	2.90344	2.90344	D19a up vs SG200	0.0835206	1.28888	1.28888	tin1.1-1.5 up vs SG200	0.146983	1.23314	1.23314	tin3 up vs SG200	0.000305744	1.87809	1.87809	tin4 up vs SG200	1.23514e-05	2.3506	2.3506	tin5 up vs SG200	23.7527	9.81334	0.944332	1	0					0	0	0	0		0	0	0		0	0	0		0
7281	Zm.19109.1.S1_at	100281893	TIDP3606	LOC100281893	NM_001154813	2.09678e-05	4.34475e-07	2.86651	2.86651	D19a up vs SG200	0.00245038	1.59011	1.59011	tin1.1-1.5 up vs SG200	1.2593e-05	2.22939	2.22939	tin3 up vs SG200	9.73368e-06	2.26979	2.26979	tin4 up vs SG200	2.60684e-05	2.12112	2.12112	tin5 up vs SG200	12.4111	4.52713	0.83375	1	0					0	0	0	0		0	0	0		0	0	0		0
14772	Zm.9132.1.A1_at	---	---	---	---	3.71331e-09	4.4709e-06	2.86389	2.86389	D19a up vs SG200	0.217962	0.819382	-1.22043	tin1.1-1.5 down vs SG200	0.0371595	0.702519	-1.42345	tin3 down vs SG200	2.76035e-06	2.988	2.988	tin4 up vs SG200	1.5311e-05	2.57979	2.57979	tin5 up vs SG200	42.3869	22.3513	1.20529	1	0					0	0	0	0		0	0	0		0	0	0		0
4370	Zm.15542.1.S1_at	---	---	---	---	9.65577e-07	4.51024e-05	2.85945	2.85945	D19a up vs SG200	0.314593	1.21776	1.21776	tin1.1-1.5 up vs SG200	0.00110998	2.12221	2.12221	tin3 up vs SG200	0.806583	0.953862	-1.04837	tin4 down vs SG200	0.658046	1.08935	1.08935	tin5 up vs SG200	19.6577	15.4692	1.79869	1	0					0	0	0	0		0	0	0		0	0	0		0
9260	Zm.3662.1.A1_s_at	100280024	pco111663(403)	LOC100280024	NM_001152969	2.37304e-07	5.03954e-09	2.85329	2.85329	D19a up vs SG200	0.000297832	1.53326	1.53326	tin1.1-1.5 up vs SG200	0.000124017	1.59582	1.59582	tin3 up vs SG200	1.89119e-07	2.24158	2.24158	tin4 up vs SG200	1.86583e-06	1.96648	1.96648	tin5 up vs SG200	24.0021	4.53497	0.431864	1	0					0	0	0	0		0	0	0		0	0	0		0
5884	Zm.17428.1.A1_at	100280630	LOC100280630	pyridoxin biosynthesis protein ER1	NM_001153548	8.59286e-08	6.1e-08	2.84665	2.84665	D19a up vs SG200	0.000635944	1.59832	1.59832	tin1.1-1.5 up vs SG200	5.63445e-05	1.82409	1.82409	tin3 up vs SG200	2.36159e-06	2.20556	2.20556	tin4 up vs SG200	5.34592e-06	2.09534	2.09534	tin5 up vs SG200	27.6561	7.42511	0.613668	1	0					0	0	0	0		0	0	0		0	0	0		0
5713	Zm.17268.1.S1_at	100284114	LOC100284114	pro-resilin	NM_001157011	0.0011643	1.75289e-05	2.82555	2.82555	D19a up vs SG200	0.00201969	1.8856	1.8856	tin1.1-1.5 up vs SG200	9.5393e-05	2.43154	2.43154	tin3 up vs SG200	0.000782363	2.03775	2.03775	tin4 up vs SG200	0.00323264	1.81464	1.81464	tin5 up vs SG200	6.27851	4.07249	1.4826	1	0					0	0	0	0		0	0	0		0	0	0		0
13719	Zm.7712.1.A1_at	---	---	---	---	1.10941e-05	1.69478e-05	2.80762	2.80762	D19a up vs SG200	0.175363	1.2739	1.2739	tin1.1-1.5 up vs SG200	0.0716412	1.39005	1.39005	tin3 up vs SG200	4.57169e-05	2.5703	2.5703	tin4 up vs SG200	0.000298148	2.1916	2.1916	tin5 up vs SG200	13.6917	8.72066	1.45584	1	0					0	0	0	0		0	0	0		0	0	0		0
7886	Zm.2321.4.A1_a_at	100282849	uaz158(alt)	LOC100282849	NM_001155755	7.94858e-06	8.56423e-07	2.79853	2.79853	D19a up vs SG200	0.0402599	1.34577	1.34577	tin1.1-1.5 up vs SG200	0.00862774	1.4889	1.4889	tin3 up vs SG200	1.66948e-05	2.23807	2.23807	tin4 up vs SG200	1.97412e-05	2.21179	2.21179	tin5 up vs SG200	14.4039	5.57228	0.884248	1	0					0	0	0	0		0	0	0		0	0	0		0
6227	Zm.17761.1.A1_at	---	---	---	---	9.69508e-06	1.23287e-07	2.79625	2.79625	D19a up vs SG200	0.000102922	1.79926	1.79926	tin1.1-1.5 up vs SG200	0.01131	1.38861	1.38861	tin3 up vs SG200	5.31735e-06	2.15125	2.15125	tin4 up vs SG200	0.000245165	1.713	1.713	tin5 up vs SG200	13.9761	4.02067	0.657557	1	0					0	0	0	0		0	0	0		0	0	0		0
1869	Zm.1248.1.A1_at	100274169	LOC100274169	ORPHAN transcription factor	NM_001148543	7.95577e-10	1.82273e-10	2.76374	2.76374	D19a up vs SG200	0.000554658	1.36156	1.36156	tin1.1-1.5 up vs SG200	4.27431e-05	1.49138	1.49138	tin3 up vs SG200	7.28502e-09	2.20199	2.20199	tin4 up vs SG200	4.76848e-08	1.99425	1.99425	tin5 up vs SG200	52.0164	5.86583	0.257757	1	0					0	0	0	0		0	0	0		0	0	0		0
1031	Zm.11189.1.A1_at	542696	LOC542696	Brain protein 44-like	NM_001112212	5.33253e-05	1.86018e-05	2.76306	2.76306	D19a up vs SG200	0.177552	1.26999	1.26999	tin1.1-1.5 up vs SG200	0.0235671	1.52809	1.52809	tin3 up vs SG200	0.00115974	1.95115	1.95115	tin4 up vs SG200	0.000266499	2.19916	2.19916	tin5 up vs SG200	10.7062	6.71858	1.43438	1	0					0	0	0	0		0	0	0		0	0	0		0
14563	Zm.8898.1.A1_at	100281683	IDP113	LOC100281683	NM_001154603	2.40598e-07	1.64165e-07	2.74961	2.74961	D19a up vs SG200	0.1103	1.21519	1.21519	tin1.1-1.5 up vs SG200	0.0016253	1.54696	1.54696	tin3 up vs SG200	4.87662e-06	2.17126	2.17126	tin4 up vs SG200	4.20096e-06	2.19227	2.19227	tin5 up vs SG200	23.9556	6.95824	0.663917	1	0					0	0	0	0		0	0	0		0	0	0		0
4920	Zm.16286.1.A1_at	100381692	LOC100381692	uncharacterized LOC100381692	NM_001174504	1.11033e-08	4.57075e-08	2.74222	2.74222	D19a up vs SG200	0.0471031	1.25246	1.25246	tin1.1-1.5 up vs SG200	0.00109758	1.51522	1.51522	tin3 up vs SG200	1.13859e-06	2.20694	2.20694	tin4 up vs SG200	1.74564e-06	2.14946	2.14946	tin5 up vs SG200	36.584	8.75699	0.547123	1	0					0	0	0	0		0	0	0		0	0	0		0
3647	Zm.1444.1.A1_at	100280782 /// 100282243	LOC100280782 /// LOC100282243	ATPase inhibitor /// ATPase inhibitor	NM_001153704 /// NM_001155155	3.81537e-05	1.85112e-05	2.73636	2.73636	D19a up vs SG200	0.00252134	1.82212	1.82212	tin1.1-1.5 up vs SG200	0.000184097	2.24916	2.24916	tin3 up vs SG200	0.00371106	1.76702	1.76702	tin4 up vs SG200	0.0072414	1.67525	1.67525	tin5 up vs SG200	11.2952	6.94743	1.40589	1	0					0	0	0	0		0	0	0		0	0	0		0
16184	ZmAffx.1489.1.S1_at	---	---	---	---	0.00101141	0.000183397	2.72999	2.72999	D19a up vs SG200	0.239965	1.28865	1.28865	tin1.1-1.5 up vs SG200	0.297837	1.25056	1.25056	tin3 up vs SG200	0.00160877	2.19754	2.19754	tin4 up vs SG200	0.00383533	2.01749	2.01749	tin5 up vs SG200	6.44671	6.0826	2.15662	1	0					0	0	0	0		0	0	0		0	0	0		0
6596	Zm.18114.1.A1_at	---	---	---	---	2.48307e-07	1.15335e-05	2.71973	2.71973	D19a up vs SG200	5.62067e-07	3.59214	3.59214	tin1.1-1.5 up vs SG200	4.65031e-07	3.66021	3.66021	tin3 up vs SG200	0.000110289	2.25614	2.25614	tin4 up vs SG200	8.60185e-05	2.30145	2.30145	tin5 up vs SG200	23.8496	13.3448	1.27895	1	6596	---	---	---	---	2.48307e-07	1.15335e-05	2.71973	2.71973	D19a up vs SG200	5.62067e-07	3.59214	3.59214	tin1.1-1.5 up vs SG200	4.65031e-07	3.66021	3.66021	tin3 up vs SG200	0.000110289
12933	Zm.6763.3.A1_at	100272739	LOC100272739	uncharacterized LOC100272739	NM_001147192	0.00111176	0.000495102	2.7181	2.7181	D19a up vs SG200	0.0400074	1.67145	1.67145	tin1.1-1.5 up vs SG200	0.00347825	2.19661	2.19661	tin3 up vs SG200	0.000860888	2.55766	2.55766	tin4 up vs SG200	0.000630805	2.64647	2.64647	tin5 up vs SG200	6.33338	7.31008	2.63821	1	0					0	0	0	0		0	0	0		0	0	0		0
11443	Zm.555.1.S1_at	542633	siaf244694b	LOC542633	NM_001112158	1.78416e-07	7.70444e-05	2.71584	2.71584	D19a up vs SG200	0.000181663	2.50464	2.50464	tin1.1-1.5 up vs SG200	0.000498709	2.28201	2.28201	tin3 up vs SG200	0.0544768	1.48257	1.48257	tin4 up vs SG200	0.0133736	1.69491	1.69491	tin5 up vs SG200	24.9818	19.6623	1.799	1	11443	542633	siaf244694b	LOC542633	NM_001112158	1.78416e-07	7.70444e-05	2.71584	2.71584	D19a up vs SG200	0.000181663	2.50464	2.50464	tin1.1-1.5 up vs SG200	0.000498709	2.28201	2.28201	tin3 up vs SG200	0.0544768
1492	Zm.11991.1.A1_at	100304444	LOC100304444	uncharacterized LOC100304444	NM_001165876	6.62672e-05	0.000249228	2.71099	2.71099	D19a up vs SG200	0.133241	1.40055	1.40055	tin1.1-1.5 up vs SG200	0.128487	1.40686	1.40686	tin3 up vs SG200	6.91165e-05	3.1043	3.1043	tin4 up vs SG200	0.00650701	1.94606	1.94606	tin5 up vs SG200	10.3367	10.2442	2.26526	1	0					0	0	0	0		0	0	0		0	0	0		0
15901	ZmAffx.1187.1.S1_at	---	---	---	---	4.26023e-09	2.87204e-07	2.70583	2.70583	D19a up vs SG200	0.798832	1.03114	1.03114	tin1.1-1.5 up vs SG200	0.236181	1.15678	1.15678	tin3 up vs SG200	0.000485843	1.67519	1.67519	tin4 up vs SG200	1.56135e-05	2.05587	2.05587	tin5 up vs SG200	41.6147	12.7338	0.699413	1	0					0	0	0	0		0	0	0		0	0	0		0
15370	Zm.9803.1.A1_at	---	---	---	---	2.35471e-05	0.000483466	2.69699	2.69699	D19a up vs SG200	0.000284626	2.85876	2.85876	tin1.1-1.5 up vs SG200	6.00807e-05	3.40727	3.40727	tin3 up vs SG200	2.72188e-06	4.97501	4.97501	tin4 up vs SG200	1.57016e-05	3.99274	3.99274	tin5 up vs SG200	12.1883	13.7769	2.58362	1	15370	---	---	---	---	2.35471e-05	0.000483466	2.69699	2.69699	D19a up vs SG200	0.000284626	2.85876	2.85876	tin1.1-1.5 up vs SG200	6.00807e-05	3.40727	3.40727	tin3 up vs SG200	2.72188e-06
7712	Zm.2157.3.S1_a_at	100283776	LOC100283776	DNA binding protein	NM_001156675	4.05948e-10	3.8623e-10	2.69059	2.69059	D19a up vs SG200	0.0441641	1.17434	1.17434	tin1.1-1.5 up vs SG200	0.0115525	1.23339	1.23339	tin3 up vs SG200	4.51705e-08	2.03349	2.03349	tin4 up vs SG200	6.64961e-06	1.61949	1.61949	tin5 up vs SG200	56.8395	6.7236	0.27038	1	0					0	0	0	0		0	0	0		0	0	0		0
6225	Zm.1776.1.S1_at	---	---	---	---	1.74873e-05	0.000822157	2.68817	2.68817	D19a up vs SG200	0.00152211	2.50526	2.50526	tin1.1-1.5 up vs SG200	0.00791868	2.07506	2.07506	tin3 up vs SG200	0.0576418	1.63605	1.63605	tin4 up vs SG200	0.127794	1.47197	1.47197	tin5 up vs SG200	12.766	16.1638	2.89408	1	6225	---	---	---	---	1.74873e-05	0.000822157	2.68817	2.68817	D19a up vs SG200	0.00152211	2.50526	2.50526	tin1.1-1.5 up vs SG200	0.00791868	2.07506	2.07506	tin3 up vs SG200	0.0576418
9962	Zm.4271.5.S1_at	100191665	LOC100191665	Uncharacterized LOC100191665	NM_001137094	8.17935e-10	3.39694e-09	2.68635	2.68635	D19a up vs SG200	0.00624391	1.30767	1.30767	tin1.1-1.5 up vs SG200	0.339816	1.0875	1.0875	tin3 up vs SG200	3.31271e-07	2.03296	2.03296	tin4 up vs SG200	3.16311e-05	1.62848	1.62848	tin5 up vs SG200	51.8263	8.23308	0.363107	1	0					0	0	0	0		0	0	0		0	0	0		0
15159	Zm.9596.1.A1_at	---	---	---	---	2.02623e-06	8.71594e-07	2.66017	2.66017	D19a up vs SG200	0.027102	1.36087	1.36087	tin1.1-1.5 up vs SG200	0.0244718	1.36968	1.36968	tin3 up vs SG200	4.23028e-05	2.02481	2.02481	tin4 up vs SG200	7.81497e-06	2.26781	2.26781	tin5 up vs SG200	17.6517	6.18936	0.801458	1	0					0	0	0	0		0	0	0		0	0	0		0
7807	Zm.2250.1.A1_at	100279535	go1	glycolate oxidase1	NM_001152533	3.08922e-08	1.13848e-08	2.65697	2.65697	D19a up vs SG200	0.0219131	1.26231	1.26231	tin1.1-1.5 up vs SG200	0.00021855	1.54601	1.54601	tin3 up vs SG200	8.50508e-07	2.03441	2.03441	tin4 up vs SG200	3.57168e-06	1.88367	1.88367	tin5 up vs SG200	31.835	5.85927	0.420689	1	0					0	0	0	0		0	0	0		0	0	0		0
14533	Zm.8864.1.A1_at	100278083	pco081680(259)	LOC100278083	NM_001151476	1.13323e-05	1.68593e-06	2.65243	2.65243	D19a up vs SG200	0.000887785	1.71893	1.71893	tin1.1-1.5 up vs SG200	0.000753205	1.73695	1.73695	tin3 up vs SG200	1.43737e-06	2.6857	2.6857	tin4 up vs SG200	1.2359e-05	2.28634	2.28634	tin5 up vs SG200	13.6474	5.27912	0.884169	1	0					0	0	0	0		0	0	0		0	0	0		0
16272	ZmAffx.174.1.A1_at	100280867	umc1194	LOC100280867	NM_001153787	1.04958e-06	2.71434e-08	2.65029	2.65029	D19a up vs SG200	1.59773e-05	1.80749	1.80749	tin1.1-1.5 up vs SG200	9.52156e-07	2.11071	2.11071	tin3 up vs SG200	1.81304e-07	2.33515	2.33515	tin4 up vs SG200	4.18754e-07	2.21677	2.21677	tin5 up vs SG200	19.4226	4.02548	0.473732	1	0					0	0	0	0		0	0	0		0	0	0		0
7881	Zm.2321.1.A1_at	100273503	LOC100273503	uncharacterized LOC100273503	---	9.9046e-05	2.91396e-06	2.64977	2.64977	D19a up vs SG200	0.00034394	1.87528	1.87528	tin1.1-1.5 up vs SG200	0.00016622	1.97007	1.97007	tin3 up vs SG200	1.67937e-05	2.31774	2.31774	tin4 up vs SG200	1.00094e-05	2.40885	2.40885	tin5 up vs SG200	9.6787	4.08073	0.963701	1	0					0	0	0	0		0	0	0		0	0	0		0
5120	Zm.16524.3.A1_at	100279035	IDP735	LOC100279035	---	7.26032e-11	3.22498e-08	2.6423	2.6423	D19a up vs SG200	0.162266	0.865878	-1.1549	tin1.1-1.5 down vs SG200	0.802136	0.975267	-1.02536	tin3 down vs SG200	8.68474e-05	1.66791	1.66791	tin4 up vs SG200	2.354e-06	2.01707	2.01707	tin5 up vs SG200	71.1913	15.032	0.482628	1	0					0	0	0	0		0	0	0		0	0	0		0
987	Zm.10980.1.A1_at	---	---	---	---	8.78353e-08	3.24467e-06	2.63735	2.63735	D19a up vs SG200	0.38166	1.13366	1.13366	tin1.1-1.5 up vs SG200	0.605187	1.07631	1.07631	tin3 up vs SG200	0.000378234	1.86792	1.86792	tin4 up vs SG200	0.000100249	2.04565	2.04565	tin5 up vs SG200	27.5722	11.7168	0.971316	1	0					0	0	0	0		0	0	0		0	0	0		0
7604	Zm.2031.4.A1_x_at	100282059	csu275a(mtl)	LOC100282059	NM_001154972	1.10868e-07	3.17159e-07	2.63257	2.63257	D19a up vs SG200	0.156459	1.18814	1.18814	tin1.1-1.5 up vs SG200	5.73918e-05	1.87317	1.87317	tin3 up vs SG200	5.3593e-07	2.53428	2.53428	tin4 up vs SG200	3.81719e-06	2.21577	2.21577	tin5 up vs SG200	26.6956	7.84143	0.671395	1	0					0	0	0	0		0	0	0		0	0	0		0
7921	Zm.2358.1.A1_at	100284976	pco079065e	LOC100284976	NM_001157871	6.73012e-07	2.2613e-05	2.63155	2.63155	D19a up vs SG200	0.599232	0.915758	-1.09199	tin1.1-1.5 down vs SG200	0.866877	0.972427	-1.02835	tin3 down vs SG200	0.000183038	2.21116	2.21116	tin4 up vs SG200	0.00364342	1.74793	1.74793	tin5 up vs SG200	20.7036	12.1903	1.34583	1	0					0	0	0	0		0	0	0		0	0	0		0
14900	Zm.9312.1.A1_at	---	---	---	---	0.000166988	0.000863867	2.61839	2.61839	D19a up vs SG200	0.667057	1.1088	1.1088	tin1.1-1.5 up vs SG200	0.282197	1.29986	1.29986	tin3 up vs SG200	9.66157e-05	3.36647	3.36647	tin4 up vs SG200	0.00184643	2.40503	2.40503	tin5 up vs SG200	8.87056	10.7654	2.77395	1	0					0	0	0	0		0	0	0		0	0	0		0
7603	Zm.2031.4.A1_at	100282059	csu275a(mtl)	LOC100282059	NM_001154972	2.27746e-07	6.56011e-07	2.61505	2.61505	D19a up vs SG200	0.176909	1.18764	1.18764	tin1.1-1.5 up vs SG200	7.56407e-05	1.90029	1.90029	tin3 up vs SG200	9.99353e-07	2.53515	2.53515	tin4 up vs SG200	5.79211e-06	2.24116	2.24116	tin5 up vs SG200	24.1412	7.81801	0.740218	1	0					0	0	0	0		0	0	0		0	0	0		0
16788	ZmAffx.463.1.A1_at	---	---	---	---	1.04102e-05	4.53851e-07	2.61372	2.61372	D19a up vs SG200	2.02811e-05	2.02163	2.02163	tin1.1-1.5 up vs SG200	1.0506e-05	2.10737	2.10737	tin3 up vs SG200	1.07306e-05	2.10452	2.10452	tin4 up vs SG200	7.14179e-06	2.16047	2.16047	tin5 up vs SG200	13.8254	4.22575	0.698631	1	16788	---	---	---	---	1.04102e-05	4.53851e-07	2.61372	2.61372	D19a up vs SG200	2.02811e-05	2.02163	2.02163	tin1.1-1.5 up vs SG200	1.0506e-05	2.10737	2.10737	tin3 up vs SG200	1.07306e-05
8530	Zm.2964.1.S1_s_at	100191774	AY106674	LOC100191774	NM_001137199	7.3487e-09	3.65372e-08	2.59741	2.59741	D19a up vs SG200	0.0351118	1.25143	1.25143	tin1.1-1.5 up vs SG200	0.011646	1.31973	1.31973	tin3 up vs SG200	9.51323e-07	2.11164	2.11164	tin4 up vs SG200	8.56445e-06	1.8682	1.8682	tin5 up vs SG200	38.6779	8.02464	0.474225	1	0					0	0	0	0		0	0	0		0	0	0		0
6901	Zm.18453.1.A1_at	100304393	LOC100304393	uncharacterized LOC100304393	NM_001165829	8.11823e-10	1.40194e-09	2.59345	2.59345	D19a up vs SG200	0.00218366	1.32563	1.32563	tin1.1-1.5 up vs SG200	5.38257e-06	1.67514	1.67514	tin3 up vs SG200	3.66953e-08	2.13289	2.13289	tin4 up vs SG200	6.48825e-07	1.84283	1.84283	tin5 up vs SG200	51.8777	6.78248	0.298834	1	0					0	0	0	0		0	0	0		0	0	0		0
5956	Zm.1753.1.A1_a_at	542643	NIP2-1	NOD26-like membrane integral protein ZmNIP2-1	NM_001112167	3.02116e-05	5.72589e-06	2.59022	2.59022	D19a up vs SG200	0.17245	1.22734	1.22734	tin1.1-1.5 up vs SG200	0.0480989	1.35927	1.35927	tin3 up vs SG200	0.000149921	2.02889	2.02889	tin4 up vs SG200	0.00196517	1.69874	1.69874	tin5 up vs SG200	11.7205	5.26921	1.0276	1	0					0	0	0	0		0	0	0		0	0	0		0
7771	Zm.222.1.S1_at	541624	crr2	cytokinin response regulator2	NM_001111379	4.1746e-08	5.01194e-07	2.58391	2.58391	D19a up vs SG200	0.107197	1.22257	1.22257	tin1.1-1.5 up vs SG200	0.102705	1.22605	1.22605	tin3 up vs SG200	3.18265e-06	2.27082	2.27082	tin4 up vs SG200	5.52773e-06	2.18936	2.18936	tin5 up vs SG200	30.5492	9.25559	0.692511	1	0					0	0	0	0		0	0	0		0	0	0		0
8933	Zm.3357.1.A1_at	100273400	si603029f11(46)	LOC100273400	NM_001147837	1.48877e-07	8.66347e-08	2.58143	2.58143	D19a up vs SG200	0.000125942	1.6777	1.6777	tin1.1-1.5 up vs SG200	3.06191e-05	1.8065	1.8065	tin3 up vs SG200	1.95469e-07	2.44183	2.44183	tin4 up vs SG200	6.79173e-07	2.25221	2.25221	tin5 up vs SG200	25.6218	5.95113	0.530899	1	0					0	0	0	0		0	0	0		0	0	0		0
9090	Zm.3500.1.S1_at	100274526	AY112073	LOC100274526	NM_001148883	8.86872e-08	2.65895e-06	2.572	2.572	D19a up vs SG200	0.606032	1.07285	1.07285	tin1.1-1.5 up vs SG200	0.810817	1.03306	1.03306	tin3 up vs SG200	9.20943e-06	2.34434	2.34434	tin4 up vs SG200	1.98282e-06	2.63087	2.63087	tin5 up vs SG200	27.5354	10.7494	0.892306	1	0					0	0	0	0		0	0	0		0	0	0		0
10728	Zm.4887.1.S1_at	100192109	gpm560	LOC100192109	NM_001137532	3.77545e-07	7.01033e-08	2.55668	2.55668	D19a up vs SG200	9.2875e-05	1.68123	1.68123	tin1.1-1.5 up vs SG200	1.20491e-05	1.86989	1.86989	tin3 up vs SG200	5.76324e-08	2.59151	2.59151	tin4 up vs SG200	1.73139e-07	2.40606	2.40606	tin5 up vs SG200	22.4798	4.95926	0.504251	1	0					0	0	0	0		0	0	0		0	0	0		0
5825	Zm.17350.1.A1_at	100283924	LOC100283924	Protein binding protein	NM_001156822	4.50029e-08	1.95648e-08	2.55409	2.55409	D19a up vs SG200	0.00128632	1.42831	1.42831	tin1.1-1.5 up vs SG200	0.000138107	1.5764	1.5764	tin3 up vs SG200	2.0358e-07	2.20362	2.20362	tin4 up vs SG200	1.53446e-07	2.24113	2.24113	tin5 up vs SG200	30.2358	5.53438	0.418378	1	0					0	0	0	0		0	0	0		0	0	0		0
5826	Zm.17350.1.A1_s_at	100283924	LOC100283924	Protein binding protein	NM_001156822	1.22111e-08	5.78544e-08	2.55005	2.55005	D19a up vs SG200	0.000418616	1.54938	1.54938	tin1.1-1.5 up vs SG200	4.0516e-05	1.73751	1.73751	tin3 up vs SG200	7.78742e-06	1.8943	1.8943	tin4 up vs SG200	1.00284e-06	2.12717	2.12717	tin5 up vs SG200	36.1167	7.70436	0.487586	1	0					0	0	0	0		0	0	0		0	0	0		0
9501	Zm.3883.1.S1_at	100281767	pco104637	LOC100281767	NM_001154687	3.53388e-06	4.63376e-05	2.54851	2.54851	D19a up vs SG200	0.000292747	2.18154	2.18154	tin1.1-1.5 up vs SG200	1.49787e-05	2.81634	2.81634	tin3 up vs SG200	4.45481e-06	3.15101	3.15101	tin4 up vs SG200	0.000418891	2.11839	2.11839	tin5 up vs SG200	16.2632	10.1979	1.43327	1	9501	100281767	pco104637	LOC100281767	NM_001154687	3.53388e-06	4.63376e-05	2.54851	2.54851	D19a up vs SG200	0.000292747	2.18154	2.18154	tin1.1-1.5 up vs SG200	1.49787e-05	2.81634	2.81634	tin3 up vs SG200	4.45481e-06
16502	ZmAffx.306.1.A1_at	---	---	---	---	1.93363e-08	2.28444e-08	2.54181	2.54181	D19a up vs SG200	0.0190079	1.27144	1.27144	tin1.1-1.5 up vs SG200	0.12029	1.16309	1.16309	tin3 up vs SG200	1.13144e-06	2.00711	2.00711	tin4 up vs SG200	1.07083e-06	2.01319	2.01319	tin5 up vs SG200	33.9343	6.28545	0.423369	1	0					0	0	0	0		0	0	0		0	0	0		0
6578	Zm.18103.1.S1_at	542511	Nrt1.1	nitrate transporter	---	9.81139e-06	5.9401e-06	2.54062	2.54062	D19a up vs SG200	0.0292084	1.40153	1.40153	tin1.1-1.5 up vs SG200	0.0023053	1.6654	1.6654	tin3 up vs SG200	4.78838e-05	2.17288	2.17288	tin4 up vs SG200	0.00050455	1.84409	1.84409	tin5 up vs SG200	13.9508	6.05674	0.992345	1	0					0	0	0	0		0	0	0		0	0	0		0
3192	Zm.13871.1.A1_at	542616	LOC542616	R2R3MYB-domain protein	---	2.90708e-06	1.61877e-06	2.53902	2.53902	D19a up vs SG200	0.000818983	1.68309	1.68309	tin1.1-1.5 up vs SG200	0.00212813	1.58915	1.58915	tin3 up vs SG200	1.2378e-05	2.19733	2.19733	tin4 up vs SG200	0.000146062	1.87098	1.87098	tin5 up vs SG200	16.7397	5.86997	0.801511	1	0					0	0	0	0		0	0	0		0	0	0		0
7049	Zm.18731.1.S1_at	100275661	LOC100275661	uncharacterized LOC100275661	NM_001149696	3.47246e-07	8.57696e-08	2.53767	2.53767	D19a up vs SG200	0.00902426	1.35047	1.35047	tin1.1-1.5 up vs SG200	0.00045323	1.55963	1.55963	tin3 up vs SG200	1.15474e-06	2.14751	2.14751	tin4 up vs SG200	5.31648e-06	1.96488	1.96488	tin5 up vs SG200	22.7476	5.08723	0.511173	1	0					0	0	0	0		0	0	0		0	0	0		0
5126	Zm.16524.8.A1_at	---	---	---	---	1.87795e-05	0.00014676	2.52243	2.52243	D19a up vs SG200	0.185752	1.29537	1.29537	tin1.1-1.5 up vs SG200	0.0722368	1.43368	1.43368	tin3 up vs SG200	0.000457837	2.27375	2.27375	tin4 up vs SG200	3.45549e-05	2.89205	2.89205	tin5 up vs SG200	12.6256	9.66625	1.74995	1	0					0	0	0	0		0	0	0		0	0	0		0
12512	Zm.6402.3.S1_a_at	100127531 /// 100191728	D8 /// d9	DELLA protein DWARF8 /// dwarf plant9	NM_001137157	7.40815e-08	1.10179e-08	2.51976	2.51976	D19a up vs SG200	1.57097e-06	1.89358	1.89358	tin1.1-1.5 up vs SG200	5.694e-06	1.77687	1.77687	tin3 up vs SG200	5.52282e-08	2.27783	2.27783	tin4 up vs SG200	7.75518e-07	1.96394	1.96394	tin5 up vs SG200	28.2296	4.62566	0.374534	1	0					0	0	0	0		0	0	0		0	0	0		0
17009	ZmAffx.60.1.A1_at	100278439	LOC100278439	Uncharacterized LOC100278439	NM_001151717	2.77414e-07	3.0804e-06	2.51345	2.51345	D19a up vs SG200	0.657977	1.06134	1.06134	tin1.1-1.5 up vs SG200	0.036308	1.35191	1.35191	tin3 up vs SG200	3.88945e-06	2.46999	2.46999	tin4 up vs SG200	3.4419e-06	2.49262	2.49262	tin5 up vs SG200	23.4803	8.93619	0.869905	1	0					0	0	0	0		0	0	0		0	0	0		0
1837	Zm.12405.1.A1_at	100281307	umc2173	LOC100281307	NM_001154225	7.82923e-07	2.91579e-07	2.512	2.512	D19a up vs SG200	0.000446708	1.61993	1.61993	tin1.1-1.5 up vs SG200	0.000209233	1.68665	1.68665	tin3 up vs SG200	7.83801e-07	2.34843	2.34843	tin4 up vs SG200	2.53741e-06	2.17656	2.17656	tin5 up vs SG200	20.2596	5.32024	0.600236	1	0					0	0	0	0		0	0	0		0	0	0		0
11920	Zm.5965.1.A1_at	100192560	umc1136	LOC100192560	NM_001137776	3.11522e-06	9.37315e-08	2.50874	2.50874	D19a up vs SG200	0.000247619	1.6021	1.6021	tin1.1-1.5 up vs SG200	0.000556058	1.5403	1.5403	tin3 up vs SG200	7.63613e-07	2.19211	2.19211	tin4 up vs SG200	1.70424e-05	1.83648	1.83648	tin5 up vs SG200	16.5696	3.6625	0.505227	1	0					0	0	0	0		0	0	0		0	0	0		0
2503	Zm.13232.1.S1_at	100285936	cl244_1	LOC100285936	NM_001158825	4.3493e-11	4.47296e-05	2.50419	2.50419	D19a up vs SG200	6.06091e-05	2.44073	2.44073	tin1.1-1.5 up vs SG200	3.73048e-05	2.54321	2.54321	tin3 up vs SG200	0.00123084	1.91326	1.91326	tin4 up vs SG200	0.0222194	1.52103	1.52103	tin5 up vs SG200	76.0951	45.6436	1.37102	1	2503	100285936	cl244_1	LOC100285936	NM_001158825	4.3493e-11	4.47296e-05	2.50419	2.50419	D19a up vs SG200	6.06091e-05	2.44073	2.44073	tin1.1-1.5 up vs SG200	3.73048e-05	2.54321	2.54321	tin3 up vs SG200	0.00123084
17647	ZmAffx.950.1.A1_at	100277168	LOC100277168	uncharacterized LOC100277168	NM_001150814	1.95056e-08	3.57109e-08	2.49902	2.49902	D19a up vs SG200	3.27015e-08	2.51365	2.51365	tin1.1-1.5 up vs SG200	1.81847e-06	1.97435	1.97435	tin3 up vs SG200	6.6791e-07	2.08767	2.08767	tin4 up vs SG200	3.96965e-07	2.15137	2.15137	tin5 up vs SG200	33.8941	6.45328	0.43519	1	17647	100277168	LOC100277168	uncharacterized LOC100277168	NM_001150814	1.95056e-08	3.57109e-08	2.49902	2.49902	D19a up vs SG200	3.27015e-08	2.51365	2.51365	tin1.1-1.5 up vs SG200	1.81847e-06	1.97435	1.97435	tin3 up vs SG200	6.6791e-07
9165	Zm.3568.2.A1_a_at	100286051	LOC100286051	ATFP4	NM_001158939	2.32754e-10	0.000231647	2.49064	2.49064	D19a up vs SG200	0.000650693	2.26154	2.26154	tin1.1-1.5 up vs SG200	0.0024794	1.99999	1.99999	tin3 up vs SG200	0.000519231	2.30935	2.30935	tin4 up vs SG200	0.0391275	1.54411	1.54411	tin5 up vs SG200	61.1446	49.9684	1.86793	1	9165	100286051	LOC100286051	ATFP4	NM_001158939	2.32754e-10	0.000231647	2.49064	2.49064	D19a up vs SG200	0.000650693	2.26154	2.26154	tin1.1-1.5 up vs SG200	0.0024794	1.99999	1.99999	tin3 up vs SG200	0.000519231
5021	Zm.16434.1.S1_at	---	---	---	---	0.000218385	0.000294334	2.48213	2.48213	D19a up vs SG200	0.553505	1.127	1.127	tin1.1-1.5 up vs SG200	0.102877	1.40737	1.40737	tin3 up vs SG200	0.0146671	1.71658	1.71658	tin4 up vs SG200	0.00231163	2.04336	2.04336	tin5 up vs SG200	8.47504	7.22706	1.94913	1	0					0	0	0	0		0	0	0		0	0	0		0
1002	Zm.11055.1.A1_at	---	---	---	---	1.65114e-06	1.892e-07	2.47681	2.47681	D19a up vs SG200	4.49254e-08	2.74102	2.74102	tin1.1-1.5 up vs SG200	3.62789e-07	2.37134	2.37134	tin3 up vs SG200	2.45113e-07	2.4339	2.4339	tin4 up vs SG200	4.78745e-06	2.02124	2.02124	tin5 up vs SG200	18.1874	4.33881	0.545283	1	1002	---	---	---	---	1.65114e-06	1.892e-07	2.47681	2.47681	D19a up vs SG200	4.49254e-08	2.74102	2.74102	tin1.1-1.5 up vs SG200	3.62789e-07	2.37134	2.37134	tin3 up vs SG200	2.45113e-07
7602	Zm.2031.2.A1_a_at	100126897 /// 100280901 /// 100382140	csu1120 /// LOC100280901 /// LOC100382140	LOC100126897 /// metallothionein-like protein type 2 /// uncharacterized LOC100382140	NM_001153821 /// NM_001174901	0.000284195	4.45347e-05	2.46165	2.46165	D19a up vs SG200	0.10383	1.32352	1.32352	tin1.1-1.5 up vs SG200	0.00961043	1.61247	1.61247	tin3 up vs SG200	0.000124528	2.26271	2.26271	tin4 up vs SG200	0.00128538	1.88343	1.88343	tin5 up vs SG200	8.09917	4.67462	1.31925	1	0					0	0	0	0		0	0	0		0	0	0		0
8333	Zm.277.1.A1_at	100272982	LOC100272982	uncharacterized LOC100272982	NM_001147433	3.40817e-07	1.08519e-05	2.46049	2.46049	D19a up vs SG200	7.99178e-06	2.5198	2.5198	tin1.1-1.5 up vs SG200	0.000116715	2.06334	2.06334	tin3 up vs SG200	0.000365344	1.90451	1.90451	tin4 up vs SG200	0.00231003	1.67904	1.67904	tin5 up vs SG200	22.8078	10.2266	1.02487	1	8333	100272982	LOC100272982	uncharacterized LOC100272982	NM_001147433	3.40817e-07	1.08519e-05	2.46049	2.46049	D19a up vs SG200	7.99178e-06	2.5198	2.5198	tin1.1-1.5 up vs SG200	0.000116715	2.06334	2.06334	tin3 up vs SG200	0.000365344
10900	Zm.5048.7.A1_x_at	100285108	LOC100285108	Endoplasmin	NM_001158003	4.67414e-06	2.06518e-05	2.45695	2.45695	D19a up vs SG200	0.49073	1.1126	1.1126	tin1.1-1.5 up vs SG200	0.393193	1.14195	1.14195	tin3 up vs SG200	0.00367769	1.67192	1.67192	tin4 up vs SG200	6.80448e-05	2.23864	2.23864	tin5 up vs SG200	15.6005	7.80147	1.14303	1	0					0	0	0	0		0	0	0		0	0	0		0
719	Zm.10551.1.A1_at	100194275	LOC100194275	uncharacterized LOC100194275	NM_001139314	7.4714e-08	3.32907e-07	2.4552	2.4552	D19a up vs SG200	2.07509e-06	2.17849	2.17849	tin1.1-1.5 up vs SG200	3.56069e-07	2.44397	2.44397	tin3 up vs SG200	1.00501e-05	1.98021	1.98021	tin4 up vs SG200	1.38116e-05	1.94394	1.94394	tin5 up vs SG200	28.1964	7.18435	0.582392	1	719	100194275	LOC100194275	uncharacterized LOC100194275	NM_001139314	7.4714e-08	3.32907e-07	2.4552	2.4552	D19a up vs SG200	2.07509e-06	2.17849	2.17849	tin1.1-1.5 up vs SG200	3.56069e-07	2.44397	2.44397	tin3 up vs SG200	1.00501e-05
760	Zm.10614.1.A1_at	100383552	pco089998	LOC100383552	NM_001176200	1.24565e-07	3.62998e-06	2.45187	2.45187	D19a up vs SG200	0.769688	0.961983	-1.03952	tin1.1-1.5 down vs SG200	0.185129	1.19749	1.19749	tin3 up vs SG200	5.45739e-05	2.02976	2.02976	tin4 up vs SG200	0.000485955	1.76377	1.76377	tin5 up vs SG200	26.2665	9.72342	0.846133	1	0					0	0	0	0		0	0	0		0	0	0		0
14630	Zm.8968.1.S1_at	100191639	LOC100191639	Uncharacterized LOC100191639	NM_001137068	1.66542e-08	8.11712e-09	2.44655	2.44655	D19a up vs SG200	0.000213248	1.47767	1.47767	tin1.1-1.5 up vs SG200	8.66921e-06	1.69161	1.69161	tin3 up vs SG200	2.65128e-08	2.27614	2.27614	tin4 up vs SG200	6.06945e-08	2.16975	2.16975	tin5 up vs SG200	34.6296	5.09363	0.336203	1	0					0	0	0	0		0	0	0		0	0	0		0
6486	Zm.18026.1.A1_at	---	---	---	---	6.5518e-07	2.10025e-08	2.43613	2.43613	D19a up vs SG200	7.17307e-05	1.58881	1.58881	tin1.1-1.5 up vs SG200	2.03754e-05	1.68146	1.68146	tin3 up vs SG200	4.40969e-07	2.03636	2.03636	tin4 up vs SG200	3.75602e-07	2.0543	2.0543	tin5 up vs SG200	20.7834	3.46514	0.381089	1	0					0	0	0	0		0	0	0		0	0	0		0
3330	Zm.13994.1.A1_at	100381541	pco113850	LOC100381541	NM_001174369	7.03525e-07	1.81745e-07	2.42861	2.42861	D19a up vs SG200	0.00104745	1.50218	1.50218	tin1.1-1.5 up vs SG200	0.000155172	1.6503	1.6503	tin3 up vs SG200	1.78413e-06	2.10398	2.10398	tin4 up vs SG200	4.20026e-06	2.00143	2.00143	tin5 up vs SG200	20.5726	4.66925	0.518776	1	0					0	0	0	0		0	0	0		0	0	0		0
11263	Zm.539.1.A1_at	542740	gst8	Glutathione transferase8	NM_001112250	0.0001292	5.55774e-05	2.41841	2.41841	D19a up vs SG200	0.000187674	2.19074	2.19074	tin1.1-1.5 up vs SG200	0.000323156	2.09829	2.09829	tin3 up vs SG200	0.00345874	1.74598	1.74598	tin4 up vs SG200	0.00109155	1.90827	1.90827	tin5 up vs SG200	9.26105	5.35328	1.32124	1	11263	542740	gst8	Glutathione transferase8	NM_001112250	0.0001292	5.55774e-05	2.41841	2.41841	D19a up vs SG200	0.000187674	2.19074	2.19074	tin1.1-1.5 up vs SG200	0.000323156	2.09829	2.09829	tin3 up vs SG200	0.00345874
9	AFFX-BioB-5_at	---	---	---	---	6.17606e-08	5.02287e-07	2.41692	2.41692	D19a up vs SG200	0.685748	0.95589	-1.04615	tin1.1-1.5 down vs SG200	0.263353	0.880812	-1.13532	tin3 down vs SG200	2.66554e-06	2.16763	2.16763	tin4 up vs SG200	0.000133756	1.72666	1.72666	tin5 up vs SG200	28.9473	7.58179	0.598667	1	0					0	0	0	0		0	0	0		0	0	0		0
3297	Zm.13961.1.S1_at	542163	hpl1	hydroperoxide lyase1	NM_001111785	2.72088e-08	3.65627e-09	2.4129	2.4129	D19a up vs SG200	1.71627e-06	1.7494	1.7494	tin1.1-1.5 up vs SG200	6.81891e-06	1.6479	1.6479	tin3 up vs SG200	7.72526e-08	2.03117	2.03117	tin4 up vs SG200	3.12552e-05	1.54863	1.54863	tin5 up vs SG200	32.3918	4.13046	0.291465	1	0					0	0	0	0		0	0	0		0	0	0		0
12810	Zm.6659.1.A1_at	542720	PR-5	pathogenesis related protein-5	NM_001112232	9.61446e-11	4.82403e-06	2.39599	2.39599	D19a up vs SG200	1.57002e-06	2.60449	2.60449	tin1.1-1.5 up vs SG200	2.58191e-05	2.1302	2.1302	tin3 up vs SG200	5.4932e-05	2.02521	2.02521	tin4 up vs SG200	4.14652e-05	2.06338	2.06338	tin5 up vs SG200	68.6339	25.2769	0.841796	1	12810	542720	PR-5	pathogenesis related protein-5	NM_001112232	9.61446e-11	4.82403e-06	2.39599	2.39599	D19a up vs SG200	1.57002e-06	2.60449	2.60449	tin1.1-1.5 up vs SG200	2.58191e-05	2.1302	2.1302	tin3 up vs SG200	5.4932e-05
9166	Zm.3568.2.A1_at	100286051	LOC100286051	ATFP4	NM_001158939	0.000195094	3.69092e-06	2.39459	2.39459	D19a up vs SG200	0.000309062	1.78781	1.78781	tin1.1-1.5 up vs SG200	0.00291581	1.56064	1.56064	tin3 up vs SG200	2.44656e-05	2.10174	2.10174	tin4 up vs SG200	0.00243359	1.57768	1.57768	tin5 up vs SG200	8.6397	3.04022	0.804318	1	0					0	0	0	0		0	0	0		0	0	0		0
13536	Zm.742.1.A1_at	542203	CCD	carotenoid cleavage dioxygenase	NM_001111816	1.7297e-06	2.27807e-07	2.39274	2.39274	D19a up vs SG200	0.0535298	1.23665	1.23665	tin1.1-1.5 up vs SG200	0.000144086	1.6565	1.6565	tin3 up vs SG200	1.02289e-06	2.17577	2.17577	tin4 up vs SG200	1.51686e-06	2.12453	2.12453	tin5 up vs SG200	18.0645	4.10034	0.518817	1	0					0	0	0	0		0	0	0		0	0	0		0
9274	Zm.3670.4.S1_at	100502283	LOC100502283	Uncharacterized LOC100502283	NM_001196760	7.39465e-05	3.58541e-05	2.38326	2.38326	D19a up vs SG200	0.00717271	1.60488	1.60488	tin1.1-1.5 up vs SG200	0.00251827	1.73217	1.73217	tin3 up vs SG200	1.22146e-05	2.60022	2.60022	tin4 up vs SG200	3.73211e-05	2.37569	2.37569	tin5 up vs SG200	10.1539	5.23422	1.17826	1	0					0	0	0	0		0	0	0		0	0	0		0
14943	Zm.9366.1.A1_at	100282766	LOC100282766	aldo-keto reductase/ oxidoreductase	NM_001155672	7.99011e-06	4.4683e-05	2.38229	2.38229	D19a up vs SG200	0.211359	1.22624	1.22624	tin1.1-1.5 up vs SG200	0.50782	1.11195	1.11195	tin3 up vs SG200	8.01513e-05	2.27411	2.27411	tin4 up vs SG200	0.00134635	1.83456	1.83456	tin5 up vs SG200	14.3926	7.71836	1.22577	1	0					0	0	0	0		0	0	0		0	0	0		0
3119	Zm.13810.1.S1_at	100191253	LOC100191253	uncharacterized LOC100191253	NM_001136687	7.39307e-08	6.06439e-07	2.37899	2.37899	D19a up vs SG200	0.0666587	1.23945	1.23945	tin1.1-1.5 up vs SG200	0.0327464	1.29042	1.29042	tin3 up vs SG200	3.27432e-06	2.13417	2.13417	tin4 up vs SG200	1.05888e-05	1.98801	1.98801	tin5 up vs SG200	28.2375	7.34339	0.594419	1	0					0	0	0	0		0	0	0		0	0	0		0
14674	Zm.9012.1.A1_at	100383440	LOC100383440	uncharacterized LOC100383440	NM_001176090	3.64171e-07	2.66844e-08	2.37357	2.37357	D19a up vs SG200	0.000315558	1.48302	1.48302	tin1.1-1.5 up vs SG200	3.84833e-05	1.62357	1.62357	tin3 up vs SG200	1.75934e-07	2.12313	2.12313	tin4 up vs SG200	6.92272e-08	2.24043	2.24043	tin5 up vs SG200	22.5949	3.67421	0.371685	1	0					0	0	0	0		0	0	0		0	0	0		0
7084	Zm.1882.1.S1_at	100280899	gpm236	LOC100280899	NM_001153819	0.00175632	0.000277856	2.37201	2.37201	D19a up vs SG200	0.00449556	1.85158	1.85158	tin1.1-1.5 up vs SG200	0.000146554	2.5149	2.5149	tin3 up vs SG200	0.00039447	2.29805	2.29805	tin4 up vs SG200	0.00309425	1.91376	1.91376	tin5 up vs SG200	5.80315	4.41301	1.73817	1	0					0	0	0	0		0	0	0		0	0	0		0
2817	Zm.13544.1.A1_at	---	---	---	---	2.23133e-05	7.7375e-06	2.36612	2.36612	D19a up vs SG200	0.000120326	1.95647	1.95647	tin1.1-1.5 up vs SG200	8.30753e-06	2.35391	2.35391	tin3 up vs SG200	6.8687e-07	2.85044	2.85044	tin4 up vs SG200	1.05675e-06	2.75338	2.75338	tin5 up vs SG200	12.2913	4.76006	0.885193	1	0					0	0	0	0		0	0	0		0	0	0		0
14041	Zm.8181.1.A1_at	100193608	AY110330	LOC100193608	NM_001138710	2.43142e-07	2.25742e-07	2.36175	2.36175	D19a up vs SG200	4.6991e-07	2.25432	2.25432	tin1.1-1.5 up vs SG200	4.0449e-07	2.27558	2.27558	tin3 up vs SG200	1.26732e-05	1.86305	1.86305	tin4 up vs SG200	2.05242e-05	1.81573	1.81573	tin5 up vs SG200	23.9202	5.26118	0.502736	1	14041	100193608	AY110330	LOC100193608	NM_001138710	2.43142e-07	2.25742e-07	2.36175	2.36175	D19a up vs SG200	4.6991e-07	2.25432	2.25432	tin1.1-1.5 up vs SG200	4.0449e-07	2.27558	2.27558	tin3 up vs SG200	1.26732e-05
11763	Zm.5840.1.A1_at	100273204	LOC100273204	uncharacterized LOC100273204	NM_001147647	5.86244e-08	9.5507e-09	2.36065	2.36065	D19a up vs SG200	1.94343e-07	1.99414	1.99414	tin1.1-1.5 up vs SG200	4.82563e-08	2.1488	2.1488	tin3 up vs SG200	4.08113e-09	2.48854	2.48854	tin4 up vs SG200	5.53672e-08	2.13251	2.13251	tin5 up vs SG200	29.156	4.04439	0.317064	1	0					0	0	0	0		0	0	0		0	0	0		0
14673	Zm.901.1.S1_at	100384718	TIDP2779	LOC100384718	NM_001177190	0.000295233	7.59692e-05	2.36023	2.36023	D19a up vs SG200	0.00175946	1.84107	1.84107	tin1.1-1.5 up vs SG200	0.000646524	1.98959	1.98959	tin3 up vs SG200	0.000434298	2.05248	2.05248	tin4 up vs SG200	0.00128801	1.88596	1.88596	tin5 up vs SG200	8.04579	4.66587	1.32552	1	0					0	0	0	0		0	0	0		0	0	0		0
1744	Zm.12299.1.A1_at	100281276	LOC100281276	ATP-dependent protease Clp ATPase subunit	NM_001154195	9.3625e-09	1.94834e-08	2.35985	2.35985	D19a up vs SG200	0.00743976	1.29248	1.29248	tin1.1-1.5 up vs SG200	0.000113006	1.52955	1.52955	tin3 up vs SG200	1.29302e-07	2.1131	2.1131	tin4 up vs SG200	1.3096e-07	2.11161	2.11161	tin5 up vs SG200	37.4361	5.74164	0.350564	1	0					0	0	0	0		0	0	0		0	0	0		0
15624	ZmAffx.1032.1.S1_at	100383112	LOC100383112	uncharacterized LOC100383112	NM_001175780	1.80835e-08	7.90788e-09	2.35381	2.35381	D19a up vs SG200	0.000388205	1.4192	1.4192	tin1.1-1.5 up vs SG200	0.000121112	1.48404	1.48404	tin3 up vs SG200	4.86341e-08	2.12087	2.12087	tin4 up vs SG200	3.07078e-07	1.92665	1.92665	tin5 up vs SG200	34.2446	4.59435	0.306657	1	0					0	0	0	0		0	0	0		0	0	0		0
14822	Zm.9199.1.A1_at	100191600	pco103007a	LOC100191600	NM_001137029	1.08403e-05	5.95273e-07	2.35211	2.35211	D19a up vs SG200	0.00166336	1.50027	1.50027	tin1.1-1.5 up vs SG200	0.00033555	1.62893	1.62893	tin3 up vs SG200	1.19669e-06	2.24778	2.24778	tin4 up vs SG200	1.59879e-05	1.92206	1.92206	tin5 up vs SG200	13.7402	3.47019	0.577272	1	0					0	0	0	0		0	0	0		0	0	0		0
14253	Zm.8557.1.A1_at	100382367	TIDP2768	LOC100382367	NM_001175112	5.06924e-09	0.000175648	2.34885	2.34885	D19a up vs SG200	4.555e-06	3.28588	3.28588	tin1.1-1.5 up vs SG200	5.48465e-05	2.6021	2.6021	tin3 up vs SG200	4.89757e-05	2.62866	2.62866	tin4 up vs SG200	2.79561e-05	2.7659	2.7659	tin5 up vs SG200	40.6563	27.4907	1.54554	1	14253	100382367	TIDP2768	LOC100382367	NM_001175112	5.06924e-09	0.000175648	2.34885	2.34885	D19a up vs SG200	4.555e-06	3.28588	3.28588	tin1.1-1.5 up vs SG200	5.48465e-05	2.6021	2.6021	tin3 up vs SG200	4.89757e-05
15317	Zm.9749.1.S1_a_at	100502335	LOC100502335	uncharacterized LOC100502335	NM_001196813	8.16181e-05	2.18561e-06	2.34212	2.34212	D19a up vs SG200	5.24334e-05	1.9099	1.9099	tin1.1-1.5 up vs SG200	2.61259e-05	1.99302	1.99302	tin3 up vs SG200	1.80646e-05	2.03939	2.03939	tin4 up vs SG200	0.000131079	1.80845	1.80845	tin5 up vs SG200	9.99151	3.06693	0.701609	1	0					0	0	0	0		0	0	0		0	0	0		0
16749	ZmAffx.440.1.A1_at	---	---	---	---	1.26198e-09	2.17129e-05	2.33853	2.33853	D19a up vs SG200	0.581045	0.9223	-1.08425	tin1.1-1.5 down vs SG200	0.570174	0.920126	-1.08681	tin3 down vs SG200	2.12128e-05	2.34265	2.34265	tin4 up vs SG200	7.55604e-05	2.1327	2.1327	tin5 up vs SG200	48.9359	22.0515	1.02999	1	0					0	0	0	0		0	0	0		0	0	0		0
12659	Zm.6522.2.A1_a_at	100285035	LOC100285035	mpv17 / PMP22 family protein	NM_001157930	0.000124965	3.45392e-05	2.32867	2.32867	D19a up vs SG200	0.0714238	1.33328	1.33328	tin1.1-1.5 up vs SG200	0.018276	1.47918	1.47918	tin3 up vs SG200	6.31969e-05	2.22382	2.22382	tin4 up vs SG200	4.04575e-05	2.30055	2.30055	tin5 up vs SG200	9.31268	4.51694	1.10864	1	0					0	0	0	0		0	0	0		0	0	0		0
7914	Zm.2350.1.A1_at	100282739	LOC100282739	ADP-ribosylation factor	NM_001155645	7.0333e-07	6.74414e-08	2.32199	2.32199	D19a up vs SG200	2.52067e-05	1.69027	1.69027	tin1.1-1.5 up vs SG200	1.66665e-05	1.72374	1.72374	tin3 up vs SG200	1.7792e-07	2.19044	2.19044	tin4 up vs SG200	2.12318e-08	2.49894	2.49894	tin5 up vs SG200	20.5734	3.63471	0.403818	1	0					0	0	0	0		0	0	0		0	0	0		0
6455	Zm.17995.1.A1_at	100276949	LOC100276949	uncharacterized LOC100276949	NM_001150637	2.49573e-06	1.63904e-06	2.30397	2.30397	D19a up vs SG200	0.0873067	1.22981	1.22981	tin1.1-1.5 up vs SG200	0.00202627	1.51886	1.51886	tin3 up vs SG200	1.2388e-05	2.02551	2.02551	tin4 up vs SG200	5.30077e-05	1.85793	1.85793	tin5 up vs SG200	17.1202	4.82642	0.644374	1	0					0	0	0	0		0	0	0		0	0	0		0
15189	Zm.9627.1.A1_at	---	---	---	---	2.18304e-07	2.26196e-08	2.30326	2.30326	D19a up vs SG200	0.000628841	1.41702	1.41702	tin1.1-1.5 up vs SG200	0.00498332	1.30695	1.30695	tin3 up vs SG200	4.09139e-08	2.22435	2.22435	tin4 up vs SG200	1.10303e-06	1.86619	1.86619	tin5 up vs SG200	24.2852	3.59291	0.338164	1	0					0	0	0	0		0	0	0		0	0	0		0
3968	Zm.14895.1.A1_at	---	---	---	---	0.000771007	9.27351e-05	2.29371	2.29371	D19a up vs SG200	0.110283	1.31179	1.31179	tin1.1-1.5 up vs SG200	0.0335255	1.4525	1.4525	tin3 up vs SG200	0.00232113	1.78675	1.78675	tin4 up vs SG200	0.000143646	2.21492	2.21492	tin5 up vs SG200	6.77909	3.81759	1.28718	1	0					0	0	0	0		0	0	0		0	0	0		0
1746	Zm.1230.1.A1_at	100191965	LOC100191965	uncharacterized LOC100191965	NM_001137389	7.42832e-08	2.52143e-07	2.28707	2.28707	D19a up vs SG200	0.00106317	1.47423	1.47423	tin1.1-1.5 up vs SG200	2.30237e-05	1.77376	1.77376	tin3 up vs SG200	1.87376e-07	2.33016	2.33016	tin4 up vs SG200	5.95774e-06	1.90414	1.90414	tin5 up vs SG200	28.219	5.84789	0.473675	1	0					0	0	0	0		0	0	0		0	0	0		0
11208	Zm.534.2.S1_at	100284002	cl18204_1	LOC100284002	NM_001156900	3.4208e-05	1.89412e-06	2.28169	2.28169	D19a up vs SG200	0.134093	1.19628	1.19628	tin1.1-1.5 up vs SG200	0.0103665	1.39057	1.39057	tin3 up vs SG200	1.14091e-05	2.03551	2.03551	tin4 up vs SG200	8.97103e-05	1.8025	1.8025	tin5 up vs SG200	11.4926	3.23894	0.644179	1	0					0	0	0	0		0	0	0		0	0	0		0
3561	Zm.14342.1.S1_at	100279958	umc1458	LOC100279958	NM_001152908	1.15813e-07	3.31062e-08	2.27796	2.27796	D19a up vs SG200	1.02349e-05	1.69409	1.69409	tin1.1-1.5 up vs SG200	0.000223469	1.48473	1.48473	tin3 up vs SG200	4.53097e-08	2.23626	2.23626	tin4 up vs SG200	1.0392e-07	2.13264	2.13264	tin5 up vs SG200	26.5341	4.03752	0.347802	1	0					0	0	0	0		0	0	0		0	0	0		0
17666	ZmAffx.96.1.A1_at	100281121	si605010h05a	LOC100281121	NM_001154040	4.26005e-08	5.70302e-07	2.27028	2.27028	D19a up vs SG200	2.06001e-05	1.84133	1.84133	tin1.1-1.5 up vs SG200	1.61641e-06	2.12892	2.12892	tin3 up vs SG200	0.0094944	1.35331	1.35331	tin4 up vs SG200	0.00240819	1.44712	1.44712	tin5 up vs SG200	30.4644	7.02347	0.526964	1	0					0	0	0	0		0	0	0		0	0	0		0
5682	Zm.17244.1.A1_at	100193035	LOC100193035	uncharacterized LOC100193035	NM_001138203	8.05673e-07	1.49604e-07	2.2641	2.2641	D19a up vs SG200	0.000718963	1.47099	1.47099	tin1.1-1.5 up vs SG200	0.0008549	1.45978	1.45978	tin3 up vs SG200	2.04186e-07	2.22197	2.22197	tin4 up vs SG200	0.000200138	1.55756	1.55756	tin5 up vs SG200	20.1764	3.77272	0.427397	1	0					0	0	0	0		0	0	0		0	0	0		0
1334	Zm.11804.1.A1_s_at	542695	mstr1	monosaccharide transporter1	NM_001112211	1.14127e-06	6.22581e-05	2.25556	2.25556	D19a up vs SG200	9.78535e-05	2.17914	2.17914	tin1.1-1.5 up vs SG200	0.00150326	1.7835	1.7835	tin3 up vs SG200	0.00241745	1.72376	1.72376	tin4 up vs SG200	0.0018606	1.75642	1.75642	tin5 up vs SG200	19.189	9.61305	1.14507	1	1334	542695	mstr1	monosaccharide transporter1	NM_001112211	1.14127e-06	6.22581e-05	2.25556	2.25556	D19a up vs SG200	9.78535e-05	2.17914	2.17914	tin1.1-1.5 up vs SG200	0.00150326	1.7835	1.7835	tin3 up vs SG200	0.00241745
14320	Zm.8626.1.A1_at	100274398	LOC100274398	AP2-EREBP transcription factor	NM_001148758	2.81483e-07	1.74173e-08	2.2528	2.2528	D19a up vs SG200	9.69863e-08	2.04861	2.04861	tin1.1-1.5 up vs SG200	1.15652e-05	1.63467	1.63467	tin3 up vs SG200	4.10933e-06	1.70952	1.70952	tin4 up vs SG200	0.000307384	1.43353	1.43353	tin5 up vs SG200	23.4321	3.16464	0.308699	1	14320	100274398	LOC100274398	AP2-EREBP transcription factor	NM_001148758	2.81483e-07	1.74173e-08	2.2528	2.2528	D19a up vs SG200	9.69863e-08	2.04861	2.04861	tin1.1-1.5 up vs SG200	1.15652e-05	1.63467	1.63467	tin3 up vs SG200	4.10933e-06
686	Zm.10502.1.S1_at	100282518	LOC100282518	actin-depolymerizing factor	NM_001155426	3.37269e-05	4.45624e-06	2.2516	2.2516	D19a up vs SG200	3.5736e-05	1.96913	1.96913	tin1.1-1.5 up vs SG200	0.00115204	1.60464	1.60464	tin3 up vs SG200	4.94697e-05	1.93011	1.93011	tin4 up vs SG200	4.55741e-06	2.24821	2.24821	tin5 up vs SG200	11.5184	3.61222	0.716809	1	0					0	0	0	0		0	0	0		0	0	0		0
1323	Zm.11798.1.A1_at	---	---	---	---	3.95425e-05	4.82122e-06	2.2488	2.2488	D19a up vs SG200	0.00218106	1.5509	1.5509	tin1.1-1.5 up vs SG200	0.00015324	1.80859	1.80859	tin3 up vs SG200	1.81964e-05	2.06157	2.06157	tin4 up vs SG200	2.26e-06	2.36837	2.36837	tin5 up vs SG200	11.2312	3.55747	0.724	1	0					0	0	0	0		0	0	0		0	0	0		0
3117	Zm.13809.1.A1_at	100275407	pco096436b	LOC100275407	NM_001149484	3.82991e-06	6.27243e-05	2.24551	2.24551	D19a up vs SG200	0.00154379	1.77518	1.77518	tin1.1-1.5 up vs SG200	0.000411537	1.95233	1.95233	tin3 up vs SG200	1.07732e-05	2.57983	2.57983	tin4 up vs SG200	3.72418e-05	2.33753	2.33753	tin5 up vs SG200	16.0702	7.97369	1.13412	1	0					0	0	0	0		0	0	0		0	0	0		0
12868	Zm.6715.2.A1_at	100280509	LOC100280509	RING finger and CHY zinc finger domain-containing protein 1	NM_001153429	2.21015e-06	3.588e-07	2.23629	2.23629	D19a up vs SG200	0.00209949	1.42823	1.42823	tin1.1-1.5 up vs SG200	0.00131708	1.45927	1.45927	tin3 up vs SG200	8.6612e-06	1.8655	1.8655	tin4 up vs SG200	3.61974e-07	2.23509	2.23509	tin5 up vs SG200	17.4284	3.60616	0.472942	1	0					0	0	0	0		0	0	0		0	0	0		0
14347	Zm.8662.1.A1_at	100281907	CNR09	PGPS/D12	NM_001154826	1.19764e-07	1.62549e-05	2.23294	2.23294	D19a up vs SG200	6.095e-05	2.0391	2.0391	tin1.1-1.5 up vs SG200	0.00077562	1.72883	1.72883	tin3 up vs SG200	0.00182739	1.63812	1.63812	tin4 up vs SG200	0.156002	1.2178	1.2178	tin5 up vs SG200	26.4106	10.1116	0.875115	1	14347	100281907	CNR09	PGPS/D12	NM_001154826	1.19764e-07	1.62549e-05	2.23294	2.23294	D19a up vs SG200	6.095e-05	2.0391	2.0391	tin1.1-1.5 up vs SG200	0.00077562	1.72883	1.72883	tin3 up vs SG200	0.00182739
2664	Zm.13390.1.S1_at	---	---	---	---	3.0028e-09	4.50208e-09	2.22743	2.22743	D19a up vs SG200	1.66734e-08	2.07562	2.07562	tin1.1-1.5 up vs SG200	2.18762e-08	2.04672	2.04672	tin3 up vs SG200	6.77401e-09	2.17771	2.17771	tin4 up vs SG200	7.36705e-10	2.47756	2.47756	tin5 up vs SG200	43.6068	4.73178	0.248023	1	2664	---	---	---	---	3.0028e-09	4.50208e-09	2.22743	2.22743	D19a up vs SG200	1.66734e-08	2.07562	2.07562	tin1.1-1.5 up vs SG200	2.18762e-08	2.04672	2.04672	tin3 up vs SG200	6.77401e-09
9134	Zm.354.2.S1_a_at	542154	gl1	glossy1	NM_001111777	4.87547e-10	1.17185e-07	2.226	2.226	D19a up vs SG200	0.000524761	1.46894	1.46894	tin1.1-1.5 up vs SG200	0.00816022	1.30798	1.30798	tin3 up vs SG200	2.04347e-07	2.15484	2.15484	tin4 up vs SG200	1.45911e-05	1.72457	1.72457	tin5 up vs SG200	55.4861	9.59429	0.39523	1	0					0	0	0	0		0	0	0		0	0	0		0
16778	ZmAffx.456.1.A1_at	100501649	LOC100501649	uncharacterized LOC100501649	NM_001196329	3.22638e-06	5.10804e-05	2.226	2.226	D19a up vs SG200	4.53194e-06	2.68924	2.68924	tin1.1-1.5 up vs SG200	4.6906e-06	2.68168	2.68168	tin3 up vs SG200	2.92686e-06	2.78823	2.78823	tin4 up vs SG200	3.17287e-05	2.30718	2.30718	tin5 up vs SG200	16.4839	7.70098	1.06784	1	16778	100501649	LOC100501649	uncharacterized LOC100501649	NM_001196329	3.22638e-06	5.10804e-05	2.226	2.226	D19a up vs SG200	4.53194e-06	2.68924	2.68924	tin1.1-1.5 up vs SG200	4.6906e-06	2.68168	2.68168	tin3 up vs SG200	2.92686e-06
10185	Zm.445.2.S1_a_at	542495	LOC542495	lipoxygenase	NM_001112045	3.07399e-09	0.000104458	2.22404	2.22404	D19a up vs SG200	1.22826e-05	2.64431	2.64431	tin1.1-1.5 up vs SG200	4.92755e-05	2.35994	2.35994	tin3 up vs SG200	7.53422e-05	2.28176	2.28176	tin4 up vs SG200	0.000256061	2.07554	2.07554	tin5 up vs SG200	43.4706	23.2264	1.22126	1	10185	542495	LOC542495	lipoxygenase	NM_001112045	3.07399e-09	0.000104458	2.22404	2.22404	D19a up vs SG200	1.22826e-05	2.64431	2.64431	tin1.1-1.5 up vs SG200	4.92755e-05	2.35994	2.35994	tin3 up vs SG200	7.53422e-05
14012	Zm.8147.1.A1_s_at	100273624	IDP610	LOC100273624	NM_001148040	7.91427e-06	0.000264248	2.22284	2.22284	D19a up vs SG200	0.000342828	2.17514	2.17514	tin1.1-1.5 up vs SG200	0.000348891	2.17198	2.17198	tin3 up vs SG200	0.000179563	2.29613	2.29613	tin4 up vs SG200	0.00039391	2.15022	2.15022	tin5 up vs SG200	14.4133	9.27605	1.47103	1	14012	100273624	IDP610	LOC100273624	NM_001148040	7.91427e-06	0.000264248	2.22284	2.22284	D19a up vs SG200	0.000342828	2.17514	2.17514	tin1.1-1.5 up vs SG200	0.000348891	2.17198	2.17198	tin3 up vs SG200	0.000179563
10644	Zm.4823.1.A1_at	---	---	---	---	2.16837e-05	0.000190219	2.22247	2.22247	D19a up vs SG200	0.18158	1.26066	1.26066	tin1.1-1.5 up vs SG200	0.0311044	1.47985	1.47985	tin3 up vs SG200	2.02512e-05	2.68381	2.68381	tin4 up vs SG200	3.41859e-05	2.56481	2.56481	tin5 up vs SG200	12.3463	7.42109	1.3739	1	0					0	0	0	0		0	0	0		0	0	0		0
7875	Zm.2315.1.A1_at	100283255	LOC100283255	nodulin-like protein	NM_001156157	0.000127942	0.000559231	2.22046	2.22046	D19a up vs SG200	0.796167	0.952361	-1.05002	tin1.1-1.5 down vs SG200	0.00158989	2.02429	2.02429	tin3 up vs SG200	0.246259	1.25065	1.25065	tin4 up vs SG200	0.543568	1.12225	1.12225	tin5 up vs SG200	9.27618	7.00109	1.72512	1	0					0	0	0	0		0	0	0		0	0	0		0
1483	Zm.11979.1.A1_at	100191751	LOC100191751	uncharacterized LOC100191751	NM_001137178	2.14726e-06	3.15274e-07	2.22034	2.22034	D19a up vs SG200	5.1453e-06	1.89524	1.89524	tin1.1-1.5 up vs SG200	4.82233e-06	1.90179	1.90179	tin3 up vs SG200	1.95979e-07	2.28595	2.28595	tin4 up vs SG200	1.31172e-06	2.04271	2.04271	tin5 up vs SG200	17.5024	3.48804	0.455519	1	0					0	0	0	0		0	0	0		0	0	0		0
8473	Zm.2903.1.A1_at	100274564	LOC100274564	uncharacterized LOC100274564	NM_001148919	4.93942e-08	7.61478e-08	2.21813	2.21813	D19a up vs SG200	0.0466176	1.2032	1.2032	tin1.1-1.5 up vs SG200	3.71136e-07	2.02941	2.02941	tin3 up vs SG200	2.03968e-05	1.66588	1.66588	tin4 up vs SG200	6.28026e-06	1.75922	1.75922	tin5 up vs SG200	29.8515	4.80114	0.367621	1	0					0	0	0	0		0	0	0		0	0	0		0
15982	ZmAffx.1286.1.S1_s_at	---	---	---	---	1.64972e-09	4.47799e-05	2.21724	2.21724	D19a up vs SG200	0.0186929	0.686547	-1.45656	tin1.1-1.5 down vs SG200	0.0240736	0.699001	-1.43061	tin3 down vs SG200	2.84893e-07	3.35265	3.35265	tin4 up vs SG200	5.5751e-07	3.15594	3.15594	tin5 up vs SG200	47.2268	21.3187	1.03179	1	0					0	0	0	0		0	0	0		0	0	0		0
8	AFFX-BioB-3_at	---	---	---	---	4.42204e-07	2.55396e-05	2.21472	2.21472	D19a up vs SG200	0.0679771	0.765738	-1.30593	tin1.1-1.5 down vs SG200	0.026273	0.716179	-1.3963	tin3 down vs SG200	9.4954e-05	2.02101	2.02101	tin4 up vs SG200	0.00456725	1.56723	1.56723	tin5 up vs SG200	21.9813	8.93254	0.928845	1	0					0	0	0	0		0	0	0		0	0	0		0
10194	Zm.446.1.S1_at	541974	tps1	terpene synthase1	NM_001111627	4.00646e-05	0.000610713	2.20855	2.20855	D19a up vs SG200	0.959639	1.00963	1.00963	tin1.1-1.5 up vs SG200	0.138215	1.33762	1.33762	tin3 up vs SG200	0.000135202	2.53215	2.53215	tin4 up vs SG200	0.000149674	2.50851	2.50851	tin5 up vs SG200	11.2077	8.51178	1.7359	1	0					0	0	0	0		0	0	0		0	0	0		0
13524	Zm.7405.1.A1_at	100279281	LOC100279281	Uncharacterized LOC100279281	NM_001152302	1.21763e-06	1.16698e-06	2.20498	2.20498	D19a up vs SG200	3.47851e-05	1.81108	1.81108	tin1.1-1.5 up vs SG200	3.01759e-06	2.08081	2.08081	tin3 up vs SG200	1.59303e-06	2.16291	2.16291	tin4 up vs SG200	2.20893e-05	1.85655	1.85655	tin5 up vs SG200	19.01	4.55781	0.54802	1	0					0	0	0	0		0	0	0		0	0	0		0
2612	Zm.13338.1.S1_at	541958	sat1	serine acetyltransferase1	NM_001111612	3.55941e-05	7.99744e-05	2.19156	2.19156	D19a up vs SG200	0.000695135	1.87095	1.87095	tin1.1-1.5 up vs SG200	0.000427415	1.93742	1.93742	tin3 up vs SG200	1.97301e-05	2.44099	2.44099	tin4 up vs SG200	8.69781e-05	2.17778	2.17778	tin5 up vs SG200	11.4205	5.58328	1.11745	1	0					0	0	0	0		0	0	0		0	0	0		0
95	AFFX-r2-Ec-bioB-3_at	---	---	---	---	3.58754e-07	3.29416e-05	2.17507	2.17507	D19a up vs SG200	0.0690552	0.766623	-1.30442	tin1.1-1.5 down vs SG200	0.0498155	0.748762	-1.33554	tin3 down vs SG200	0.000110285	2.0005	2.0005	tin4 up vs SG200	0.00401924	1.58024	1.58024	tin5 up vs SG200	22.6429	9.2012	0.928827	1	0					0	0	0	0		0	0	0		0	0	0		0
15573	ZmAffx.1005.1.S1_at	100037808	ts1	tassel seed1	NM_001112509	1.60836e-08	4.0739e-08	2.17396	2.17396	D19a up vs SG200	3.69437e-07	1.93357	1.93357	tin1.1-1.5 up vs SG200	6.08621e-07	1.88624	1.88624	tin3 up vs SG200	1.90128e-08	2.27114	2.27114	tin4 up vs SG200	1.03311e-07	2.06571	2.06571	tin5 up vs SG200	34.7938	4.85373	0.318857	1	0					0	0	0	0		0	0	0		0	0	0		0
14073	Zm.8222.1.A1_at	100284199	LOC100284199	Nonspecific lipid-transfer protein	NM_001157094	1.36646e-08	1.85969e-09	2.17037	2.17037	D19a up vs SG200	9.30757e-09	1.99894	1.99894	tin1.1-1.5 up vs SG200	9.09819e-09	2.00116	2.00116	tin3 up vs SG200	3.74312e-09	2.09228	2.09228	tin4 up vs SG200	2.72418e-08	1.8996	1.8996	tin5 up vs SG200	35.571	3.19672	0.205414	1	0					0	0	0	0		0	0	0		0	0	0		0
4171	Zm.15280.2.A1_at	542352	prp4	Pathogenesis related protein4	NM_001111929	0.000124276	1.86876e-05	2.16904	2.16904	D19a up vs SG200	2.14082e-05	2.14904	2.14904	tin1.1-1.5 up vs SG200	0.00227733	1.59699	1.59699	tin3 up vs SG200	0.000446623	1.76533	1.76533	tin4 up vs SG200	4.65193e-05	2.04012	2.04012	tin5 up vs SG200	9.32126	3.39775	0.833179	1	4171	542352	prp4	Pathogenesis related protein4	NM_001111929	0.000124276	1.86876e-05	2.16904	2.16904	D19a up vs SG200	2.14082e-05	2.14904	2.14904	tin1.1-1.5 up vs SG200	0.00227733	1.59699	1.59699	tin3 up vs SG200	0.000446623
700	Zm.10516.1.S1_at	100502203	LOC100502203	uncharacterized LOC100502203	NM_001196680	1.76315e-07	1.44554e-07	2.16737	2.16737	D19a up vs SG200	0.0124296	1.27879	1.27879	tin1.1-1.5 up vs SG200	0.0674037	1.1869	1.1869	tin3 up vs SG200	3.74941e-07	2.05432	2.05432	tin4 up vs SG200	4.24391e-05	1.62623	1.62623	tin5 up vs SG200	25.0232	4.171	0.380995	1	0					0	0	0	0		0	0	0		0	0	0		0
14810	Zm.9183.1.A1_at	---	---	---	---	2.60053e-06	0.000574768	2.16668	2.16668	D19a up vs SG200	0.201338	1.27222	1.27222	tin1.1-1.5 up vs SG200	0.140929	1.32296	1.32296	tin3 up vs SG200	0.00120397	2.03292	2.03292	tin4 up vs SG200	0.000288249	2.30106	2.30106	tin5 up vs SG200	17.0169	12.1401	1.63066	1	0					0	0	0	0		0	0	0		0	0	0		0
15300	Zm.9732.1.S1_at	100286235	pco145004	LOC100286235	NM_001159123	2.06529e-05	9.65181e-06	2.1512	2.1512	D19a up vs SG200	0.10014	1.23435	1.23435	tin1.1-1.5 up vs SG200	0.00140234	1.59205	1.59205	tin3 up vs SG200	4.80251e-05	1.94277	1.94277	tin4 up vs SG200	1.68191e-05	2.0752	2.0752	tin5 up vs SG200	12.4403	3.9574	0.727109	1	0					0	0	0	0		0	0	0		0	0	0		0
17160	ZmAffx.675.1.A1_at	---	---	---	---	2.86262e-06	3.57819e-05	2.15046	2.15046	D19a up vs SG200	0.000754442	1.7537	1.7537	tin1.1-1.5 up vs SG200	0.00126722	1.69607	1.69607	tin3 up vs SG200	0.000249546	1.88503	1.88503	tin4 up vs SG200	9.5074e-06	2.36475	2.36475	tin5 up vs SG200	16.7778	6.72019	0.915519	1	0					0	0	0	0		0	0	0		0	0	0		0
9932	Zm.4247.1.A1_at	100384100	LOC100384100	uncharacterized LOC100384100	NM_001176691	0.00238951	0.00183281	2.14937	2.14937	D19a up vs SG200	0.58775	0.892644	-1.12027	tin1.1-1.5 down vs SG200	0.86766	1.03537	1.03537	tin3 up vs SG200	0.0130409	1.77401	1.77401	tin4 up vs SG200	0.00280568	2.06224	2.06224	tin5 up vs SG200	5.46199	5.03007	2.10497	1	0					0	0	0	0		0	0	0		0	0	0		0
7095	Zm.1886.1.S1_at	100282631	IDP152	LOC100282631	NM_001155539	3.44512e-06	4.81213e-06	2.14874	2.14874	D19a up vs SG200	0.00248413	1.5025	1.5025	tin1.1-1.5 up vs SG200	4.76061e-06	2.15021	2.15021	tin3 up vs SG200	1.12449e-06	2.3636	2.3636	tin4 up vs SG200	4.90151e-07	2.50317	2.50317	tin5 up vs SG200	16.3246	4.60489	0.644759	1	0					0	0	0	0		0	0	0		0	0	0		0
4004	Zm.1495.1.A1_at	100127507	LOC100127507	Asr protein	NM_001112764	7.57975e-08	0.00179192	2.14622	2.14622	D19a up vs SG200	0.000183	2.68501	2.68501	tin1.1-1.5 up vs SG200	0.045201	1.55864	1.55864	tin3 up vs SG200	0.00611118	1.90574	1.90574	tin4 up vs SG200	0.0175544	1.71756	1.71756	tin5 up vs SG200	28.1404	25.6685	2.08494	1	4004	100127507	LOC100127507	Asr protein	NM_001112764	7.57975e-08	0.00179192	2.14622	2.14622	D19a up vs SG200	0.000183	2.68501	2.68501	tin1.1-1.5 up vs SG200	0.045201	1.55864	1.55864	tin3 up vs SG200	0.00611118
3547	Zm.14320.1.S1_at	100277165	LOC100277165	uncharacterized LOC100277165	NM_001150812	0.000758888	7.92659e-05	2.1429	2.1429	D19a up vs SG200	0.00937507	1.53494	1.53494	tin1.1-1.5 up vs SG200	0.0147575	1.48683	1.48683	tin3 up vs SG200	0.000194414	2.00868	2.00868	tin4 up vs SG200	0.000180532	2.01931	2.01931	tin5 up vs SG200	6.79882	3.13098	1.05261	1	0					0	0	0	0		0	0	0		0	0	0		0
11569	Zm.5663.1.A1_at	100193372	gpm184	LOC100193372	NM_001138502	0.000172814	2.25616e-05	2.13874	2.13874	D19a up vs SG200	0.00102651	1.67545	1.67545	tin1.1-1.5 up vs SG200	1.63356e-05	2.18631	2.18631	tin3 up vs SG200	0.00397585	1.54239	1.54239	tin4 up vs SG200	0.00099364	1.67879	1.67879	tin5 up vs SG200	8.81929	3.20429	0.830463	1	0					0	0	0	0		0	0	0		0	0	0		0
6668	Zm.18239.1.S1_at	100281616	LOC100281616	sugar carrier protein C	NM_001154535	4.85302e-09	1.48119e-10	2.13345	2.13345	D19a up vs SG200	9.54115e-09	1.76706	1.76706	tin1.1-1.5 up vs SG200	1.01122e-07	1.61644	1.61644	tin3 up vs SG200	3.25968e-10	2.05147	2.05147	tin4 up vs SG200	2.31047e-08	1.7068	1.7068	tin5 up vs SG200	40.8946	2.4918	0.139274	1	0					0	0	0	0		0	0	0		0	0	0		0
1634	Zm.1216.1.A1_at	100126942	IDP408	LOC100126942	---	2.79921e-10	0.000319695	2.12984	2.12984	D19a up vs SG200	0.000293901	2.1443	2.1443	tin1.1-1.5 up vs SG200	0.0421611	1.44189	1.44189	tin3 up vs SG200	0.041461	1.44396	1.44396	tin4 up vs SG200	0.0158722	1.5635	1.5635	tin5 up vs SG200	59.6831	35.8205	1.37183	1	1634	100126942	IDP408	LOC100126942	---	2.79921e-10	0.000319695	2.12984	2.12984	D19a up vs SG200	0.000293901	2.1443	2.1443	tin1.1-1.5 up vs SG200	0.0421611	1.44189	1.44189	tin3 up vs SG200	0.041461
195	Zm.10005.1.A1_at	100281176	LOC100281176	VHS and GAT domain protein	NM_001154095	2.20254e-05	6.72239e-06	2.12909	2.12909	D19a up vs SG200	0.00190815	1.53425	1.53425	tin1.1-1.5 up vs SG200	0.000878278	1.6009	1.6009	tin3 up vs SG200	1.56273e-05	2.01973	2.01973	tin4 up vs SG200	7.18311e-06	2.12015	2.12015	tin5 up vs SG200	12.3162	3.58605	0.665521	1	0					0	0	0	0		0	0	0		0	0	0		0
14888	Zm.9297.1.A1_at	100275777	LOC100275777	uncharacterized LOC100275777	---	3.73139e-10	0.000903645	2.1276	2.1276	D19a up vs SG200	0.000143783	2.51029	2.51029	tin1.1-1.5 up vs SG200	0.00218034	1.96863	1.96863	tin3 up vs SG200	0.0668269	1.44111	1.44111	tin4 up vs SG200	0.205451	1.27794	1.27794	tin5 up vs SG200	57.4727	43.3656	1.72467	1	14888	100275777	LOC100275777	uncharacterized LOC100275777	---	3.73139e-10	0.000903645	2.1276	2.1276	D19a up vs SG200	0.000143783	2.51029	2.51029	tin1.1-1.5 up vs SG200	0.00218034	1.96863	1.96863	tin3 up vs SG200	0.0668269
17373	ZmAffx.799.1.S1_at	100275354	LOC100275354	uncharacterized LOC100275354	NM_001149449	1.02667e-07	3.4557e-07	2.12039	2.12039	D19a up vs SG200	0.00143674	1.41651	1.41651	tin1.1-1.5 up vs SG200	0.00052994	1.47888	1.47888	tin3 up vs SG200	7.09576e-07	2.03638	2.03638	tin4 up vs SG200	1.7342e-05	1.72773	1.72773	tin5 up vs SG200	26.982	4.84117	0.410107	1	0					0	0	0	0		0	0	0		0	0	0		0
14023	Zm.816.1.A1_at	100501381	LOC100501381	uncharacterized LOC100501381	---	5.64003e-07	7.00572e-07	2.11582	2.11582	D19a up vs SG200	0.00127083	1.45081	1.45081	tin1.1-1.5 up vs SG200	0.00109488	1.46064	1.46064	tin3 up vs SG200	6.21204e-07	2.13071	2.13071	tin4 up vs SG200	1.00294e-05	1.82881	1.82881	tin5 up vs SG200	21.2331	4.22233	0.454528	1	0					0	0	0	0		0	0	0		0	0	0		0
6309	Zm.17835.1.S1_at	542681	SI397	submergence induced protein SI397	NM_001112198	1.5099e-05	2.81952e-05	2.10387	2.10387	D19a up vs SG200	1.08087e-05	2.24617	2.24617	tin1.1-1.5 up vs SG200	2.99799e-06	2.4616	2.4616	tin3 up vs SG200	0.000117554	1.91617	1.91617	tin4 up vs SG200	1.373e-05	2.20929	2.20929	tin5 up vs SG200	13.0591	4.72684	0.827334	1	6309	542681	SI397	submergence induced protein SI397	NM_001112198	1.5099e-05	2.81952e-05	2.10387	2.10387	D19a up vs SG200	1.08087e-05	2.24617	2.24617	tin1.1-1.5 up vs SG200	2.99799e-06	2.4616	2.4616	tin3 up vs SG200	0.000117554
9589	Zm.3949.1.S1_at	---	---	---	---	4.90097e-07	9.68956e-05	2.10151	2.10151	D19a up vs SG200	0.173015	0.814088	-1.22837	tin1.1-1.5 down vs SG200	0.657942	1.06722	1.06722	tin3 up vs SG200	0.00567187	1.58461	1.58461	tin4 up vs SG200	0.000187267	2.00486	2.00486	tin5 up vs SG200	21.6623	9.846	1.03891	1	0					0	0	0	0		0	0	0		0	0	0		0
5478	Zm.16971.1.A1_s_at	542056 /// 542507	cko2 /// cko3	cytokinin oxidase 2 /// cytokinin oxidase 3	NM_001111693 /// NM_001112056	2.26258e-05	5.29563e-05	2.10006	2.10006	D19a up vs SG200	0.000107821	2.00015	2.00015	tin1.1-1.5 up vs SG200	3.75155e-05	2.15116	2.15116	tin3 up vs SG200	5.39552e-06	2.47716	2.47716	tin4 up vs SG200	4.60956e-06	2.50693	2.50693	tin5 up vs SG200	12.2646	4.95938	0.924264	1	5478	542056 /// 542507	cko2 /// cko3	cytokinin oxidase 2 /// cytokinin oxidase 3	NM_001111693 /// NM_001112056	2.26258e-05	5.29563e-05	2.10006	2.10006	D19a up vs SG200	0.000107821	2.00015	2.00015	tin1.1-1.5 up vs SG200	3.75155e-05	2.15116	2.15116	tin3 up vs SG200	5.39552e-06
15630	ZmAffx.1036.1.S1_at	---	---	---	---	1.54555e-05	0.000103983	2.09881	2.09881	D19a up vs SG200	0.466963	1.11407	1.11407	tin1.1-1.5 up vs SG200	0.0473837	1.36527	1.36527	tin3 up vs SG200	0.000669178	1.84003	1.84003	tin4 up vs SG200	2.68925e-06	2.78333	2.78333	tin5 up vs SG200	13.0121	5.97541	1.04964	1	0					0	0	0	0		0	0	0		0	0	0		0
7562	Zm.199.1.S1_s_at	541615	umc2347	sucrose transporter1	NM_001111370	8.79828e-05	7.51063e-06	2.09693	2.09693	D19a up vs SG200	5.76791e-05	1.85476	1.85476	tin1.1-1.5 up vs SG200	8.5117e-06	2.08061	2.08061	tin3 up vs SG200	5.81984e-06	2.13086	2.13086	tin4 up vs SG200	0.000152453	1.75452	1.75452	tin5 up vs SG200	9.86926	2.8111	0.65105	1	0					0	0	0	0		0	0	0		0	0	0		0
15496	Zm.9926.1.A1_at	---	---	---	---	5.08935e-05	5.58411e-05	2.09193	2.09193	D19a up vs SG200	0.131291	1.24145	1.24145	tin1.1-1.5 up vs SG200	0.0124466	1.46641	1.46641	tin3 up vs SG200	0.000366685	1.84296	1.84296	tin4 up vs SG200	9.41223e-05	2.01831	2.01831	tin5 up vs SG200	10.7869	4.3594	0.923748	1	0					0	0	0	0		0	0	0		0	0	0		0
15114	Zm.9559.1.S1_s_at	542145	kch3	potassium channel3	NM_001111770	6.98729e-09	1.05134e-05	2.08957	2.08957	D19a up vs SG200	0.702914	0.955614	-1.04645	tin1.1-1.5 down vs SG200	0.0366508	1.30551	1.30551	tin3 up vs SG200	7.82553e-06	2.12919	2.12919	tin4 up vs SG200	5.35709e-06	2.18189	2.18189	tin5 up vs SG200	38.9413	11.6345	0.682903	1	0					0	0	0	0		0	0	0		0	0	0		0
14328	Zm.8634.2.A1_a_at	100037805	lox6	lipoxygenase6	NM_001112506	1.45903e-05	4.16854e-05	2.08885	2.08885	D19a up vs SG200	0.000388891	1.80407	1.80407	tin1.1-1.5 up vs SG200	0.000239551	1.861	1.861	tin3 up vs SG200	3.3153e-07	3.0013	3.0013	tin4 up vs SG200	5.28362e-07	2.888	2.888	tin5 up vs SG200	13.1282	5.00499	0.871402	1	0					0	0	0	0		0	0	0		0	0	0		0
6618	Zm.18136.1.S1_at	---	---	---	---	1.98886e-09	0.000248397	2.08728	2.08728	D19a up vs SG200	0.0106676	0.635161	-1.5744	tin1.1-1.5 down vs SG200	0.0163107	0.656055	-1.52426	tin3 down vs SG200	0.000513085	1.97532	1.97532	tin4 up vs SG200	0.000149284	2.17084	2.17084	tin5 up vs SG200	46.0676	24.8381	1.23238	1	0					0	0	0	0		0	0	0		0	0	0		0
3314	Zm.13984.1.A1_at	606469	psk1	phytosulfokine peptide precursor1	NM_001112326	9.63326e-11	9.18368e-07	2.08172	2.08172	D19a up vs SG200	1.93009e-08	2.65783	2.65783	tin1.1-1.5 up vs SG200	1.2616e-07	2.3461	2.3461	tin3 up vs SG200	1.40348e-08	2.71813	2.71813	tin4 up vs SG200	2.05388e-07	2.27573	2.27573	tin5 up vs SG200	68.6164	13.6223	0.453778	1	3314	606469	psk1	phytosulfokine peptide precursor1	NM_001112326	9.63326e-11	9.18368e-07	2.08172	2.08172	D19a up vs SG200	1.93009e-08	2.65783	2.65783	tin1.1-1.5 up vs SG200	1.2616e-07	2.3461	2.3461	tin3 up vs SG200	1.40348e-08
16057	ZmAffx.1362.1.S1_at	---	---	---	---	1.6789e-05	0.00154423	2.08003	2.08003	D19a up vs SG200	0.0621394	0.680026	-1.47053	tin1.1-1.5 down vs SG200	0.404566	0.848209	-1.17895	tin3 down vs SG200	0.0020821	2.02417	2.02417	tin4 up vs SG200	0.00134838	2.10592	2.10592	tin5 up vs SG200	12.8468	10.3816	1.8471	1	0					0	0	0	0		0	0	0		0	0	0		0
4224	Zm.15392.1.A1_at	---	---	---	---	8.67725e-06	5.34821e-05	2.07827	2.07827	D19a up vs SG200	1.15631e-05	2.31448	2.31448	tin1.1-1.5 up vs SG200	1.7123e-05	2.25016	2.25016	tin3 up vs SG200	5.31212e-05	2.07923	2.07923	tin4 up vs SG200	2.92368e-05	2.16684	2.16684	tin5 up vs SG200	14.2137	5.59735	0.900113	1	4224	---	---	---	---	8.67725e-06	5.34821e-05	2.07827	2.07827	D19a up vs SG200	1.15631e-05	2.31448	2.31448	tin1.1-1.5 up vs SG200	1.7123e-05	2.25016	2.25016	tin3 up vs SG200	5.31212e-05
14468	Zm.8792.1.A1_at	---	---	---	---	1.79996e-05	0.000140741	2.07126	2.07126	D19a up vs SG200	0.239856	1.19611	1.19611	tin1.1-1.5 up vs SG200	0.0142716	1.49662	1.49662	tin3 up vs SG200	0.00291846	1.67276	1.67276	tin4 up vs SG200	4.36001e-05	2.25854	2.25854	tin5 up vs SG200	12.709	5.97646	1.07487	1	0					0	0	0	0		0	0	0		0	0	0		0
16106	ZmAffx.1417.1.S1_at	---	---	---	---	5.31156e-06	0.00165179	2.06048	2.06048	D19a up vs SG200	0.601007	0.902916	-1.10752	tin1.1-1.5 down vs SG200	0.527302	0.883648	-1.13167	tin3 down vs SG200	0.00154129	2.07346	2.07346	tin4 up vs SG200	0.0143884	1.69112	1.69112	tin5 up vs SG200	15.3052	12.2557	1.8303	1	0					0	0	0	0		0	0	0		0	0	0		0
8109	Zm.2539.1.S1_at	---	---	---	---	3.26087e-05	0.000135263	2.0598	2.0598	D19a up vs SG200	0.116307	1.2722	1.2722	tin1.1-1.5 up vs SG200	0.189986	1.21953	1.21953	tin3 up vs SG200	0.00325026	1.65061	1.65061	tin4 up vs SG200	6.89034e-05	2.16308	2.16308	tin5 up vs SG200	11.58	5.32062	1.05021	1	0					0	0	0	0		0	0	0		0	0	0		0
14990	Zm.9413.1.A1_at	100216576	TIDP9237	LOC100216576	NM_001142993	0.00216354	0.00178782	2.05137	2.05137	D19a up vs SG200	0.000285942	2.42796	2.42796	tin1.1-1.5 up vs SG200	0.00288685	1.96387	1.96387	tin3 up vs SG200	0.0114442	1.73106	1.73106	tin4 up vs SG200	0.259224	1.25204	1.25204	tin5 up vs SG200	5.57072	4.49511	1.84438	1	14990	100216576	TIDP9237	LOC100216576	NM_001142993	0.00216354	0.00178782	2.05137	2.05137	D19a up vs SG200	0.000285942	2.42796	2.42796	tin1.1-1.5 up vs SG200	0.00288685	1.96387	1.96387	tin3 up vs SG200	0.0114442
14705	Zm.9048.2.A1_at	100282276	LOC100282276	nudix hydrolase 4	NM_001155188	1.87651e-05	2.4989e-06	2.0513	2.0513	D19a up vs SG200	3.51982e-06	2.01114	2.01114	tin1.1-1.5 up vs SG200	5.57887e-05	1.7315	1.7315	tin3 up vs SG200	3.92241e-05	1.76337	1.76337	tin4 up vs SG200	0.000139518	1.65282	1.65282	tin5 up vs SG200	12.6272	2.82276	0.510965	1	14705	100282276	LOC100282276	nudix hydrolase 4	NM_001155188	1.87651e-05	2.4989e-06	2.0513	2.0513	D19a up vs SG200	3.51982e-06	2.01114	2.01114	tin1.1-1.5 up vs SG200	5.57887e-05	1.7315	1.7315	tin3 up vs SG200	3.92241e-05
207	Zm.10017.1.A1_at	100280987	LOC100280987	WRKY69 - superfamily of TFs having WRKY and zinc finger domains	NM_001153907	2.39145e-08	0.00055381	2.04955	2.04955	D19a up vs SG200	0.000748487	2.00079	2.00079	tin1.1-1.5 up vs SG200	0.00019204	2.23308	2.23308	tin3 up vs SG200	0.000230631	2.1999	2.1999	tin4 up vs SG200	0.000907013	1.97041	1.97041	tin5 up vs SG200	32.9669	20.092	1.39305	1	207	100280987	LOC100280987	WRKY69 - superfamily of TFs having WRKY and zinc finger domains	NM_001153907	2.39145e-08	0.00055381	2.04955	2.04955	D19a up vs SG200	0.000748487	2.00079	2.00079	tin1.1-1.5 up vs SG200	0.00019204	2.23308	2.23308	tin3 up vs SG200	0.000230631
6257	Zm.1779.1.A1_at	100383452	si707068e09	LOC100383452	NM_001176101	0.000156416	0.000105732	2.04869	2.04869	D19a up vs SG200	5.80679e-06	2.53695	2.53695	tin1.1-1.5 up vs SG200	0.000350605	1.88614	1.88614	tin3 up vs SG200	0.000287628	1.91175	1.91175	tin4 up vs SG200	2.57521e-05	2.26692	2.26692	tin5 up vs SG200	8.96895	3.86711	0.985524	1	6257	100383452	si707068e09	LOC100383452	NM_001176101	0.000156416	0.000105732	2.04869	2.04869	D19a up vs SG200	5.80679e-06	2.53695	2.53695	tin1.1-1.5 up vs SG200	0.000350605	1.88614	1.88614	tin3 up vs SG200	0.000287628
9164	Zm.3568.1.A1_at	100286051	LOC100286051	ATFP4	NM_001158939	2.08291e-10	0.00120674	2.03683	2.03683	D19a up vs SG200	0.000385121	2.24886	2.24886	tin1.1-1.5 up vs SG200	0.00159258	1.98883	1.98883	tin3 up vs SG200	0.00207635	1.94406	1.94406	tin4 up vs SG200	0.0073995	1.74276	1.74276	tin5 up vs SG200	62.0404	44.5254	1.64042	1	9164	100286051	LOC100286051	ATFP4	NM_001158939	2.08291e-10	0.00120674	2.03683	2.03683	D19a up vs SG200	0.000385121	2.24886	2.24886	tin1.1-1.5 up vs SG200	0.00159258	1.98883	1.98883	tin3 up vs SG200	0.00207635
1415	Zm.11888.1.A1_at	---	---	---	---	3.64429e-08	5.40006e-07	2.03667	2.03667	D19a up vs SG200	0.113926	1.15995	1.15995	tin1.1-1.5 up vs SG200	0.00705621	1.31521	1.31521	tin3 up vs SG200	1.91742e-06	1.90396	1.90396	tin4 up vs SG200	4.31489e-07	2.06199	2.06199	tin5 up vs SG200	31.1233	5.3554	0.393303	1	0					0	0	0	0		0	0	0		0	0	0		0
1290	Zm.11758.1.A1_at	100284800	LOC100284800	gibberellin 20 oxidase 2	NM_001157695	1.47128e-10	0.000208352	2.03406	2.03406	D19a up vs SG200	1.28956e-06	3.04868	3.04868	tin1.1-1.5 up vs SG200	1.81689e-05	2.44607	2.44607	tin3 up vs SG200	1.20246e-06	3.06757	3.06757	tin4 up vs SG200	1.95305e-06	2.94013	2.94013	tin5 up vs SG200	64.9267	31.4287	1.10643	1	1290	100284800	LOC100284800	gibberellin 20 oxidase 2	NM_001157695	1.47128e-10	0.000208352	2.03406	2.03406	D19a up vs SG200	1.28956e-06	3.04868	3.04868	tin1.1-1.5 up vs SG200	1.81689e-05	2.44607	2.44607	tin3 up vs SG200	1.20246e-06
1381	Zm.11852.1.A1_a_at	100274244	LOC100274244	uncharacterized LOC100274244	NM_001148612	2.28798e-07	0.000110299	2.03106	2.03106	D19a up vs SG200	4.58258e-06	2.56494	2.56494	tin1.1-1.5 up vs SG200	8.29152e-05	2.07187	2.07187	tin3 up vs SG200	0.000982155	1.75182	1.75182	tin4 up vs SG200	0.00148803	1.70431	1.70431	tin5 up vs SG200	24.1256	10.2373	0.969905	1	1381	100274244	LOC100274244	uncharacterized LOC100274244	NM_001148612	2.28798e-07	0.000110299	2.03106	2.03106	D19a up vs SG200	4.58258e-06	2.56494	2.56494	tin1.1-1.5 up vs SG200	8.29152e-05	2.07187	2.07187	tin3 up vs SG200	0.000982155
3649	Zm.1444.2.A1_x_at	---	---	---	---	0.000467547	0.000916315	2.0167	2.0167	D19a up vs SG200	0.0658608	1.40692	1.40692	tin1.1-1.5 up vs SG200	0.000869799	2.02538	2.02538	tin3 up vs SG200	0.0558002	1.42849	1.42849	tin4 up vs SG200	0.162821	1.28787	1.28787	tin5 up vs SG200	7.42079	4.84925	1.49364	1	0					0	0	0	0		0	0	0		0	0	0		0
16105	ZmAffx.1416.1.S1_at	---	---	---	---	1.64206e-08	0.000282062	2.01108	2.01108	D19a up vs SG200	0.0397383	0.712957	-1.40261	tin1.1-1.5 down vs SG200	0.0664401	0.742544	-1.34672	tin3 down vs SG200	0.00025945	2.02348	2.02348	tin4 up vs SG200	0.00207311	1.74109	1.74109	tin5 up vs SG200	34.696	17.3184	1.1409	1	0					0	0	0	0		0	0	0		0	0	0		0
14009	Zm.8142.1.A1_at	100275043	TIDP3662	LOC100275043	NM_001149243	0.000861855	0.000150628	0.499344	-2.00263	D19a down vs SG200	0.00668846	0.644978	-1.55044	tin1.1-1.5 down vs SG200	0.00156011	0.585214	-1.70878	tin3 down vs SG200	0.000121079	0.491793	-2.03338	tin4 down vs SG200	8.5426e-05	0.479873	-2.08388	tin5 down vs SG200	6.64136	2.87954	0.991033	1	0					0	0	0	0		0	0	0		0	0	0		0
12364	Zm.6279.1.A1_at	100282955	cl8313_1(654)	LOC100282955	NM_001155860	0.00139369	0.000150997	0.49809	-2.00767	D19a down vs SG200	0.0258492	0.706592	-1.41524	tin1.1-1.5 down vs SG200	0.0278452	0.710321	-1.40782	tin3 down vs SG200	0.000339031	0.526732	-1.8985	tin4 down vs SG200	7.77815e-05	0.475335	-2.10378	tin5 down vs SG200	6.06771	2.65121	0.998713	1	0					0	0	0	0		0	0	0		0	0	0		0
7476	Zm.19302.1.S1_at	100217082	LOC100217082	uncharacterized LOC100217082	NM_001143452	0.000184666	3.51837e-05	0.496615	-2.01363	D19a down vs SG200	7.11476e-05	0.519182	-1.92611	tin1.1-1.5 down vs SG200	1.77651e-05	0.475149	-2.1046	tin3 down vs SG200	2.15379e-05	0.481157	-2.07832	tin4 down vs SG200	4.82992e-06	0.435329	-2.29712	tin5 down vs SG200	8.72072	2.90997	0.762708	1	0					0	0	0	0		0	0	0		0	0	0		0
14783	Zm.915.1.S1_at	100191944	LOC100191944	uncharacterized LOC100191944	NM_001137368	4.39994e-05	4.49719e-05	0.495744	-2.01717	D19a down vs SG200	0.154584	0.827524	-1.20842	tin1.1-1.5 down vs SG200	4.5819e-05	0.496345	-2.01473	tin3 down vs SG200	0.000810626	0.593701	-1.68435	tin4 down vs SG200	0.000331049	0.562199	-1.77873	tin5 down vs SG200	11.0414	3.87372	0.801907	1	0					0	0	0	0		0	0	0		0	0	0		0
14696	Zm.9041.1.A1_at	100276479	LOC100276479	uncharacterized LOC100276479	NM_001150257	1.33837e-08	5.08254e-09	0.495576	-2.01786	D19a down vs SG200	3.8878e-08	0.54469	-1.83591	tin1.1-1.5 down vs SG200	4.04415e-09	0.490015	-2.04076	tin3 down vs SG200	1.70552e-08	0.524893	-1.90515	tin4 down vs SG200	9.78341e-09	0.511465	-1.95517	tin5 down vs SG200	35.6713	3.02526	0.19385	1	0					0	0	0	0		0	0	0		0	0	0		0
2453	Zm.13188.2.S1_a_at	100193240	LOC100193240	uncharacterized LOC100193240	NM_001138390	6.89933e-05	9.1237e-06	0.494919	-2.02053	D19a down vs SG200	0.00163959	0.659176	-1.51705	tin1.1-1.5 down vs SG200	0.00115006	0.647062	-1.54545	tin3 down vs SG200	6.4046e-05	0.553934	-1.80527	tin4 down vs SG200	1.04709e-05	0.499013	-2.00396	tin5 down vs SG200	10.2692	2.72779	0.60715	1	0					0	0	0	0		0	0	0		0	0	0		0
2452	Zm.13188.1.A1_x_at	100193556	LOC100193556	uncharacterized LOC100193556	NM_001138666	9.27421e-05	2.18187e-05	0.493458	-2.02652	D19a down vs SG200	7.69437e-05	0.533181	-1.87553	tin1.1-1.5 down vs SG200	2.09798e-05	0.492243	-2.03152	tin3 down vs SG200	0.000164344	0.557802	-1.79275	tin4 down vs SG200	7.64944e-05	0.532993	-1.8762	tin5 down vs SG200	9.78416	3.05041	0.712619	1	0					0	0	0	0		0	0	0		0	0	0		0
13449	Zm.7289.1.A1_at	100283210	pco139549	LOC100283210	NM_001156112	4.6989e-09	0.000148423	0.492972	-2.02851	D19a down vs SG200	3.18174e-06	0.368687	-2.71233	tin1.1-1.5 down vs SG200	3.40323e-06	0.370711	-2.69752	tin3 down vs SG200	1.47828e-05	0.41618	-2.4028	tin4 down vs SG200	1.31915e-05	0.412564	-2.42386	tin5 down vs SG200	41.0719	18.4181	1.02499	1	13449	100283210	pco139549	LOC100283210	NM_001156112	4.6989e-09	0.000148423	0.492972	-2.02851	D19a down vs SG200	3.18174e-06	0.368687	-2.71233	tin1.1-1.5 down vs SG200	3.40323e-06	0.370711	-2.69752	tin3 down vs SG200	1.47828e-05
3289	Zm.13947.6.S1_at	100193883	umc2064	LOC100193883	NM_001138960	4.24863e-07	1.76538e-05	0.492932	-2.02868	D19a down vs SG200	7.30689e-05	0.537293	-1.86118	tin1.1-1.5 down vs SG200	0.000116672	0.552284	-1.81066	tin3 down vs SG200	9.11537e-06	0.472815	-2.11499	tin4 down vs SG200	3.64796e-05	0.515396	-1.94025	tin5 down vs SG200	22.1065	6.65877	0.688486	1	0					0	0	0	0		0	0	0		0	0	0		0
2769	Zm.13498.1.S1_at	100283507 /// 100383023	LOC100283507 /// LOC100383023	membrane protein /// uncharacterized LOC100383023	NM_001156407 /// NM_001175702	4.46447e-07	4.72701e-05	0.492373	-2.03098	D19a down vs SG200	0.62621	0.938166	-1.06591	tin1.1-1.5 down vs SG200	0.0048581	0.657229	-1.52154	tin3 down vs SG200	1.5437e-05	0.456764	-2.18931	tin4 down vs SG200	1.20305e-05	0.448994	-2.2272	tin5 down vs SG200	21.9515	7.92472	0.825166	1	0					0	0	0	0		0	0	0		0	0	0		0
13117	Zm.6944.1.S1_a_at	100284092	TIDP3708	LOC100284092	NM_001156990	7.20828e-07	8.96417e-06	0.491085	-2.03631	D19a down vs SG200	2.77226e-06	0.456565	-2.19027	tin1.1-1.5 down vs SG200	4.89015e-07	0.406957	-2.45726	tin3 down vs SG200	6.17254e-07	0.413517	-2.41828	tin4 down vs SG200	5.94439e-07	0.412454	-2.42451	tin5 down vs SG200	20.5011	5.55005	0.618787	1	13117	100284092	TIDP3708	LOC100284092	NM_001156990	7.20828e-07	8.96417e-06	0.491085	-2.03631	D19a down vs SG200	2.77226e-06	0.456565	-2.19027	tin1.1-1.5 down vs SG200	4.89015e-07	0.406957	-2.45726	tin3 down vs SG200	6.17254e-07
1499	Zm.11999.1.A1_at	100191418	LOC100191418	uncharacterized LOC100191418	NM_001136852	3.121e-05	6.92408e-05	0.490855	-2.03726	D19a down vs SG200	0.0403921	0.741995	-1.34772	tin1.1-1.5 down vs SG200	0.0443707	0.746816	-1.33902	tin3 down vs SG200	3.32877e-05	0.466861	-2.14197	tin4 down vs SG200	2.73177e-05	0.460488	-2.17161	tin5 down vs SG200	11.6605	4.56187	0.894226	1	0					0	0	0	0		0	0	0		0	0	0		0
13182	Zm.6995.2.A1_a_at	100282989 /// 100283660	cl5890_1a /// LOC100283660	LOC100282989 /// prefoldin subunit 3	NM_001155893 /// NM_001156561	6.52167e-07	1.24426e-07	0.48972	-2.04199	D19a down vs SG200	3.93505e-06	0.579459	-1.72575	tin1.1-1.5 down vs SG200	1.63233e-06	0.556568	-1.79673	tin3 down vs SG200	2.42771e-06	0.566891	-1.76401	tin4 down vs SG200	1.42978e-07	0.493323	-2.02707	tin5 down vs SG200	20.7971	2.88793	0.3174	1	0					0	0	0	0		0	0	0		0	0	0		0
11329	Zm.5446.1.A1_at	100280440	pco106297a	LOC100280440	NM_001153361	1.61066e-05	1.39053e-06	0.489692	-2.0421	D19a down vs SG200	1.38326e-06	0.489546	-2.04271	tin1.1-1.5 down vs SG200	3.38662e-06	0.514487	-1.94368	tin3 down vs SG200	3.51723e-06	0.515546	-1.93969	tin4 down vs SG200	1.70094e-06	0.495284	-2.01904	tin5 down vs SG200	12.9295	2.59848	0.459368	1	11329	100280440	pco106297a	LOC100280440	NM_001153361	1.61066e-05	1.39053e-06	0.489692	-2.0421	D19a down vs SG200	1.38326e-06	0.489546	-2.04271	tin1.1-1.5 down vs SG200	3.38662e-06	0.514487	-1.94368	tin3 down vs SG200	3.51723e-06
9113	Zm.3524.1.A1_at	100284367	LOC100284367	hsp20/alpha crystallin family protein	NM_001157262	0.000282646	9.23899e-05	0.487699	-2.05044	D19a down vs SG200	1.9907e-05	0.437148	-2.28756	tin1.1-1.5 down vs SG200	6.10042e-05	0.473741	-2.11086	tin3 down vs SG200	0.000420173	0.540708	-1.84943	tin4 down vs SG200	4.04006e-05	0.460099	-2.17344	tin5 down vs SG200	8.10685	3.41303	0.962299	1	9113	100284367	LOC100284367	hsp20/alpha crystallin family protein	NM_001157262	0.000282646	9.23899e-05	0.487699	-2.05044	D19a down vs SG200	1.9907e-05	0.437148	-2.28756	tin1.1-1.5 down vs SG200	6.10042e-05	0.473741	-2.11086	tin3 down vs SG200	0.000420173
15881	ZmAffx.1177.1.S1_at	---	---	---	---	2.32495e-08	0.00048161	0.486748	-2.05445	D19a down vs SG200	3.52649e-07	0.255034	-3.92104	tin1.1-1.5 down vs SG200	2.19393e-07	0.24261	-4.12184	tin3 down vs SG200	0.000138219	0.440253	-2.27142	tin4 down vs SG200	1.02582e-05	0.352742	-2.83493	tin5 down vs SG200	33.0938	19.6843	1.35955	1	15881	---	---	---	---	2.32495e-08	0.00048161	0.486748	-2.05445	D19a down vs SG200	3.52649e-07	0.255034	-3.92104	tin1.1-1.5 down vs SG200	2.19393e-07	0.24261	-4.12184	tin3 down vs SG200	0.000138219
9325	Zm.3724.1.A1_x_at	100192116	LOC100192116	Uncharacterized LOC100192116	NM_001137539	3.2871e-07	0.00139372	0.486573	-2.05519	D19a down vs SG200	0.091498	0.715122	-1.39836	tin1.1-1.5 down vs SG200	0.668281	0.921709	-1.08494	tin3 down vs SG200	3.64808e-05	0.348407	-2.8702	tin4 down vs SG200	0.00013614	0.394507	-2.53481	tin5 down vs SG200	22.9247	17.4738	1.74223	1	0					0	0	0	0		0	0	0		0	0	0		0
12402	Zm.6313.1.A1_at	100283442	LOC100283442	Glucan endo-1,3-beta-glucosidase A6	NM_001156343	5.92447e-06	1.82972e-06	0.484974	-2.06197	D19a down vs SG200	1.91615e-05	0.551956	-1.81174	tin1.1-1.5 down vs SG200	1.40078e-06	0.477483	-2.09432	tin3 down vs SG200	7.2089e-07	0.458962	-2.17883	tin4 down vs SG200	6.55389e-07	0.456318	-2.19145	tin5 down vs SG200	15.0565	3.24754	0.493004	1	0					0	0	0	0		0	0	0		0	0	0		0
3268	Zm.13938.2.S1_at	100285759	LOC100285759	60S ribosomal protein L31	NM_001158649	1.41499e-07	9.47192e-05	0.484559	-2.06373	D19a down vs SG200	0.0147226	0.681305	-1.46777	tin1.1-1.5 down vs SG200	0.00463947	0.63033	-1.58647	tin3 down vs SG200	0.000104888	0.488038	-2.04902	tin4 down vs SG200	0.000727979	0.557172	-1.79478	tin5 down vs SG200	25.8041	11.1135	0.984427	1	0					0	0	0	0		0	0	0		0	0	0		0
12587	Zm.6463.1.A1_at	100272541	si946073e11	LOC100272541	NM_001147009	0.000266995	0.000121764	0.484399	-2.06441	D19a down vs SG200	0.000136969	0.488486	-2.04714	tin1.1-1.5 down vs SG200	2.45786e-05	0.430761	-2.32147	tin3 down vs SG200	2.55307e-05	0.431996	-2.31484	tin4 down vs SG200	2.29502e-05	0.428539	-2.33351	tin5 down vs SG200	8.18717	3.70705	1.03494	1	12587	100272541	si946073e11	LOC100272541	NM_001147009	0.000266995	0.000121764	0.484399	-2.06441	D19a down vs SG200	0.000136969	0.488486	-2.04714	tin1.1-1.5 down vs SG200	2.45786e-05	0.430761	-2.32147	tin3 down vs SG200	2.55307e-05
13812	Zm.7848.1.A1_at	542208	pco146110	LOC542208	NM_001111821	2.27104e-07	1.15872e-06	0.482284	-2.07347	D19a down vs SG200	0.0242755	0.786511	-1.27144	tin1.1-1.5 down vs SG200	0.0175986	0.774541	-1.29109	tin3 down vs SG200	2.65613e-06	0.505387	-1.97868	tin4 down vs SG200	1.15837e-07	0.419269	-2.3851	tin5 down vs SG200	24.1507	4.91917	0.465568	1	0					0	0	0	0		0	0	0		0	0	0		0
11801	Zm.5859.1.S1_at	100282738	LOC100282738	apospory-associated protein C	NM_001155644	0.00219552	7.83805e-05	0.481929	-2.07499	D19a down vs SG200	0.000819423	0.565086	-1.76964	tin1.1-1.5 down vs SG200	0.000517496	0.548086	-1.82453	tin3 down vs SG200	9.67507e-05	0.489052	-2.04477	tin4 down vs SG200	0.000857528	0.56679	-1.76432	tin5 down vs SG200	5.55458	2.34135	0.963467	1	0					0	0	0	0		0	0	0		0	0	0		0
360	Zm.10159.1.A1_at	100285468	pco100840	LOC100285468	NM_001158361	2.14715e-05	9.61049e-06	0.481748	-2.07578	D19a down vs SG200	0.00804832	0.70622	-1.41599	tin1.1-1.5 down vs SG200	0.00164303	0.647551	-1.54428	tin3 down vs SG200	3.81531e-06	0.454245	-2.20146	tin4 down vs SG200	4.92722e-05	0.53183	-1.8803	tin5 down vs SG200	12.3652	3.57288	0.660447	1	0					0	0	0	0		0	0	0		0	0	0		0
13387	Zm.7144.1.S1_at	100285485	pco108805	LOC100285485	NM_001158378	1.87229e-06	0.000288744	0.480486	-2.08123	D19a down vs SG200	0.000212123	0.469136	-2.13158	tin1.1-1.5 down vs SG200	0.000124889	0.450065	-2.2219	tin3 down vs SG200	9.18912e-05	0.439252	-2.2766	tin4 down vs SG200	0.000182671	0.463701	-2.15656	tin5 down vs SG200	17.8569	9.8579	1.26183	1	13387	100285485	pco108805	LOC100285485	NM_001158378	1.87229e-06	0.000288744	0.480486	-2.08123	D19a down vs SG200	0.000212123	0.469136	-2.13158	tin1.1-1.5 down vs SG200	0.000124889	0.450065	-2.2219	tin3 down vs SG200	9.18912e-05
10496	Zm.4704.1.A1_at	100283179	pco104381(507)	LOC100283179	NM_001156081	7.54845e-08	1.8484e-08	0.479932	-2.08363	D19a down vs SG200	0.00171574	0.764742	-1.30763	tin1.1-1.5 down vs SG200	0.000443857	0.730347	-1.36921	tin3 down vs SG200	3.25003e-08	0.494114	-2.02383	tin4 down vs SG200	1.52679e-06	0.590164	-1.69444	tin5 down vs SG200	28.1565	3.13328	0.254357	1	0					0	0	0	0		0	0	0		0	0	0		0
1217	Zm.11675.1.A1_at	100282582	LOC100282582	ankyrin protein kinase-like	NM_001155490	0.000106338	1.33894e-05	0.479928	-2.08365	D19a down vs SG200	0.000504531	0.596671	-1.67597	tin1.1-1.5 down vs SG200	1.08569e-05	0.473533	-2.11178	tin3 down vs SG200	0.000189814	0.563929	-1.77327	tin4 down vs SG200	0.00058507	0.601736	-1.66186	tin5 down vs SG200	9.56573	2.95685	0.706534	1	0					0	0	0	0		0	0	0		0	0	0		0
13413	Zm.7164.1.A1_at	100282846	LOC100282846	proline-rich protein	NM_001155752	0.000778124	0.000336793	0.478789	-2.0886	D19a down vs SG200	0.000335724	0.478669	-2.08912	tin1.1-1.5 down vs SG200	2.64839e-05	0.389271	-2.56891	tin3 down vs SG200	0.0071111	0.606128	-1.64982	tin4 down vs SG200	0.00116502	0.527307	-1.89643	tin5 down vs SG200	6.76766	3.89745	1.31633	1	13413	100282846	LOC100282846	proline-rich protein	NM_001155752	0.000778124	0.000336793	0.478789	-2.0886	D19a down vs SG200	0.000335724	0.478669	-2.08912	tin1.1-1.5 down vs SG200	2.64839e-05	0.389271	-2.56891	tin3 down vs SG200	0.0071111
13952	Zm.8074.1.A1_at	100501562	LOC100501562	uncharacterized LOC100501562	NM_001196254	0.000215042	7.52431e-05	0.47852	-2.08978	D19a down vs SG200	4.21743e-05	0.459234	-2.17754	tin1.1-1.5 down vs SG200	4.64699e-05	0.462436	-2.16246	tin3 down vs SG200	3.09667e-05	0.449115	-2.2266	tin4 down vs SG200	3.42112e-05	0.452366	-2.2106	tin5 down vs SG200	8.49743	3.6234	0.974653	1	13952	100501562	LOC100501562	uncharacterized LOC100501562	NM_001196254	0.000215042	7.52431e-05	0.47852	-2.08978	D19a down vs SG200	4.21743e-05	0.459234	-2.17754	tin1.1-1.5 down vs SG200	4.64699e-05	0.462436	-2.16246	tin3 down vs SG200	3.09667e-05
6203	Zm.17740.1.A1_at	100277215	LOC100277215	uncharacterized LOC100277215	NM_001150849	9.34808e-07	1.1883e-06	0.478443	-2.09011	D19a down vs SG200	0.000264189	0.634308	-1.57652	tin1.1-1.5 down vs SG200	0.000578466	0.658229	-1.51923	tin3 down vs SG200	2.31233e-06	0.49704	-2.01191	tin4 down vs SG200	3.19015e-05	0.571831	-1.74877	tin5 down vs SG200	19.7496	4.12781	0.47773	1	0					0	0	0	0		0	0	0		0	0	0		0
1989	Zm.12626.1.A1_at	100282347	LOC100282347	craniofacial development protein 1	NM_001155259	3.66281e-09	1.73035e-09	0.477379	-2.09477	D19a down vs SG200	6.68219e-05	0.722571	-1.38395	tin1.1-1.5 down vs SG200	0.0099149	0.836863	-1.19494	tin3 down vs SG200	2.80553e-09	0.489111	-2.04452	tin4 down vs SG200	6.89284e-08	0.565755	-1.76755	tin5 down vs SG200	42.4645	3.44069	0.1852	1	0					0	0	0	0		0	0	0		0	0	0		0
1087	Zm.1137.1.S1_at	---	---	---	---	3.52992e-05	1.00169e-05	0.477054	-2.0962	D19a down vs SG200	1.48677e-05	0.489049	-2.04479	tin1.1-1.5 down vs SG200	1.37587e-06	0.41837	-2.39023	tin3 down vs SG200	7.49312e-06	0.468306	-2.13535	tin4 down vs SG200	1.60502e-06	0.42283	-2.36502	tin5 down vs SG200	11.4356	3.41758	0.683098	1	1087	---	---	---	---	3.52992e-05	1.00169e-05	0.477054	-2.0962	D19a down vs SG200	1.48677e-05	0.489049	-2.04479	tin1.1-1.5 down vs SG200	1.37587e-06	0.41837	-2.39023	tin3 down vs SG200	7.49312e-06
11034	Zm.5160.1.A1_at	100381804	LOC100381804	uncharacterized LOC100381804	NM_001174600	0.000143798	6.74475e-06	0.476596	-2.09821	D19a down vs SG200	0.00023672	0.586774	-1.70423	tin1.1-1.5 down vs SG200	3.22786e-05	0.523919	-1.90869	tin3 down vs SG200	1.44111e-05	0.499344	-2.00263	tin4 down vs SG200	1.81668e-05	0.506357	-1.97489	tin5 down vs SG200	9.09663	2.54863	0.640396	1	0					0	0	0	0		0	0	0		0	0	0		0
8415	Zm.2853.1.A1_at	100274141	pco137466(715)	LOC100274141	NM_001148519	0.000123124	0.000221568	0.476414	-2.09901	D19a down vs SG200	0.000657892	0.517266	-1.93324	tin1.1-1.5 down vs SG200	0.000200051	0.472702	-2.1155	tin3 down vs SG200	2.91475e-05	0.406078	-2.46258	tin4 down vs SG200	0.000164787	0.465708	-2.14727	tin5 down vs SG200	9.33574	4.99085	1.22193	1	0					0	0	0	0		0	0	0		0	0	0		0
403	Zm.10200.1.A1_at	100274487	IDP1672	LOC100274487	NM_001148846	0.000554107	0.000173306	0.474765	-2.1063	D19a down vs SG200	5.13627e-05	0.432466	-2.31232	tin1.1-1.5 down vs SG200	8.57514e-05	0.45	-2.22222	tin3 down vs SG200	9.11637e-05	0.452122	-2.21179	tin4 down vs SG200	2.45838e-05	0.407956	-2.45125	tin5 down vs SG200	7.19852	3.69418	1.17299	1	403	100274487	IDP1672	LOC100274487	NM_001148846	0.000554107	0.000173306	0.474765	-2.1063	D19a down vs SG200	5.13627e-05	0.432466	-2.31232	tin1.1-1.5 down vs SG200	8.57514e-05	0.45	-2.22222	tin3 down vs SG200	9.11637e-05
17293	ZmAffx.754.1.A1_at	100280879	LOC100280879	TTN10	NM_001153799	0.000330211	0.000104228	0.474507	-2.10745	D19a down vs SG200	0.00871425	0.646958	-1.5457	tin1.1-1.5 down vs SG200	0.00116938	0.562976	-1.77627	tin3 down vs SG200	8.75634e-05	0.468515	-2.1344	tin4 down vs SG200	0.000135402	0.483593	-2.06785	tin5 down vs SG200	7.89035	3.66536	1.0618	1	0					0	0	0	0		0	0	0		0	0	0		0
10889	Zm.5048.1.A1_a_at	---	---	---	---	4.19115e-05	1.99398e-05	0.474363	-2.10809	D19a down vs SG200	5.4613e-05	0.50638	-1.9748	tin1.1-1.5 down vs SG200	1.82285e-05	0.471556	-2.12064	tin3 down vs SG200	7.92011e-05	0.518442	-1.92886	tin4 down vs SG200	3.83373e-05	0.495027	-2.02009	tin5 down vs SG200	11.1275	3.80643	0.781885	1	0					0	0	0	0		0	0	0		0	0	0		0
733	Zm.10576.1.A1_at	100286240	LOC100286240	plasma membrane associated protein	NM_001159128	0.000407783	0.000369122	0.473008	-2.11413	D19a down vs SG200	0.00319671	0.561437	-1.78114	tin1.1-1.5 down vs SG200	0.00273048	0.554497	-1.80344	tin3 down vs SG200	0.000153523	0.44042	-2.27056	tin4 down vs SG200	1.49065e-05	0.360936	-2.77057	tin5 down vs SG200	7.60309	4.61398	1.3871	1	0					0	0	0	0		0	0	0		0	0	0		0
6501	Zm.18039.1.A1_at	100191748	LOC100191748	uncharacterized LOC100191748	NM_001137175	3.75101e-06	1.16831e-06	0.472459	-2.11659	D19a down vs SG200	0.000193421	0.620324	-1.61206	tin1.1-1.5 down vs SG200	6.4632e-07	0.455983	-2.19306	tin3 down vs SG200	1.23627e-06	0.474039	-2.10953	tin4 down vs SG200	1.26607e-07	0.411278	-2.43145	tin5 down vs SG200	16.12	3.47591	0.492863	1	0					0	0	0	0		0	0	0		0	0	0		0
15687	ZmAffx.1063.1.S1_at	---	---	---	---	0.00206517	0.000202064	0.47036	-2.12603	D19a down vs SG200	0.000239765	0.476604	-2.09818	tin1.1-1.5 down vs SG200	6.34841e-05	0.4295	-2.32829	tin3 down vs SG200	0.000218239	0.473164	-2.11343	tin4 down vs SG200	0.000793802	0.52199	-1.91574	tin5 down vs SG200	5.6221	3.05177	1.24073	1	15687	---	---	---	---	0.00206517	0.000202064	0.47036	-2.12603	D19a down vs SG200	0.000239765	0.476604	-2.09818	tin1.1-1.5 down vs SG200	6.34841e-05	0.4295	-2.32829	tin3 down vs SG200	0.000218239
12477	Zm.6376.1.A1_at	100501905	LOC100501905	uncharacterized LOC100501905	NM_001196544	3.68644e-06	1.66466e-06	0.470231	-2.12662	D19a down vs SG200	0.00079938	0.654605	-1.52764	tin1.1-1.5 down vs SG200	1.00483e-06	0.455994	-2.19301	tin3 down vs SG200	1.14163e-06	0.459584	-2.17588	tin4 down vs SG200	1.03711e-06	0.456882	-2.18875	tin5 down vs SG200	16.1616	3.73282	0.527929	1	0					0	0	0	0		0	0	0		0	0	0		0
8484	Zm.2915.1.A1_at	---	---	---	---	5.07629e-09	0.000110585	0.469259	-2.13102	D19a down vs SG200	0.176512	0.810219	-1.23423	tin1.1-1.5 down vs SG200	0.0507105	0.730223	-1.36945	tin3 down vs SG200	0.000564559	0.528251	-1.89304	tin4 down vs SG200	3.16583e-05	0.426911	-2.34241	tin5 down vs SG200	40.6488	19.677	1.10645	1	0					0	0	0	0		0	0	0		0	0	0		0
317	Zm.10125.1.A1_a_at	100280947 /// 100383791	LOC100280947 /// LOC100383791	cytidine/deoxycytidylate deaminase family protein /// uncharacterized LOC100383791	NM_001153867 /// NM_001176426	5.18889e-07	0.000731825	0.469065	-2.1319	D19a down vs SG200	0.00120899	0.4899	-2.04123	tin1.1-1.5 down vs SG200	0.012583	0.599985	-1.66671	tin3 down vs SG200	7.51565e-06	0.307539	-3.25162	tin4 down vs SG200	8.45567e-06	0.311165	-3.21373	tin5 down vs SG200	21.4869	15.5215	1.65113	1	317	100280947 /// 100383791	LOC100280947 /// LOC100383791	cytidine/deoxycytidylate deaminase family protein /// uncharacterized LOC100383791	NM_001153867 /// NM_001176426	5.18889e-07	0.000731825	0.469065	-2.1319	D19a down vs SG200	0.00120899	0.4899	-2.04123	tin1.1-1.5 down vs SG200	0.012583	0.599985	-1.66671	tin3 down vs SG200	7.51565e-06
7497	Zm.19328.1.A1_at	100273799	si687042f02	LOC100273799	NM_001148201	1.3249e-06	2.93351e-05	0.467738	-2.13795	D19a down vs SG200	0.00616138	0.659698	-1.51585	tin1.1-1.5 down vs SG200	0.00106101	0.590937	-1.69223	tin3 down vs SG200	5.81502e-06	0.417101	-2.3975	tin4 down vs SG200	5.13219e-05	0.485863	-2.05819	tin5 down vs SG200	18.7788	7.14493	0.869665	1	0					0	0	0	0		0	0	0		0	0	0		0
14057	Zm.820.1.A1_x_at	100216625	LOC100216625	uncharacterized LOC100216625	NM_001143038	3.66418e-06	6.98978e-06	0.467243	-2.14021	D19a down vs SG200	0.0113798	0.71655	-1.39558	tin1.1-1.5 down vs SG200	0.00327298	0.66856	-1.49575	tin3 down vs SG200	7.94554e-06	0.471089	-2.12274	tin4 down vs SG200	2.53434e-05	0.50642	-1.97465	tin5 down vs SG200	16.1761	4.80657	0.679178	1	0					0	0	0	0		0	0	0		0	0	0		0
1564	Zm.12073.1.S1_at	100276174	LOC100276174	uncharacterized LOC100276174	NM_001150024	0.00115086	0.000178081	0.466873	-2.14191	D19a down vs SG200	0.00128648	0.542252	-1.84416	tin1.1-1.5 down vs SG200	0.0243081	0.676561	-1.47806	tin3 down vs SG200	0.00125169	0.541145	-1.84793	tin4 down vs SG200	0.0001719	0.4656	-2.14777	tin5 down vs SG200	6.29228	3.39472	1.23315	1	0					0	0	0	0		0	0	0		0	0	0		0
11851	Zm.5909.1.A1_at	100192467	si605009f09	LOC100192467	NM_001137687	1.56808e-06	0.000104229	0.466746	-2.14249	D19a down vs SG200	0.929491	1.01349	1.01349	tin1.1-1.5 up vs SG200	0.0824906	0.758766	-1.31793	tin3 down vs SG200	0.000140362	0.477147	-2.09579	tin4 down vs SG200	0.000642216	0.532698	-1.87724	tin5 down vs SG200	18.3246	8.89327	1.1093	1	0					0	0	0	0		0	0	0		0	0	0		0
14903	Zm.9316.1.A1_at	100276829	LOC100276829	uncharacterized LOC100276829	NM_001150538	1.14828e-05	0.000355127	0.466181	-2.14509	D19a down vs SG200	0.0177913	0.639681	-1.56328	tin1.1-1.5 down vs SG200	0.0126714	0.622029	-1.60764	tin3 down vs SG200	3.18621e-05	0.38024	-2.62992	tin4 down vs SG200	0.00428995	0.569815	-1.75496	tin5 down vs SG200	13.6198	8.51841	1.42958	1	0					0	0	0	0		0	0	0		0	0	0		0
16737	ZmAffx.434.1.S1_at	100383792	LOC100383792	Uncharacterized LOC100383792	NM_001176427	0.000925439	0.000107142	0.46379	-2.15615	D19a down vs SG200	0.0013515	0.558016	-1.79206	tin1.1-1.5 down vs SG200	0.00021361	0.488227	-2.04823	tin3 down vs SG200	6.79129e-05	0.448067	-2.23181	tin4 down vs SG200	0.00107125	0.548813	-1.82211	tin5 down vs SG200	6.55431	3.25165	1.13396	1	0					0	0	0	0		0	0	0		0	0	0		0
5596	Zm.17167.1.A1_a_at	100276673 /// 100303853	LOC100303853 /// umc1954	uncharacterized LOC100303853 /// LOC100276673	NM_001150401 /// NM_001165470	1.1484e-05	1.17771e-06	0.463295	-2.15845	D19a down vs SG200	5.0341e-05	0.571807	-1.74884	tin1.1-1.5 down vs SG200	1.55315e-05	0.537153	-1.86167	tin3 down vs SG200	7.10627e-07	0.449143	-2.22646	tin4 down vs SG200	1.17394e-06	0.463205	-2.15887	tin5 down vs SG200	13.6196	3.09611	0.519605	1	0					0	0	0	0		0	0	0		0	0	0		0
5452	Zm.16958.1.A1_a_at	100193269	LOC100193269	uncharacterized LOC100193269	NM_001138416	6.5351e-05	1.75305e-05	0.462978	-2.15993	D19a down vs SG200	1.2045e-05	0.451276	-2.21594	tin1.1-1.5 down vs SG200	1.92103e-05	0.46585	-2.14661	tin3 down vs SG200	5.02593e-05	0.496533	-2.01397	tin4 down vs SG200	2.66189e-06	0.405468	-2.46628	tin5 down vs SG200	10.3601	3.69366	0.814924	1	5452	100193269	LOC100193269	uncharacterized LOC100193269	NM_001138416	6.5351e-05	1.75305e-05	0.462978	-2.15993	D19a down vs SG200	1.2045e-05	0.451276	-2.21594	tin1.1-1.5 down vs SG200	1.92103e-05	0.46585	-2.14661	tin3 down vs SG200	5.02593e-05
3877	Zm.14731.1.S1_at	100280252	LOC100280252	uncharacterized LOC100280252	NM_001153180	2.45955e-06	0.000384915	0.462286	-2.16316	D19a down vs SG200	0.60553	1.09515	1.09515	tin1.1-1.5 up vs SG200	0.330877	0.841134	-1.18887	tin3 down vs SG200	0.000173897	0.432414	-2.3126	tin4 down vs SG200	0.00481509	0.568861	-1.7579	tin5 down vs SG200	17.157	11.1597	1.48674	1	0					0	0	0	0		0	0	0		0	0	0		0
5453	Zm.16958.1.A1_x_at	100193269	LOC100193269	uncharacterized LOC100193269	NM_001138416	3.96718e-05	7.33038e-06	0.461988	-2.16456	D19a down vs SG200	1.28919e-05	0.479114	-2.08718	tin1.1-1.5 down vs SG200	1.79979e-05	0.489347	-2.04354	tin3 down vs SG200	2.61198e-05	0.500871	-1.99652	tin4 down vs SG200	2.56499e-06	0.430741	-2.32158	tin5 down vs SG200	11.2253	3.46309	0.705159	1	5453	100193269	LOC100193269	uncharacterized LOC100193269	NM_001138416	3.96718e-05	7.33038e-06	0.461988	-2.16456	D19a down vs SG200	1.28919e-05	0.479114	-2.08718	tin1.1-1.5 down vs SG200	1.79979e-05	0.489347	-2.04354	tin3 down vs SG200	2.61198e-05
13414	Zm.7165.1.A1_at	100284115	LOC100284115	60S ribosomal protein L19-3	NM_001157012	1.28402e-06	9.2058e-07	0.46021	-2.17292	D19a down vs SG200	0.000206602	0.617661	-1.61901	tin1.1-1.5 down vs SG200	4.29388e-05	0.570514	-1.75281	tin3 down vs SG200	3.01644e-06	0.493648	-2.02574	tin4 down vs SG200	9.20325e-06	0.525569	-1.9027	tin5 down vs SG200	18.8644	4.19754	0.508599	1	0					0	0	0	0		0	0	0		0	0	0		0
11131	Zm.5268.1.S1_at	100502385	LOC100502385	uncharacterized LOC100502385	NM_001196863	1.52506e-09	7.38759e-08	0.458538	-2.18084	D19a down vs SG200	3.41136e-05	0.621337	-1.60943	tin1.1-1.5 down vs SG200	0.00103672	0.715396	-1.39783	tin3 down vs SG200	2.66116e-08	0.431858	-2.31558	tin4 down vs SG200	3.1451e-08	0.436212	-2.29246	tin5 down vs SG200	47.7221	7.31958	0.350581	1	0					0	0	0	0		0	0	0		0	0	0		0
7685	Zm.2125.1.S1_at	100126893	nad1	NADH ubiquinone oxidoreductase1	---	0.0193141	0.00207698	0.45824	-2.18226	D19a down vs SG200	0.0141276	0.556665	-1.79641	tin1.1-1.5 down vs SG200	0.00297658	0.475151	-2.1046	tin3 down vs SG200	0.00306778	0.476597	-2.09821	tin4 down vs SG200	0.00551235	0.505636	-1.97771	tin5 down vs SG200	3.43874	3.401	2.26063	1	0					0	0	0	0		0	0	0		0	0	0		0
9723	Zm.4055.1.A1_at	100284071	si606065d12	LOC100284071	NM_001156969	1.7246e-06	1.89782e-06	0.45731	-2.1867	D19a down vs SG200	8.51827e-07	0.434499	-2.3015	tin1.1-1.5 down vs SG200	7.66503e-08	0.367919	-2.71799	tin3 down vs SG200	5.94553e-07	0.424365	-2.35646	tin4 down vs SG200	2.01682e-06	0.459055	-2.17839	tin5 down vs SG200	18.0723	4.58318	0.579662	1	9723	100284071	si606065d12	LOC100284071	NM_001156969	1.7246e-06	1.89782e-06	0.45731	-2.1867	D19a down vs SG200	8.51827e-07	0.434499	-2.3015	tin1.1-1.5 down vs SG200	7.66503e-08	0.367919	-2.71799	tin3 down vs SG200	5.94553e-07
3984	Zm.14916.3.S1_a_at	100272259	LOC100272259	uncharacterized LOC100272259	NM_001146752	6.71059e-08	6.0559e-06	0.457263	-2.18693	D19a down vs SG200	0.0116941	0.713838	-1.40088	tin1.1-1.5 down vs SG200	0.0630325	0.789235	-1.26705	tin3 down vs SG200	0.00100562	0.621658	-1.6086	tin4 down vs SG200	1.4308e-05	0.4833	-2.06911	tin5 down vs SG200	28.6178	8.77879	0.701166	1	0					0	0	0	0		0	0	0		0	0	0		0
10197	Zm.4462.1.A1_at	100283633	TIDP3181	LOC100283633	NM_001156534	9.36136e-05	2.54546e-05	0.456937	-2.18848	D19a down vs SG200	0.0130392	0.687303	-1.45496	tin1.1-1.5 down vs SG200	0.000154082	0.516573	-1.93583	tin3 down vs SG200	1.6275e-05	0.442695	-2.25889	tin4 down vs SG200	6.00285e-05	0.48487	-2.06241	tin5 down vs SG200	9.76911	3.84944	0.900668	1	0					0	0	0	0		0	0	0		0	0	0		0
7803	Zm.2246.1.A1_at	100285869	si660015b07	LOC100285869	NM_001158759	5.2218e-10	1.5992e-06	0.456394	-2.19109	D19a down vs SG200	0.0348041	1.27852	1.27852	tin1.1-1.5 up vs SG200	0.432512	0.917798	-1.08956	tin3 down vs SG200	1.69265e-07	0.393561	-2.5409	tin4 down vs SG200	1.57908e-06	0.456033	-2.19283	tin5 down vs SG200	54.987	13.6381	0.566913	1	0					0	0	0	0		0	0	0		0	0	0		0
578	Zm.10386.2.S1_x_at	100274659	LOC100274659	uncharacterized LOC100274659	NM_001148984	0.000317459	0.00152253	0.454883	-2.19837	D19a down vs SG200	0.0226757	0.594187	-1.68297	tin1.1-1.5 down vs SG200	0.12431	0.715407	-1.39781	tin3 down vs SG200	0.000128984	0.355663	-2.81165	tin4 down vs SG200	0.000292371	0.386408	-2.58794	tin5 down vs SG200	7.94478	7.40086	2.12923	1	0					0	0	0	0		0	0	0		0	0	0		0
525	Zm.10333.1.A1_at	100279061	LOC100279061	uncharacterized LOC100279061	---	3.32343e-06	3.23621e-05	0.454851	-2.19852	D19a down vs SG200	0.0374399	0.731106	-1.36779	tin1.1-1.5 down vs SG200	0.00419525	0.63107	-1.58461	tin3 down vs SG200	0.000127814	0.500717	-1.99714	tin4 down vs SG200	2.05774e-05	0.440234	-2.27152	tin5 down vs SG200	16.4118	6.83245	0.951572	1	0					0	0	0	0		0	0	0		0	0	0		0
10852	Zm.5012.1.A1_at	100283409	LOC100283409	auxin response factor 75	NM_001156310	0.00191513	0.00120471	0.453165	-2.2067	D19a down vs SG200	0.0296808	0.618067	-1.61795	tin1.1-1.5 down vs SG200	0.00668645	0.533848	-1.87319	tin3 down vs SG200	0.00336571	0.499881	-2.00047	tin4 down vs SG200	0.00939655	0.551669	-1.81268	tin5 down vs SG200	5.70597	5.06717	2.02982	1	0					0	0	0	0		0	0	0		0	0	0		0
12337	Zm.626.1.S1_at	541917	sfp1	sulfate permease1	NM_001111580	6.75323e-07	7.09767e-06	0.451386	-2.2154	D19a down vs SG200	0.886371	1.01788	1.01788	tin1.1-1.5 up vs SG200	0.38873	1.1142	1.1142	tin3 up vs SG200	2.1458e-05	0.485373	-2.06027	tin4 down vs SG200	0.000170953	0.552032	-1.81149	tin5 down vs SG200	20.6935	6.73693	0.744132	1	0					0	0	0	0		0	0	0		0	0	0		0
5986	Zm.17550.1.A1_at	100275288 /// 100384453 /// 100500985	LOC100275288 /// LOC100384453 /// LOC100500985	uncharacterized LOC100275288 /// uncharacterized LOC100384453 /// uncharacterized LOC10	---	0.000671564	0.000111098	0.451214	-2.21624	D19a down vs SG200	0.000114303	0.452215	-2.21134	tin1.1-1.5 down vs SG200	0.00058176	0.512061	-1.95289	tin3 down vs SG200	0.000283667	0.485003	-2.06184	tin4 down vs SG200	0.000297259	0.486733	-2.05451	tin5 down vs SG200	6.95239	3.72676	1.22523	1	5986	100275288 /// 100384453 /// 100500985	LOC100275288 /// LOC100384453 /// LOC100500985	uncharacterized LOC100275288 /// uncharacterized LOC100384453 /// uncharacterized LOC10	---	0.000671564	0.000111098	0.451214	-2.21624	D19a down vs SG200	0.000114303	0.452215	-2.21134	tin1.1-1.5 down vs SG200	0.00058176	0.512061	-1.95289	tin3 down vs SG200	0.000283667
5618	Zm.17187.1.A1_at	100279743	LOC100279743	uncharacterized LOC100279743	NM_001152701	0.0055991	0.00122857	0.450808	-2.21824	D19a down vs SG200	0.0132345	0.567497	-1.76212	tin1.1-1.5 down vs SG200	0.0131016	0.566932	-1.76388	tin3 down vs SG200	0.000837972	0.434422	-2.30191	tin4 down vs SG200	0.00135693	0.455154	-2.19706	tin5 down vs SG200	4.57968	4.14034	2.06644	1	0					0	0	0	0		0	0	0		0	0	0		0
2147	Zm.1279.1.S1_at	542503	rop7	Rho-related protein from plants 7	NM_001112053	0.000638496	0.000173522	0.450481	-2.21985	D19a down vs SG200	0.000242689	0.462795	-2.16078	tin1.1-1.5 down vs SG200	2.27715e-05	0.380413	-2.62872	tin3 down vs SG200	0.000201067	0.455861	-2.19365	tin4 down vs SG200	2.96786e-05	0.38915	-2.5697	tin5 down vs SG200	7.01649	4.12726	1.34451	1	2147	542503	rop7	Rho-related protein from plants 7	NM_001112053	0.000638496	0.000173522	0.450481	-2.21985	D19a down vs SG200	0.000242689	0.462795	-2.16078	tin1.1-1.5 down vs SG200	2.27715e-05	0.380413	-2.62872	tin3 down vs SG200	0.000201067
1197	Zm.11654.1.A1_at	100280135	LOC100280135	uncharacterized LOC100280135	NM_001153068	3.18073e-05	2.89068e-05	0.450204	-2.22121	D19a down vs SG200	0.00290403	0.615256	-1.62534	tin1.1-1.5 down vs SG200	4.10644e-05	0.461662	-2.16609	tin3 down vs SG200	2.97138e-05	0.451097	-2.21682	tin4 down vs SG200	2.95251e-05	0.450891	-2.21783	tin5 down vs SG200	11.6257	4.86638	0.956777	1	0					0	0	0	0		0	0	0		0	0	0		0
13631	Zm.7591.1.A1_at	---	---	---	---	6.07903e-05	0.000150999	0.450018	-2.22213	D19a down vs SG200	0.0170002	0.649582	-1.53945	tin1.1-1.5 down vs SG200	0.00537238	0.593778	-1.68413	tin3 down vs SG200	6.90153e-06	0.347082	-2.88116	tin4 down vs SG200	4.5587e-05	0.408204	-2.44976	tin5 down vs SG200	10.4822	6.0111	1.31076	1	0					0	0	0	0		0	0	0		0	0	0		0
14912	Zm.9327.1.A1_at	100382371	cl34021_1(372)	LOC100382371	NM_001175116	1.53698e-05	7.22902e-06	0.449924	-2.2226	D19a down vs SG200	8.43362e-05	0.526973	-1.89763	tin1.1-1.5 down vs SG200	4.84063e-05	0.50909	-1.96429	tin3 down vs SG200	0.000109427	0.535468	-1.86753	tin4 down vs SG200	1.43735e-05	0.470959	-2.12333	tin5 down vs SG200	13.0233	4.28774	0.75254	1	0					0	0	0	0		0	0	0		0	0	0		0
2370	Zm.13093.1.S1_at	100384551	LOC100384551	Uncharacterized LOC100384551	NM_001177064	0.00588478	0.00159508	0.449908	-2.22268	D19a down vs SG200	0.0686347	0.662947	-1.50842	tin1.1-1.5 down vs SG200	0.00934007	0.53692	-1.86247	tin3 down vs SG200	0.00431573	0.49686	-2.01264	tin4 down vs SG200	0.00430542	0.496742	-2.01312	tin5 down vs SG200	4.53074	4.38985	2.21464	1	0					0	0	0	0		0	0	0		0	0	0		0
4779	Zm.16076.2.S1_at	100191361	pco129760	LOC100191361	NM_001136795	3.33133e-06	0.000101295	0.448468	-2.22981	D19a down vs SG200	0.000143596	0.460798	-2.17015	tin1.1-1.5 down vs SG200	6.00218e-05	0.430363	-2.32362	tin3 down vs SG200	5.11832e-05	0.424941	-2.35327	tin4 down vs SG200	2.13352e-05	0.395854	-2.52619	tin5 down vs SG200	16.406	8.76995	1.22184	1	4779	100191361	pco129760	LOC100191361	NM_001136795	3.33133e-06	0.000101295	0.448468	-2.22981	D19a down vs SG200	0.000143596	0.460798	-2.17015	tin1.1-1.5 down vs SG200	6.00218e-05	0.430363	-2.32362	tin3 down vs SG200	5.11832e-05
11009	Zm.5139.1.S1_at	100283431	LOC100283431	40S ribosomal protein SA	NM_001156332	9.38855e-05	4.14209e-05	0.447235	-2.23596	D19a down vs SG200	0.00167952	0.580738	-1.72195	tin1.1-1.5 down vs SG200	0.000220428	0.504613	-1.98172	tin3 down vs SG200	0.000176417	0.496727	-2.01318	tin4 down vs SG200	0.000117977	0.482679	-2.07177	tin5 down vs SG200	9.76444	4.43703	1.03864	1	0					0	0	0	0		0	0	0		0	0	0		0
11845	Zm.5900.1.A1_at	100304088	LOC100304088	ubiquitin-conjugating enzyme E2 I	NM_001165584	0.00223611	0.000350039	0.4463	-2.24064	D19a down vs SG200	0.000615451	0.46848	-2.13456	tin1.1-1.5 down vs SG200	0.00034932	0.446221	-2.24104	tin3 down vs SG200	9.80434e-05	0.399141	-2.50538	tin4 down vs SG200	0.000210537	0.427011	-2.34186	tin5 down vs SG200	5.53447	3.85615	1.59258	1	11845	100304088	LOC100304088	ubiquitin-conjugating enzyme E2 I	NM_001165584	0.00223611	0.000350039	0.4463	-2.24064	D19a down vs SG200	0.000615451	0.46848	-2.13456	tin1.1-1.5 down vs SG200	0.00034932	0.446221	-2.24104	tin3 down vs SG200	9.80434e-05
444	Zm.10236.2.S1_at	100191555	pco107093	LOC100191555	NM_001136985	3.41715e-07	8.64064e-06	0.446266	-2.24082	D19a down vs SG200	4.24927e-06	0.424741	-2.35438	tin1.1-1.5 down vs SG200	2.0815e-06	0.403518	-2.4782	tin3 down vs SG200	8.2177e-05	0.517549	-1.93218	tin4 down vs SG200	8.22039e-05	0.51756	-1.93214	tin5 down vs SG200	22.7993	7.8957	0.791573	1	444	100191555	pco107093	LOC100191555	NM_001136985	3.41715e-07	8.64064e-06	0.446266	-2.24082	D19a down vs SG200	4.24927e-06	0.424741	-2.35438	tin1.1-1.5 down vs SG200	2.0815e-06	0.403518	-2.4782	tin3 down vs SG200	8.2177e-05
3545	Zm.14319.1.A1_at	542270	cdc2	cell division control protein2 homolog	NM_001111872	5.72315e-07	3.31612e-05	0.444356	-2.25045	D19a down vs SG200	0.0279137	0.708681	-1.41107	tin1.1-1.5 down vs SG200	0.00361577	0.615655	-1.62429	tin3 down vs SG200	8.18935e-06	0.399701	-2.50187	tin4 down vs SG200	2.53958e-05	0.435655	-2.29539	tin5 down vs SG200	21.1888	9.39326	1.01329	1	0					0	0	0	0		0	0	0		0	0	0		0
13381	Zm.7139.1.A1_at	100193910	LOC100193910	uncharacterized LOC100193910	NM_001138982	2.81275e-05	4.10065e-06	0.444156	-2.25146	D19a down vs SG200	0.000162817	0.558801	-1.78955	tin1.1-1.5 down vs SG200	1.83915e-05	0.489576	-2.04258	tin3 down vs SG200	3.59493e-05	0.510412	-1.9592	tin4 down vs SG200	1.28089e-05	0.478476	-2.08997	tin5 down vs SG200	11.8532	3.66596	0.706926	1	0					0	0	0	0		0	0	0		0	0	0		0
12189	Zm.6149.1.A1_at	100282744	LOC100282744	omega-6 fatty acid desaturase, endoplasmic reticulum isozyme 2	NM_001155650	5.63555e-05	0.000143489	0.44362	-2.25418	D19a down vs SG200	0.000491411	0.489486	-2.04296	tin1.1-1.5 down vs SG200	0.00137541	0.530555	-1.88482	tin3 down vs SG200	3.22413e-06	0.319335	-3.13151	tin4 down vs SG200	3.88548e-06	0.324917	-3.07771	tin5 down vs SG200	10.6113	6.24131	1.34441	1	12189	100282744	LOC100282744	omega-6 fatty acid desaturase, endoplasmic reticulum isozyme 2	NM_001155650	5.63555e-05	0.000143489	0.44362	-2.25418	D19a down vs SG200	0.000491411	0.489486	-2.04296	tin1.1-1.5 down vs SG200	0.00137541	0.530555	-1.88482	tin3 down vs SG200	3.22413e-06
11302	Zm.5423.2.A1_at	100282275	LOC100282275	mitochondrial import receptor subunit TOM40	NM_001155187	8.45768e-06	2.20373e-05	0.442767	-2.25852	D19a down vs SG200	0.00912941	0.664455	-1.50499	tin1.1-1.5 down vs SG200	0.00342088	0.622975	-1.6052	tin3 down vs SG200	0.000108726	0.495512	-2.01811	tin4 down vs SG200	0.00082999	0.567864	-1.76098	tin5 down vs SG200	14.2691	5.92937	0.949806	1	0					0	0	0	0		0	0	0		0	0	0		0
5499	Zm.16993.1.A1_at	542082	met1	DNA methyl transferase1	NM_001111716	0.00109793	0.000107121	0.44238	-2.2605	D19a down vs SG200	0.00545748	0.598432	-1.67103	tin1.1-1.5 down vs SG200	0.000526543	0.501	-1.99601	tin3 down vs SG200	0.00022763	0.469497	-2.12994	tin4 down vs SG200	0.000399817	0.490492	-2.03877	tin5 down vs SG200	6.3483	3.54871	1.27772	1	0					0	0	0	0		0	0	0		0	0	0		0
6187	Zm.17728.1.A1_at	100280774	umc2303	LOC100280774	NM_001153696	8.0966e-05	3.13771e-05	0.441411	-2.26546	D19a down vs SG200	0.334504	0.867472	-1.15277	tin1.1-1.5 down vs SG200	0.0215864	0.695083	-1.43868	tin3 down vs SG200	4.26494e-05	0.451517	-2.21476	tin4 down vs SG200	0.000167058	0.498014	-2.00798	tin5 down vs SG200	10.0046	4.46313	1.01967	1	0					0	0	0	0		0	0	0		0	0	0		0
12997	Zm.6822.1.S1_at	100282291	pco125364	LOC100282291	NM_001155203	9.5288e-05	9.26176e-05	0.440793	-2.26864	D19a down vs SG200	3.8625e-05	0.410855	-2.43395	tin1.1-1.5 down vs SG200	5.09336e-06	0.346016	-2.89004	tin3 down vs SG200	5.70356e-06	0.349481	-2.86139	tin4 down vs SG200	4.21597e-05	0.413796	-2.41665	tin5 down vs SG200	9.74063	5.33978	1.25302	1	12997	100282291	pco125364	LOC100282291	NM_001155203	9.5288e-05	9.26176e-05	0.440793	-2.26864	D19a down vs SG200	3.8625e-05	0.410855	-2.43395	tin1.1-1.5 down vs SG200	5.09336e-06	0.346016	-2.89004	tin3 down vs SG200	5.70356e-06
4529	Zm.15793.1.A1_at	100273806	si605069d12	LOC100273806	NM_001148207	8.5237e-09	9.14503e-07	0.440234	-2.27152	D19a down vs SG200	0.0347695	0.781954	-1.27885	tin1.1-1.5 down vs SG200	0.00156439	0.666698	-1.49993	tin3 down vs SG200	1.88422e-08	0.334419	-2.99026	tin4 down vs SG200	1.63785e-07	0.39236	-2.54868	tin5 down vs SG200	37.913	9.41866	0.567837	1	0					0	0	0	0		0	0	0		0	0	0		0
16589	ZmAffx.362.1.S1_at	100382622	LOC100382622	Uncharacterized LOC100382622	---	6.11892e-06	4.58061e-06	0.438345	-2.28131	D19a down vs SG200	0.00010075	0.534783	-1.86992	tin1.1-1.5 down vs SG200	2.41675e-05	0.489227	-2.04404	tin3 down vs SG200	1.92608e-05	0.482153	-2.07403	tin4 down vs SG200	4.21394e-05	0.506746	-1.97338	tin5 down vs SG200	14.9837	4.87411	0.743531	1	0					0	0	0	0		0	0	0		0	0	0		0
9695	Zm.4030.1.A1_at	100384293	LOC100384293	uncharacterized LOC100384293	NM_001176853	0.000196042	9.95075e-06	0.438274	-2.28168	D19a down vs SG200	0.00060703	0.574625	-1.74027	tin1.1-1.5 down vs SG200	5.6672e-05	0.493598	-2.02594	tin3 down vs SG200	7.75802e-06	0.4306	-2.32234	tin4 down vs SG200	2.3708e-05	0.465504	-2.14821	tin5 down vs SG200	8.63257	3.20118	0.847603	1	0					0	0	0	0		0	0	0		0	0	0		0
10438	Zm.4654.2.A1_a_at	100272406	LOC100272406	uncharacterized LOC100272406	NM_001146884	5.44207e-05	0.000387317	0.438031	-2.28294	D19a down vs SG200	0.000309725	0.429363	-2.32903	tin1.1-1.5 down vs SG200	9.00875e-06	0.307405	-3.25304	tin3 down vs SG200	1.35851e-05	0.320256	-3.1225	tin4 down vs SG200	7.03338e-05	0.374994	-2.66671	tin5 down vs SG200	10.6712	7.95525	1.70397	1	10438	100272406	LOC100272406	uncharacterized LOC100272406	NM_001146884	5.44207e-05	0.000387317	0.438031	-2.28294	D19a down vs SG200	0.000309725	0.429363	-2.32903	tin1.1-1.5 down vs SG200	9.00875e-06	0.307405	-3.25304	tin3 down vs SG200	1.35851e-05
10708	Zm.4871.1.A1_at	100285734	cl3497_1	LOC100285734	NM_001158625	8.01266e-05	0.000349319	0.437611	-2.28513	D19a down vs SG200	0.00337741	0.53328	-1.87519	tin1.1-1.5 down vs SG200	2.11891e-05	0.338169	-2.9571	tin3 down vs SG200	2.56007e-05	0.34436	-2.90393	tin4 down vs SG200	2.66572e-05	0.345693	-2.89274	tin5 down vs SG200	10.0217	7.32391	1.67041	1	0					0	0	0	0		0	0	0		0	0	0		0
9865	Zm.4176.1.A1_at	100283627	umc1162	LOC100283627	NM_001156528	0.000475021	0.000334517	0.436682	-2.29	D19a down vs SG200	4.53348e-05	0.364253	-2.74535	tin1.1-1.5 down vs SG200	4.42606e-05	0.363436	-2.75151	tin3 down vs SG200	0.000802533	0.471508	-2.12086	tin4 down vs SG200	0.000300297	0.43253	-2.31198	tin5 down vs SG200	7.39984	5.38562	1.66355	1	9865	100283627	umc1162	LOC100283627	NM_001156528	0.000475021	0.000334517	0.436682	-2.29	D19a down vs SG200	4.53348e-05	0.364253	-2.74535	tin1.1-1.5 down vs SG200	4.42606e-05	0.363436	-2.75151	tin3 down vs SG200	0.000802533
5597	Zm.17167.2.S1_at	100276673	umc1954	LOC100276673	NM_001150401	1.7253e-05	3.02777e-06	0.436544	-2.29072	D19a down vs SG200	2.09214e-05	0.494875	-2.02071	tin1.1-1.5 down vs SG200	3.32842e-05	0.509302	-1.96347	tin3 down vs SG200	6.79002e-06	0.460589	-2.17113	tin4 down vs SG200	3.62704e-06	0.441881	-2.26305	tin5 down vs SG200	12.7927	3.92667	0.70159	1	5597	100276673	umc1954	LOC100276673	NM_001150401	1.7253e-05	3.02777e-06	0.436544	-2.29072	D19a down vs SG200	2.09214e-05	0.494875	-2.02071	tin1.1-1.5 down vs SG200	3.32842e-05	0.509302	-1.96347	tin3 down vs SG200	6.79002e-06
14541	Zm.8874.1.A1_at	100282441	cl8465_1	LOC100282441	NM_001155352	0.000217959	9.46279e-05	0.436231	-2.29236	D19a down vs SG200	0.000214909	0.465632	-2.14762	tin1.1-1.5 down vs SG200	4.79942e-05	0.412808	-2.42244	tin3 down vs SG200	3.08552e-05	0.397977	-2.51271	tin4 down vs SG200	3.92579e-05	0.406023	-2.46291	tin5 down vs SG200	8.47788	4.78623	1.29041	1	14541	100282441	cl8465_1	LOC100282441	NM_001155352	0.000217959	9.46279e-05	0.436231	-2.29236	D19a down vs SG200	0.000214909	0.465632	-2.14762	tin1.1-1.5 down vs SG200	4.79942e-05	0.412808	-2.42244	tin3 down vs SG200	3.08552e-05
6827	Zm.18379.1.A1_at	100279886	LOC100279886	uncharacterized LOC100279886	NM_001152838	0.00585337	0.000322212	0.435519	-2.29611	D19a down vs SG200	0.0027727	0.525208	-1.90401	tin1.1-1.5 down vs SG200	0.000301343	0.432946	-2.30976	tin3 down vs SG200	0.00078034	0.470634	-2.12479	tin4 down vs SG200	0.00108567	0.484327	-2.06472	tin5 down vs SG200	4.53599	3.29616	1.66095	1	0					0	0	0	0		0	0	0		0	0	0		0
12929	Zm.6761.1.A1_at	100217189	LOC100217189	uncharacterized LOC100217189	NM_001143549	3.35943e-06	7.99425e-07	0.434298	-2.30257	D19a down vs SG200	0.0159682	0.749066	-1.335	tin1.1-1.5 down vs SG200	0.043565	0.790547	-1.26495	tin3 down vs SG200	8.64274e-06	0.502881	-1.98854	tin4 down vs SG200	7.35111e-07	0.431933	-2.31518	tin5 down vs SG200	16.3857	4.11906	0.574587	1	0					0	0	0	0		0	0	0		0	0	0		0
9747	Zm.4077.2.A1_x_at	100285962	LOC100285962	rho GDP-dissociation inhibitor 1	NM_001158851	0.000372102	3.70005e-05	0.434264	-2.30275	D19a down vs SG200	0.0328944	0.707922	-1.41258	tin1.1-1.5 down vs SG200	0.0107582	0.652553	-1.53244	tin3 down vs SG200	5.03313e-05	0.444528	-2.24958	tin4 down vs SG200	0.000466073	0.523115	-1.91162	tin5 down vs SG200	7.72685	3.69532	1.09313	1	0					0	0	0	0		0	0	0		0	0	0		0
9521	Zm.3892.16.S1_a_at	100037748	elfa2	Elongation factor alpha2	NM_001112463	1.33658e-07	5.86707e-07	0.43414	-2.30341	D19a down vs SG200	5.21899e-07	0.430869	-2.32089	tin1.1-1.5 down vs SG200	1.81622e-07	0.401666	-2.48963	tin3 down vs SG200	1.457e-06	0.459765	-2.17502	tin4 down vs SG200	7.20671e-07	0.439901	-2.27324	tin5 down vs SG200	26.01	6.23755	0.548144	1	9521	100037748	elfa2	Elongation factor alpha2	NM_001112463	1.33658e-07	5.86707e-07	0.43414	-2.30341	D19a down vs SG200	5.21899e-07	0.430869	-2.32089	tin1.1-1.5 down vs SG200	1.81622e-07	0.401666	-2.48963	tin3 down vs SG200	1.457e-06
4764	Zm.16056.1.S1_at	100279380	LOC100279380	uncharacterized LOC100279380	---	1.57431e-05	1.25723e-05	0.434117	-2.30353	D19a down vs SG200	7.25424e-05	0.490713	-2.03785	tin1.1-1.5 down vs SG200	1.86495e-05	0.446559	-2.23935	tin3 down vs SG200	9.70541e-05	0.500455	-1.99818	tin4 down vs SG200	2.60505e-05	0.457232	-2.18707	tin5 down vs SG200	12.9752	5.12558	0.902925	1	4764	100279380	LOC100279380	uncharacterized LOC100279380	---	1.57431e-05	1.25723e-05	0.434117	-2.30353	D19a down vs SG200	7.25424e-05	0.490713	-2.03785	tin1.1-1.5 down vs SG200	1.86495e-05	0.446559	-2.23935	tin3 down vs SG200	9.70541e-05
5085	Zm.16502.9.S1_at	100284257	magi92568	LOC100284257	NM_001157152	1.94215e-05	5.16608e-06	0.433436	-2.30715	D19a down vs SG200	2.89967e-05	0.486712	-2.0546	tin1.1-1.5 down vs SG200	9.48899e-06	0.451924	-2.21276	tin3 down vs SG200	1.19695e-05	0.459067	-2.17833	tin4 down vs SG200	0.00014332	0.538522	-1.85694	tin5 down vs SG200	12.5599	4.28271	0.779389	1	5085	100284257	magi92568	LOC100284257	NM_001157152	1.94215e-05	5.16608e-06	0.433436	-2.30715	D19a down vs SG200	2.89967e-05	0.486712	-2.0546	tin1.1-1.5 down vs SG200	9.48899e-06	0.451924	-2.21276	tin3 down vs SG200	1.19695e-05
11852	Zm.5909.1.S1_at	100192467	si605009f09	LOC100192467	NM_001137687	0.000428767	1.61433e-05	0.433364	-2.30753	D19a down vs SG200	0.00530059	0.641501	-1.55884	tin1.1-1.5 down vs SG200	0.000834335	0.56853	-1.75892	tin3 down vs SG200	6.30904e-05	0.47769	-2.09341	tin4 down vs SG200	3.45666e-05	0.457855	-2.1841	tin5 down vs SG200	7.53585	3.12228	0.947025	1	0					0	0	0	0		0	0	0		0	0	0		0
17610	ZmAffx.925.1.S1_at	---	---	---	---	0.000393208	8.5778e-05	0.432227	-2.3136	D19a down vs SG200	0.0262532	0.674256	-1.48312	tin1.1-1.5 down vs SG200	0.0167388	0.650538	-1.53719	tin3 down vs SG200	0.000333823	0.481408	-2.07724	tin4 down vs SG200	0.000361614	0.484417	-2.06434	tin5 down vs SG200	7.65212	4.33357	1.29445	1	0					0	0	0	0		0	0	0		0	0	0		0
17643	ZmAffx.949.1.A1_at	100278391	umc1392	LOC100278391	NM_001151685	0.000887846	0.00173129	0.431299	-2.31857	D19a down vs SG200	0.0231936	0.569927	-1.75461	tin1.1-1.5 down vs SG200	0.000200767	0.342091	-2.92319	tin3 down vs SG200	0.000397274	0.368493	-2.71376	tin4 down vs SG200	0.000344416	0.362839	-2.75604	tin5 down vs SG200	6.60494	7.24185	2.50612	1	0					0	0	0	0		0	0	0		0	0	0		0
17435	ZmAffx.831.1.S1_at	100191667	nfe101	LOC100191667	NM_001137096	1.70521e-06	2.18346e-07	0.430342	-2.32374	D19a down vs SG200	1.67965e-06	0.486711	-2.05461	tin1.1-1.5 down vs SG200	6.06723e-07	0.458401	-2.18149	tin3 down vs SG200	8.59143e-08	0.405063	-2.46875	tin4 down vs SG200	7.04573e-08	0.399731	-2.50168	tin5 down vs SG200	18.1022	3.81344	0.481514	1	17435	100191667	nfe101	LOC100191667	NM_001137096	1.70521e-06	2.18346e-07	0.430342	-2.32374	D19a down vs SG200	1.67965e-06	0.486711	-2.05461	tin1.1-1.5 down vs SG200	6.06723e-07	0.458401	-2.18149	tin3 down vs SG200	8.59143e-08
2039	Zm.12678.1.A1_at	100282106	umc1740	LOC100282106	NM_001155019	0.000795944	2.13231e-05	0.429488	-2.32836	D19a down vs SG200	0.0010139	0.564559	-1.77129	tin1.1-1.5 down vs SG200	0.000220842	0.508449	-1.96676	tin3 down vs SG200	0.000127817	0.489288	-2.04378	tin4 down vs SG200	9.12495e-05	0.477703	-2.09335	tin5 down vs SG200	6.73954	2.99621	1.01616	1	0					0	0	0	0		0	0	0		0	0	0		0
9688	Zm.4026.1.A1_at	100501409	LOC100501409	uncharacterized LOC100501409	---	2.34371e-07	8.76353e-06	0.426665	-2.34376	D19a down vs SG200	8.84894e-05	0.50097	-1.99613	tin1.1-1.5 down vs SG200	0.000119528	0.511077	-1.95665	tin3 down vs SG200	4.69075e-06	0.407523	-2.45385	tin4 down vs SG200	5.44611e-05	0.484886	-2.06234	tin5 down vs SG200	24.0441	9.30198	0.884278	1	0					0	0	0	0		0	0	0		0	0	0		0
7105	Zm.18898.1.A1_s_at	100279401	umc1333	LOC100279401	NM_001152413	0.00189273	0.000236458	0.426504	-2.34464	D19a down vs SG200	0.000232874	0.425929	-2.34781	tin1.1-1.5 down vs SG200	9.87769e-05	0.394499	-2.53486	tin3 down vs SG200	0.000403871	0.447035	-2.23696	tin4 down vs SG200	0.000243302	0.42758	-2.33874	tin5 down vs SG200	5.71912	4.09288	1.63577	1	7105	100279401	umc1333	LOC100279401	NM_001152413	0.00189273	0.000236458	0.426504	-2.34464	D19a down vs SG200	0.000232874	0.425929	-2.34781	tin1.1-1.5 down vs SG200	9.87769e-05	0.394499	-2.53486	tin3 down vs SG200	0.000403871
10350	Zm.4586.1.A1_at	---	---	---	---	0.00360443	0.000963311	0.425494	-2.35021	D19a down vs SG200	0.0012756	0.437699	-2.28468	tin1.1-1.5 down vs SG200	0.000434788	0.392509	-2.54771	tin3 down vs SG200	0.000899059	0.422541	-2.36664	tin4 down vs SG200	0.00110761	0.431522	-2.31738	tin5 down vs SG200	5.0252	4.93071	2.24274	1	10350	---	---	---	---	0.00360443	0.000963311	0.425494	-2.35021	D19a down vs SG200	0.0012756	0.437699	-2.28468	tin1.1-1.5 down vs SG200	0.000434788	0.392509	-2.54771	tin3 down vs SG200	0.000899059
10436	Zm.4654.1.A1_a_at	100272406	LOC100272406	uncharacterized LOC100272406	NM_001146884	4.19183e-05	0.000126805	0.425391	-2.35078	D19a down vs SG200	0.000161416	0.434133	-2.30344	tin1.1-1.5 down vs SG200	6.98438e-06	0.328856	-3.04085	tin3 down vs SG200	1.16764e-05	0.34491	-2.8993	tin4 down vs SG200	2.62648e-05	0.371128	-2.69449	tin5 down vs SG200	11.1272	7.06229	1.45071	1	10436	100272406	LOC100272406	uncharacterized LOC100272406	NM_001146884	4.19183e-05	0.000126805	0.425391	-2.35078	D19a down vs SG200	0.000161416	0.434133	-2.30344	tin1.1-1.5 down vs SG200	6.98438e-06	0.328856	-3.04085	tin3 down vs SG200	1.16764e-05
11289	Zm.5412.1.A1_at	100280167	pco077003	LOC100280167	NM_001153099	6.10509e-05	2.25391e-05	0.425093	-2.35242	D19a down vs SG200	3.55582e-05	0.439995	-2.27275	tin1.1-1.5 down vs SG200	3.95625e-06	0.370587	-2.69842	tin3 down vs SG200	6.25247e-06	0.384573	-2.60029	tin4 down vs SG200	2.22351e-05	0.424654	-2.35486	tin5 down vs SG200	10.4749	4.81818	1.05136	1	11289	100280167	pco077003	LOC100280167	NM_001153099	6.10509e-05	2.25391e-05	0.425093	-2.35242	D19a down vs SG200	3.55582e-05	0.439995	-2.27275	tin1.1-1.5 down vs SG200	3.95625e-06	0.370587	-2.69842	tin3 down vs SG200	6.25247e-06
1729	Zm.1227.1.S1_at	100191505	TIDP3037	LOC100191505	NM_001136937	1.46158e-08	1.12707e-08	0.424388	-2.35634	D19a down vs SG200	0.00031926	0.692796	-1.44343	tin1.1-1.5 down vs SG200	1.41439e-05	0.610088	-1.63911	tin3 down vs SG200	1.693e-06	0.554567	-1.80321	tin4 down vs SG200	4.81825e-08	0.461926	-2.16485	tin5 down vs SG200	35.2482	4.98396	0.323191	1	0					0	0	0	0		0	0	0		0	0	0		0
6199	Zm.17738.1.S1_at	100282181	LOC100282181	Lysine decarboxylase-like protein	NM_001155093	2.87075e-06	8.65076e-07	0.424102	-2.35792	D19a down vs SG200	0.111381	0.82943	-1.20565	tin1.1-1.5 down vs SG200	0.0520406	0.792186	-1.26233	tin3 down vs SG200	4.66466e-06	0.472769	-2.1152	tin4 down vs SG200	0.000160548	0.580587	-1.72239	tin5 down vs SG200	16.7708	4.51473	0.615318	1	0					0	0	0	0		0	0	0		0	0	0		0
6952	Zm.18507.1.A1_at	100194073	LOC100194073	uncharacterized LOC100194073	NM_001139129	1.30393e-05	1.20919e-06	0.423721	-2.36005	D19a down vs SG200	0.271659	0.878215	-1.13867	tin1.1-1.5 down vs SG200	0.00729434	0.7044	-1.41965	tin3 down vs SG200	7.82965e-06	0.478439	-2.09013	tin4 down vs SG200	0.000308616	0.593134	-1.68596	tin5 down vs SG200	13.3571	3.79787	0.649906	1	0					0	0	0	0		0	0	0		0	0	0		0
5652	Zm.17219.2.S1_a_at	542148	aprt1	adenine phosphoribosyltransferase1	NM_001111773	2.80556e-10	6.58046e-07	0.42271	-2.36569	D19a down vs SG200	0.00598737	0.707985	-1.41246	tin1.1-1.5 down vs SG200	0.000357971	0.611639	-1.63495	tin3 down vs SG200	1.32315e-09	0.259454	-3.85424	tin4 down vs SG200	1.29214e-08	0.316323	-3.16132	tin5 down vs SG200	59.6654	15.5111	0.594213	1	0					0	0	0	0		0	0	0		0	0	0		0
756	Zm.10609.1.A1_at	100381823	LOC100381823	uncharacterized LOC100381823	NM_001174618	0.000257305	3.18451e-05	0.421817	-2.3707	D19a down vs SG200	0.000156726	0.476363	-2.09924	tin1.1-1.5 down vs SG200	4.45897e-05	0.43302	-2.30936	tin3 down vs SG200	1.86977e-05	0.404422	-2.47267	tin4 down vs SG200	6.46681e-05	0.445584	-2.24425	tin5 down vs SG200	8.2396	4.10626	1.1391	1	756	100381823	LOC100381823	uncharacterized LOC100381823	NM_001174618	0.000257305	3.18451e-05	0.421817	-2.3707	D19a down vs SG200	0.000156726	0.476363	-2.09924	tin1.1-1.5 down vs SG200	4.45897e-05	0.43302	-2.30936	tin3 down vs SG200	1.86977e-05
10160	Zm.4429.1.S1_at	100216759	LOC100216759	uncharacterized LOC100216759	NM_001143160	4.60974e-10	1.71364e-06	0.421587	-2.37199	D19a down vs SG200	0.00283022	0.66007	-1.51499	tin1.1-1.5 down vs SG200	0.352466	1.11959	1.11959	tin3 up vs SG200	4.33237e-07	0.382245	-2.61613	tin4 down vs SG200	4.23472e-05	0.518461	-1.92878	tin5 down vs SG200	55.897	16.9962	0.695001	1	0					0	0	0	0		0	0	0		0	0	0		0
10266	Zm.4508.1.A1_at	100192829	LOC100192829	uncharacterized LOC100192829	NM_001138020	4.27398e-06	1.5016e-05	0.420961	-2.37552	D19a down vs SG200	0.000321198	0.524367	-1.90706	tin1.1-1.5 down vs SG200	0.000118609	0.489303	-2.04372	tin3 down vs SG200	3.73583e-05	0.45043	-2.2201	tin4 down vs SG200	0.000236191	0.51338	-1.94787	tin5 down vs SG200	15.8101	6.92514	1.00119	1	0					0	0	0	0		0	0	0		0	0	0		0
11211	Zm.5342.1.A1_at	100192646	LOC100192646	uncharacterized LOC100192646	NM_001137858	0.0188267	0.00122926	0.420914	-2.37578	D19a down vs SG200	0.00671645	0.502885	-1.98853	tin1.1-1.5 down vs SG200	0.00173326	0.436341	-2.29178	tin3 down vs SG200	0.00138182	0.426109	-2.34682	tin4 down vs SG200	0.00203158	0.443652	-2.25402	tin5 down vs SG200	3.46078	3.6914	2.43803	1	0					0	0	0	0		0	0	0		0	0	0		0
2052	Zm.12687.2.S1_at	100285745	cl464_-1	LOC100285745	NM_001158636	0.00981613	0.00195119	0.420888	-2.37593	D19a down vs SG200	0.00309774	0.443003	-2.25732	tin1.1-1.5 down vs SG200	0.000992461	0.390452	-2.56113	tin3 down vs SG200	0.000374559	0.350032	-2.85688	tin4 down vs SG200	0.000658107	0.372947	-2.68134	tin5 down vs SG200	4.04312	4.83924	2.73579	1	2052	100285745	cl464_-1	LOC100285745	NM_001158636	0.00981613	0.00195119	0.420888	-2.37593	D19a down vs SG200	0.00309774	0.443003	-2.25732	tin1.1-1.5 down vs SG200	0.000992461	0.390452	-2.56113	tin3 down vs SG200	0.000374559
2689	Zm.13417.1.A1_at	100193979	cl22611_1	LOC100193979	NM_001139046	0.00171899	7.31001e-05	0.420466	-2.37831	D19a down vs SG200	0.00748407	0.605916	-1.6504	tin1.1-1.5 down vs SG200	0.000196902	0.455789	-2.194	tin3 down vs SG200	0.000172079	0.450875	-2.21791	tin4 down vs SG200	0.000300017	0.471386	-2.1214	tin5 down vs SG200	5.82743	3.41456	1.33931	1	0					0	0	0	0		0	0	0		0	0	0		0
10896	Zm.5048.5.S1_at	606414	pdi7	protein disulfide isomerase7	NM_001112289	1.31541e-08	1.53774e-08	0.418919	-2.3871	D19a down vs SG200	0.000121932	0.656854	-1.52241	tin1.1-1.5 down vs SG200	5.08599e-06	0.57155	-1.74963	tin3 down vs SG200	1.62176e-07	0.480459	-2.08134	tin4 down vs SG200	1.02671e-07	0.468456	-2.13467	tin5 down vs SG200	35.7549	5.44457	0.348056	1	0					0	0	0	0		0	0	0		0	0	0		0
7725	Zm.2168.1.A1_at	---	---	---	---	0.000432185	2.32498e-05	0.418405	-2.39003	D19a down vs SG200	0.00344297	0.601643	-1.66212	tin1.1-1.5 down vs SG200	0.00693738	0.63207	-1.5821	tin3 down vs SG200	9.747e-05	0.466445	-2.14388	tin4 down vs SG200	0.000183986	0.48872	-2.04616	tin5 down vs SG200	7.52525	3.61087	1.09676	1	0					0	0	0	0		0	0	0		0	0	0		0
16884	ZmAffx.530.2.S1_at	100273219	LOC100273219	Uncharacterized LOC100273219	NM_001147661	3.65095e-06	1.9511e-05	0.417805	-2.39346	D19a down vs SG200	5.38735e-05	0.451224	-2.21619	tin1.1-1.5 down vs SG200	7.57165e-05	0.462738	-2.16105	tin3 down vs SG200	2.93272e-06	0.358918	-2.78615	tin4 down vs SG200	1.11243e-05	0.399889	-2.50069	tin5 down vs SG200	16.1848	7.55272	1.06664	1	16884	100273219	LOC100273219	Uncharacterized LOC100273219	NM_001147661	3.65095e-06	1.9511e-05	0.417805	-2.39346	D19a down vs SG200	5.38735e-05	0.451224	-2.21619	tin1.1-1.5 down vs SG200	7.57165e-05	0.462738	-2.16105	tin3 down vs SG200	2.93272e-06
15658	ZmAffx.1050.1.S1_at	---	---	---	---	8.49027e-07	2.77914e-07	0.416393	-2.40158	D19a down vs SG200	6.32212e-05	0.572738	-1.746	tin1.1-1.5 down vs SG200	0.000168196	0.602561	-1.65958	tin3 down vs SG200	3.81556e-06	0.490184	-2.04005	tin4 down vs SG200	1.68224e-05	0.533318	-1.87505	tin5 down vs SG200	20.0251	4.72341	0.539143	1	0					0	0	0	0		0	0	0		0	0	0		0
13322	Zm.7089.1.A1_at	100217060	LOC100217060	uncharacterized LOC100217060	NM_001143431	0.000141821	8.74057e-05	0.415865	-2.40463	D19a down vs SG200	0.000634329	0.489719	-2.04199	tin1.1-1.5 down vs SG200	0.00016099	0.437725	-2.28454	tin3 down vs SG200	2.30651e-05	0.3706	-2.69832	tin4 down vs SG200	7.4511e-06	0.334585	-2.98878	tin5 down vs SG200	9.11777	5.67017	1.42144	1	13322	100217060	LOC100217060	uncharacterized LOC100217060	NM_001143431	0.000141821	8.74057e-05	0.415865	-2.40463	D19a down vs SG200	0.000634329	0.489719	-2.04199	tin1.1-1.5 down vs SG200	0.00016099	0.437725	-2.28454	tin3 down vs SG200	2.30651e-05
9346	Zm.3743.2.A1_a_at	100274177	pco065609	LOC100274177	NM_001148551	1.37011e-05	3.45401e-07	0.41568	-2.40569	D19a down vs SG200	1.39144e-05	0.521501	-1.91754	tin1.1-1.5 down vs SG200	6.374e-05	0.567076	-1.76343	tin3 down vs SG200	7.90591e-06	0.504893	-1.98062	tin4 down vs SG200	6.05617e-06	0.497118	-2.01159	tin5 down vs SG200	13.2559	3.24422	0.559401	1	0					0	0	0	0		0	0	0		0	0	0		0
12073	Zm.6067.2.A1_at	100277938	cl32636_1(99)	LOC100277938	---	3.46127e-05	0.000527728	0.415312	-2.40783	D19a down vs SG200	0.00724604	0.535011	-1.86912	tin1.1-1.5 down vs SG200	0.000892181	0.437074	-2.28794	tin3 down vs SG200	0.0513675	0.651618	-1.53464	tin4 down vs SG200	0.00402097	0.505374	-1.97873	tin5 down vs SG200	11.4712	10.3705	2.0664	1	0					0	0	0	0		0	0	0		0	0	0		0
2220	Zm.12890.1.S1_at	100284828	LOC100284828	BES1/BZR1 protein	NM_001157723	3.62176e-05	4.6039e-06	0.414905	-2.41019	D19a down vs SG200	0.000841681	0.586614	-1.7047	tin1.1-1.5 down vs SG200	0.000317766	0.551934	-1.81181	tin3 down vs SG200	2.77604e-05	0.470736	-2.12434	tin4 down vs SG200	2.66925e-05	0.469483	-2.13	tin5 down vs SG200	11.3891	4.21854	0.846635	1	0					0	0	0	0		0	0	0		0	0	0		0
15008	Zm.9435.1.A1_at	100279685 /// 100384488	LOC100279685 /// LOC100384488	uncharacterized LOC100279685 /// uncharacterized LOC100384488	---	4.08615e-06	6.97671e-08	0.414747	-2.41111	D19a down vs SG200	0.000150702	0.62861	-1.59081	tin1.1-1.5 down vs SG200	6.06666e-05	0.602226	-1.66051	tin3 down vs SG200	4.32431e-06	0.527505	-1.89572	tin4 down vs SG200	3.41451e-07	0.457579	-2.18541	tin5 down vs SG200	15.9163	3.08425	0.442925	1	0					0	0	0	0		0	0	0		0	0	0		0
1815	Zm.1238.1.S1_at	---	---	---	---	0.00164719	0.000177652	0.414615	-2.41188	D19a down vs SG200	0.000130046	0.40318	-2.48028	tin1.1-1.5 down vs SG200	0.000131417	0.403561	-2.47794	tin3 down vs SG200	0.00137188	0.495745	-2.01717	tin4 down vs SG200	0.000267446	0.429959	-2.32581	tin5 down vs SG200	5.87581	4.23303	1.64666	1	1815	---	---	---	---	0.00164719	0.000177652	0.414615	-2.41188	D19a down vs SG200	0.000130046	0.40318	-2.48028	tin1.1-1.5 down vs SG200	0.000131417	0.403561	-2.47794	tin3 down vs SG200	0.00137188
11663	Zm.5760.1.A1_at	100276553	LOC100276553	uncharacterized LOC100276553	NM_001150314	0.000267041	0.000109381	0.413184	-2.42023	D19a down vs SG200	9.71682e-05	0.408964	-2.4452	tin1.1-1.5 down vs SG200	4.24413e-05	0.380218	-2.63007	tin3 down vs SG200	3.55134e-05	0.374205	-2.67234	tin4 down vs SG200	6.13078e-05	0.392817	-2.54571	tin5 down vs SG200	8.18693	5.39684	1.50675	1	11663	100276553	LOC100276553	uncharacterized LOC100276553	NM_001150314	0.000267041	0.000109381	0.413184	-2.42023	D19a down vs SG200	9.71682e-05	0.408964	-2.4452	tin1.1-1.5 down vs SG200	4.24413e-05	0.380218	-2.63007	tin3 down vs SG200	3.55134e-05
11522	Zm.5620.1.A1_at	100279241	LOC100279241	uncharacterized LOC100279241	NM_001152262	9.69449e-05	2.46396e-06	0.411131	-2.43232	D19a down vs SG200	0.000143364	0.538348	-1.85753	tin1.1-1.5 down vs SG200	2.43573e-05	0.481016	-2.07893	tin3 down vs SG200	1.90012e-05	0.473225	-2.11316	tin4 down vs SG200	4.94769e-05	0.503561	-1.98586	tin5 down vs SG200	9.71299	3.31561	0.780248	1	0					0	0	0	0		0	0	0		0	0	0		0
10430	Zm.465.1.A1_at	542338	arpp2a-3	acidic ribosomal protein P2a-3	---	2.37044e-06	2.60916e-06	0.410173	-2.43799	D19a down vs SG200	0.000269397	0.557215	-1.79464	tin1.1-1.5 down vs SG200	0.00026835	0.557082	-1.79507	tin3 down vs SG200	8.9725e-06	0.447402	-2.23512	tin4 down vs SG200	4.13811e-05	0.49531	-2.01894	tin5 down vs SG200	17.2503	5.97461	0.791654	1	0					0	0	0	0		0	0	0		0	0	0		0
8813	Zm.3223.3.A1_a_at	100216794 /// 542726	LOC100216794 /// rps13	uncharacterized LOC100216794 /// ribosomal protein13	NM_001112238 /// NM_001143193	1.49041e-05	2.82623e-06	0.410004	-2.439	D19a down vs SG200	0.000780147	0.592167	-1.68871	tin1.1-1.5 down vs SG200	0.000258626	0.55355	-1.80652	tin3 down vs SG200	3.02871e-05	0.482913	-2.07077	tin4 down vs SG200	9.61863e-05	0.52034	-1.92182	tin5 down vs SG200	13.0853	4.5955	0.802736	1	0					0	0	0	0		0	0	0		0	0	0		0
4559	Zm.15819.1.A1_at	542094	rop9	Rho-related protein from plants 9	NM_001111727	3.53689e-05	1.71172e-06	0.409269	-2.44338	D19a down vs SG200	0.000287493	0.569585	-1.75567	tin1.1-1.5 down vs SG200	0.000304611	0.57154	-1.74966	tin3 down vs SG200	1.94237e-06	0.412966	-2.42151	tin4 down vs SG200	4.14572e-06	0.435392	-2.29678	tin5 down vs SG200	11.432	3.71816	0.743411	1	0					0	0	0	0		0	0	0		0	0	0		0
9479	Zm.3864.1.A1_at	542533	cal2	calmodulin2	NM_001112077	8.75999e-09	1.61089e-07	0.408985	-2.44508	D19a down vs SG200	0.000916706	0.6618	-1.51103	tin1.1-1.5 down vs SG200	8.58449e-05	0.588476	-1.6993	tin3 down vs SG200	5.83943e-07	0.444473	-2.24986	tin4 down vs SG200	1.83549e-06	0.476595	-2.09822	tin5 down vs SG200	37.7735	8.54881	0.517298	1	0					0	0	0	0		0	0	0		0	0	0		0
7172	Zm.19010.1.A1_at	100276214 /// 100383972	LOC100276214 /// LOC100383972	uncharacterized LOC100276214 /// uncharacterized LOC100383972	NM_001150055 /// NM_001176585	0.0127431	0.00208966	0.40875	-2.44648	D19a down vs SG200	0.0100661	0.490597	-2.03833	tin1.1-1.5 down vs SG200	0.000458901	0.342689	-2.91809	tin3 down vs SG200	0.00105884	0.377817	-2.64678	tin4 down vs SG200	0.00105921	0.377832	-2.64668	tin5 down vs SG200	3.80485	4.95386	2.97596	1	7172	100276214 /// 100383972	LOC100276214 /// LOC100383972	uncharacterized LOC100276214 /// uncharacterized LOC100383972	NM_001150055 /// NM_001176585	0.0127431	0.00208966	0.40875	-2.44648	D19a down vs SG200	0.0100661	0.490597	-2.03833	tin1.1-1.5 down vs SG200	0.000458901	0.342689	-2.91809	tin3 down vs SG200	0.00105884
5950	Zm.17523.1.A1_at	100279033	cl59287_1	LOC100279033	NM_001152098	0.000544356	7.51995e-05	0.408702	-2.44677	D19a down vs SG200	0.00166361	0.527386	-1.89615	tin1.1-1.5 down vs SG200	0.000240401	0.450635	-2.21909	tin3 down vs SG200	7.14651e-05	0.406926	-2.45745	tin4 down vs SG200	3.73001e-05	0.384668	-2.59964	tin5 down vs SG200	7.22154	4.53762	1.43622	1	0					0	0	0	0		0	0	0		0	0	0		0
2852	Zm.13574.1.A1_at	---	---	---	---	2.10335e-05	1.48568e-06	0.406962	-2.45723	D19a down vs SG200	0.000159322	0.551492	-1.81326	tin1.1-1.5 down vs SG200	7.25831e-05	0.52586	-1.90165	tin3 down vs SG200	9.5405e-06	0.462326	-2.16298	tin4 down vs SG200	2.62941e-06	0.423682	-2.36026	tin5 down vs SG200	12.405	3.99468	0.73605	1	0					0	0	0	0		0	0	0		0	0	0		0
9742	Zm.4076.1.S1_at	100282778	LOC100282778	esterase	NM_001155684	1.20851e-05	2.06067e-06	0.406681	-2.45893	D19a down vs SG200	0.00213747	0.633982	-1.57733	tin1.1-1.5 down vs SG200	3.23293e-05	0.490751	-2.0377	tin3 down vs SG200	4.25335e-06	0.428203	-2.33534	tin4 down vs SG200	9.20017e-07	0.383225	-2.60943	tin5 down vs SG200	13.5137	4.59237	0.776757	1	0					0	0	0	0		0	0	0		0	0	0		0
11583	Zm.5677.1.A1_at	100383536	LOC100383536	uncharacterized LOC100383536	NM_001176184	1.52061e-06	2.7518e-07	0.406663	-2.45904	D19a down vs SG200	0.000142338	0.589411	-1.69661	tin1.1-1.5 down vs SG200	0.000717298	0.640861	-1.5604	tin3 down vs SG200	2.91593e-07	0.408267	-2.44938	tin4 down vs SG200	1.20586e-06	0.448084	-2.23172	tin5 down vs SG200	18.4068	4.57235	0.567786	1	0					0	0	0	0		0	0	0		0	0	0		0
7371	Zm.19178.1.S1_at	100193037	LOC100193037	uncharacterized LOC100193037	NM_001138205	0.00234195	0.000314052	0.406569	-2.45961	D19a down vs SG200	0.00244495	0.493083	-2.02805	tin1.1-1.5 down vs SG200	0.000329613	0.40845	-2.44828	tin3 down vs SG200	0.00077252	0.442742	-2.25865	tin4 down vs SG200	0.000119863	0.370433	-2.69954	tin5 down vs SG200	5.48389	4.64638	1.93664	1	7371	100193037	LOC100193037	uncharacterized LOC100193037	NM_001138205	0.00234195	0.000314052	0.406569	-2.45961	D19a down vs SG200	0.00244495	0.493083	-2.02805	tin1.1-1.5 down vs SG200	0.000329613	0.40845	-2.44828	tin3 down vs SG200	0.00077252
254	Zm.10068.1.S1_at	100284498	LOC100284498	membrane protein	NM_001157393	1.42361e-06	7.75817e-08	0.406492	-2.46007	D19a down vs SG200	6.1629e-05	0.593342	-1.68537	tin1.1-1.5 down vs SG200	0.00828812	0.746571	-1.33946	tin3 down vs SG200	3.67175e-07	0.44867	-2.22881	tin4 down vs SG200	1.0037e-06	0.476386	-2.09914	tin5 down vs SG200	18.584	3.8267	0.47066	1	0					0	0	0	0		0	0	0		0	0	0		0
9282	Zm.368.1.A1_at	542599	gpt	glucose-6-phosphate/phosphate-translocator precursor	NM_001112134	9.39825e-07	4.95744e-08	0.4055	-2.46609	D19a down vs SG200	0.000252709	0.643698	-1.55352	tin1.1-1.5 down vs SG200	0.000460732	0.661579	-1.51154	tin3 down vs SG200	4.85158e-07	0.467022	-2.14123	tin4 down vs SG200	9.02151e-06	0.547961	-1.82495	tin5 down vs SG200	19.7344	3.82695	0.443252	1	0					0	0	0	0		0	0	0		0	0	0		0
5701	Zm.17257.1.A1_at	100273469	LOC100273469	uncharacterized LOC100273469	NM_001147906	6.01577e-09	9.73922e-06	0.405425	-2.46655	D19a down vs SG200	0.637801	0.93399	-1.07067	tin1.1-1.5 down vs SG200	0.265362	0.848532	-1.17851	tin3 down vs SG200	1.0059e-06	0.33726	-2.96507	tin4 down vs SG200	1.58792e-05	0.420867	-2.37605	tin5 down vs SG200	39.7328	17.5838	1.01154	1	0					0	0	0	0		0	0	0		0	0	0		0
790	Zm.10665.1.A1_at	100284956	CNR01	ORFX protein	NM_001157851	1.11885e-06	1.84006e-06	0.405185	-2.46801	D19a down vs SG200	5.25106e-05	0.50797	-1.96862	tin1.1-1.5 down vs SG200	1.31822e-05	0.464434	-2.15316	tin3 down vs SG200	1.26072e-07	0.329497	-3.03493	tin4 down vs SG200	7.25264e-07	0.378244	-2.64379	tin5 down vs SG200	19.2441	6.4747	0.769032	1	0					0	0	0	0		0	0	0		0	0	0		0
11434	Zm.5545.1.A1_at	---	---	---	---	4.7715e-05	7.08106e-06	0.404612	-2.4715	D19a down vs SG200	6.74995e-05	0.477085	-2.09606	tin1.1-1.5 down vs SG200	5.53387e-06	0.397033	-2.51868	tin3 down vs SG200	6.39284e-06	0.401461	-2.4909	tin4 down vs SG200	2.36273e-06	0.371366	-2.69276	tin5 down vs SG200	10.8991	4.58956	0.962505	1	11434	---	---	---	---	4.7715e-05	7.08106e-06	0.404612	-2.4715	D19a down vs SG200	6.74995e-05	0.477085	-2.09606	tin1.1-1.5 down vs SG200	5.53387e-06	0.397033	-2.51868	tin3 down vs SG200	6.39284e-06
17729	ZmAffx.993.1.A1_at	100280845	LOC100280845	AIR12	NM_001153765	2.85566e-07	5.97038e-06	0.403358	-2.47919	D19a down vs SG200	0.00243511	0.61059	-1.63776	tin1.1-1.5 down vs SG200	0.000149806	0.507969	-1.96863	tin3 down vs SG200	3.14939e-07	0.317589	-3.14873	tin4 down vs SG200	2.25292e-07	0.308388	-3.24267	tin5 down vs SG200	23.3846	9.63461	0.941729	1	0					0	0	0	0		0	0	0		0	0	0		0
10584	Zm.4778.1.A1_at	100286050	LOC100286050	fructose-bisphosphate aldolase	NM_001158938	5.8045e-11	3.58014e-09	0.402617	-2.48375	D19a down vs SG200	0.000238104	0.690246	-1.44876	tin1.1-1.5 down vs SG200	0.00173313	0.743981	-1.34412	tin3 down vs SG200	1.75433e-08	0.443306	-2.25578	tin4 down vs SG200	2.63707e-07	0.51324	-1.94841	tin5 down vs SG200	73.2944	9.94129	0.310023	1	0					0	0	0	0		0	0	0		0	0	0		0
1793	Zm.12355.1.S1_at	100280053	LOC100280053	uncharacterized LOC100280053	NM_001152993	0.00132047	0.000704291	0.402157	-2.48659	D19a down vs SG200	0.217301	0.755976	-1.32279	tin1.1-1.5 down vs SG200	0.0115121	0.5372	-1.8615	tin3 down vs SG200	0.00515616	0.494044	-2.02411	tin4 down vs SG200	0.0085589	0.520766	-1.92025	tin5 down vs SG200	6.1305	6.35606	2.36981	1	0					0	0	0	0		0	0	0		0	0	0		0
318	Zm.10125.1.A1_x_at	100280947 /// 100383791	LOC100280947 /// LOC100383791	cytidine/deoxycytidylate deaminase family protein /// uncharacterized LOC100383791	NM_001153867 /// NM_001176426	8.5586e-07	0.00101543	0.400972	-2.49394	D19a down vs SG200	0.0591965	0.629295	-1.58908	tin1.1-1.5 down vs SG200	0.0838367	0.656785	-1.52257	tin3 down vs SG200	1.03864e-05	0.237227	-4.21537	tin4 down vs SG200	6.16976e-05	0.293437	-3.40789	tin5 down vs SG200	20.002	22.7291	2.59735	1	0					0	0	0	0		0	0	0		0	0	0		0
11139	Zm.5277.1.A1_at	---	---	---	---	0.000277029	5.6578e-05	0.400863	-2.49462	D19a down vs SG200	0.00235562	0.544151	-1.83773	tin1.1-1.5 down vs SG200	0.000145788	0.434251	-2.30282	tin3 down vs SG200	7.8436e-05	0.412193	-2.42605	tin4 down vs SG200	7.69175e-05	0.411509	-2.43008	tin5 down vs SG200	8.13509	5.05553	1.42045	1	0					0	0	0	0		0	0	0		0	0	0		0
3034	Zm.13733.1.S1_at	100273859	pco071899b	LOC100273859	NM_001148256	2.61454e-08	7.57564e-09	0.400778	-2.49515	D19a down vs SG200	0.00946716	0.782003	-1.27877	tin1.1-1.5 down vs SG200	0.000406985	0.690103	-1.44906	tin3 down vs SG200	1.29771e-07	0.474757	-2.10634	tin4 down vs SG200	5.34358e-07	0.512015	-1.95307	tin5 down vs SG200	32.5685	4.95504	0.347754	1	0					0	0	0	0		0	0	0		0	0	0		0
366	Zm.10168.1.A1_at	100304007	LOC100304007	Remorin	NM_001165540	0.000114066	0.000276391	0.400429	-2.49732	D19a down vs SG200	0.00195306	0.481712	-2.07593	tin1.1-1.5 down vs SG200	0.000754185	0.440559	-2.26984	tin3 down vs SG200	6.73435e-06	0.274404	-3.64426	tin4 down vs SG200	2.4297e-06	0.244991	-4.08179	tin5 down vs SG200	9.45513	8.06388	1.94939	1	366	100304007	LOC100304007	Remorin	NM_001165540	0.000114066	0.000276391	0.400429	-2.49732	D19a down vs SG200	0.00195306	0.481712	-2.07593	tin1.1-1.5 down vs SG200	0.000754185	0.440559	-2.26984	tin3 down vs SG200	6.73435e-06
14737	Zm.9097.1.A1_at	100381429	LOC100381429	uncharacterized LOC100381429	NM_001174270	3.22081e-07	8.29087e-06	0.400409	-2.49744	D19a down vs SG200	9.49024e-05	0.479856	-2.08396	tin1.1-1.5 down vs SG200	0.124339	0.793891	-1.25962	tin3 down vs SG200	0.0358797	0.721808	-1.38541	tin4 down vs SG200	0.00781124	0.648891	-1.54109	tin5 down vs SG200	22.9908	10.1741	1.01149	1	14737	100381429	LOC100381429	uncharacterized LOC100381429	NM_001174270	3.22081e-07	8.29087e-06	0.400409	-2.49744	D19a down vs SG200	9.49024e-05	0.479856	-2.08396	tin1.1-1.5 down vs SG200	0.124339	0.793891	-1.25962	tin3 down vs SG200	0.0358797
2440	Zm.13170.1.A1_at	---	---	---	---	2.10794e-05	1.29231e-05	0.40018	-2.49887	D19a down vs SG200	0.0185755	0.678745	-1.47331	tin1.1-1.5 down vs SG200	0.0181051	0.677481	-1.47606	tin3 down vs SG200	9.09357e-05	0.464683	-2.152	tin4 down vs SG200	0.000159245	0.484224	-2.06516	tin5 down vs SG200	12.4008	5.92922	1.09287	1	0					0	0	0	0		0	0	0		0	0	0		0
1829	Zm.12390.1.A1_at	100384248	IDP491	LOC100384248	NM_001176814	6.07623e-07	3.40699e-08	0.399939	-2.50038	D19a down vs SG200	8.95873e-07	0.48802	-2.0491	tin1.1-1.5 down vs SG200	8.36578e-08	0.423833	-2.35942	tin3 down vs SG200	1.03107e-07	0.42943	-2.32867	tin4 down vs SG200	4.66296e-08	0.408256	-2.44944	tin5 down vs SG200	21.0085	3.97755	0.432756	1	1829	100384248	IDP491	LOC100384248	NM_001176814	6.07623e-07	3.40699e-08	0.399939	-2.50038	D19a down vs SG200	8.95873e-07	0.48802	-2.0491	tin1.1-1.5 down vs SG200	8.36578e-08	0.423833	-2.35942	tin3 down vs SG200	1.03107e-07
4972	Zm.16346.1.A1_at	100191168 /// 100284182	pco068393 /// umc1496	LOC100284182 /// LOC100191168	NM_001136603 /// NM_001157078	6.65366e-07	2.89498e-06	0.398911	-2.50683	D19a down vs SG200	0.00111034	0.595034	-1.68058	tin1.1-1.5 down vs SG200	0.00201855	0.61753	-1.61935	tin3 down vs SG200	6.16061e-05	0.494571	-2.02196	tin4 down vs SG200	4.53113e-05	0.484534	-2.06384	tin5 down vs SG200	20.7375	7.76825	0.856226	1	0					0	0	0	0		0	0	0		0	0	0		0
5779	Zm.17315.1.A1_at	100282094	LOC100282094	L-ascorbate oxidase	NM_001155007	1.12816e-05	0.000488999	0.398835	-2.5073	D19a down vs SG200	0.146727	0.724861	-1.37958	tin1.1-1.5 down vs SG200	0.24273	0.774211	-1.29164	tin3 down vs SG200	3.81715e-05	0.305389	-3.27451	tin4 down vs SG200	0.000238344	0.370598	-2.69834	tin5 down vs SG200	13.6567	13.284	2.22333	1	0					0	0	0	0		0	0	0		0	0	0		0
2803	Zm.13533.1.A1_at	100286004	pco078735	LOC100286004	NM_001158892	0.000857745	0.000171	0.398082	-2.51205	D19a down vs SG200	0.000200344	0.403985	-2.47534	tin1.1-1.5 down vs SG200	6.87373e-05	0.365284	-2.7376	tin3 down vs SG200	9.576e-05	0.376991	-2.65259	tin4 down vs SG200	0.000103312	0.379707	-2.63361	tin5 down vs SG200	6.64724	5.20133	1.78852	1	2803	100286004	pco078735	LOC100286004	NM_001158892	0.000857745	0.000171	0.398082	-2.51205	D19a down vs SG200	0.000200344	0.403985	-2.47534	tin1.1-1.5 down vs SG200	6.87373e-05	0.365284	-2.7376	tin3 down vs SG200	9.576e-05
13097	Zm.6916.1.S1_at	100273981	chr101a	chromatin complex subunit A 101	NM_001148367	1.55032e-05	2.73481e-05	0.398032	-2.51236	D19a down vs SG200	0.00518822	0.598012	-1.67221	tin1.1-1.5 down vs SG200	0.000322964	0.484601	-2.06355	tin3 down vs SG200	5.94771e-06	0.349425	-2.86185	tin4 down vs SG200	1.69968e-05	0.38251	-2.61431	tin5 down vs SG200	13.006	7.18218	1.26222	1	0					0	0	0	0		0	0	0		0	0	0		0
463	Zm.10261.1.A1_at	---	---	---	---	4.14599e-05	1.84624e-05	0.397924	-2.51304	D19a down vs SG200	0.00560459	0.612031	-1.6339	tin1.1-1.5 down vs SG200	0.00114988	0.545386	-1.83356	tin3 down vs SG200	0.000305554	0.494677	-2.02152	tin4 down vs SG200	0.00163666	0.559592	-1.78702	tin5 down vs SG200	11.1467	5.74276	1.17759	1	0					0	0	0	0		0	0	0		0	0	0		0
1220	Zm.11677.2.A1_at	100125645	umc2504	LOC100125645	NM_001112576	6.10425e-09	9.44775e-06	0.397425	-2.5162	D19a down vs SG200	0.359113	0.871996	-1.14679	tin1.1-1.5 down vs SG200	0.0843781	0.765721	-1.30596	tin3 down vs SG200	6.15052e-06	0.384092	-2.60355	tin4 down vs SG200	0.000346982	0.518886	-1.9272	tin5 down vs SG200	39.655	18.2377	1.05122	1	0					0	0	0	0		0	0	0		0	0	0		0
4502	Zm.1576.1.A1_at	100278247	LOC100278247	uncharacterized LOC100278247	NM_001151585	1.93991e-08	1.93578e-06	0.39665	-2.52112	D19a down vs SG200	0.00110749	0.603026	-1.6583	tin1.1-1.5 down vs SG200	0.0111379	0.693621	-1.44171	tin3 down vs SG200	3.4393e-06	0.413697	-2.41723	tin4 down vs SG200	4.52616e-06	0.421941	-2.37	tin5 down vs SG200	33.9193	12.054	0.812282	1	0					0	0	0	0		0	0	0		0	0	0		0
11906	Zm.5960.1.A1_at	100277799	si606001c09	LOC100277799	NM_001151278	0.000344103	1.3989e-05	0.395994	-2.52529	D19a down vs SG200	0.0475223	0.723729	-1.38173	tin1.1-1.5 down vs SG200	0.000559448	0.523812	-1.90908	tin3 down vs SG200	0.000306814	0.501437	-1.99427	tin4 down vs SG200	0.000124785	0.469177	-2.13139	tin5 down vs SG200	7.83366	3.88512	1.1336	1	0					0	0	0	0		0	0	0		0	0	0		0
4090	Zm.15086.1.S2_at	100192931	H4C14	histone H4	NM_001138113	0.000100868	2.48457e-06	0.395409	-2.52903	D19a down vs SG200	0.00585323	0.660498	-1.51401	tin1.1-1.5 down vs SG200	0.00133128	0.602658	-1.65932	tin3 down vs SG200	2.50125e-05	0.466424	-2.14397	tin4 down vs SG200	2.2438e-05	0.462969	-2.15997	tin5 down vs SG200	9.64962	3.59416	0.851351	1	0					0	0	0	0		0	0	0		0	0	0		0
12636	Zm.6502.1.A1_at	100283582	pco068021(435)	LOC100283582	NM_001156483	1.17541e-09	1.50713e-09	0.394693	-2.53362	D19a down vs SG200	0.000387541	0.712568	-1.40337	tin1.1-1.5 down vs SG200	0.000727239	0.729089	-1.37158	tin3 down vs SG200	8.76616e-08	0.498113	-2.00758	tin4 down vs SG200	2.05778e-07	0.519903	-1.92344	tin5 down vs SG200	49.3989	6.20735	0.287217	1	0					0	0	0	0		0	0	0		0	0	0		0
10325	Zm.4561.2.A1_a_at	100283430 /// 100501161	LOC100283430 /// LOC100501161	seed specific protein Bn15D1B /// uncharacterized LOC100501161	NM_001156331 /// NM_001195957	3.65454e-05	1.53688e-06	0.393826	-2.53919	D19a down vs SG200	3.34037e-05	0.487724	-2.05034	tin1.1-1.5 down vs SG200	0.000171845	0.541285	-1.84745	tin3 down vs SG200	2.00847e-05	0.471638	-2.12027	tin4 down vs SG200	1.44426e-05	0.461337	-2.16761	tin5 down vs SG200	11.3728	3.95573	0.795028	1	10325	100283430 /// 100501161	LOC100283430 /// LOC100501161	seed specific protein Bn15D1B /// uncharacterized LOC100501161	NM_001156331 /// NM_001195957	3.65454e-05	1.53688e-06	0.393826	-2.53919	D19a down vs SG200	3.34037e-05	0.487724	-2.05034	tin1.1-1.5 down vs SG200	0.000171845	0.541285	-1.84745	tin3 down vs SG200	2.00847e-05
2107	Zm.12736.2.S1_a_at	100273052	LOC100273052	Uncharacterized LOC100273052	NM_001147501	6.91414e-06	2.46181e-07	0.393184	-2.54334	D19a down vs SG200	0.00177969	0.663408	-1.50737	tin1.1-1.5 down vs SG200	0.00427523	0.694309	-1.44028	tin3 down vs SG200	5.91528e-07	0.417658	-2.3943	tin4 down vs SG200	7.26588e-05	0.559517	-1.78726	tin5 down vs SG200	14.7106	3.86753	0.600933	1	0					0	0	0	0		0	0	0		0	0	0		0
17319	ZmAffx.767.1.S1_a_at	100273842	cl13380_1	LOC100273842	NM_001148241	2.22303e-08	4.81178e-05	0.392404	-2.54839	D19a down vs SG200	0.0769472	0.725183	-1.37896	tin1.1-1.5 down vs SG200	0.38663	0.859604	-1.16333	tin3 down vs SG200	1.22765e-06	0.278579	-3.58965	tin4 down vs SG200	6.7794e-05	0.404205	-2.47399	tin5 down vs SG200	33.2965	21.0233	1.44319	1	0					0	0	0	0		0	0	0		0	0	0		0
7344	Zm.19156.1.A1_at	100383480	LOC100383480	uncharacterized LOC100383480	NM_001176128	0.00420936	0.000358371	0.391979	-2.55116	D19a down vs SG200	0.00684638	0.524836	-1.90536	tin1.1-1.5 down vs SG200	0.00580792	0.516352	-1.93666	tin3 down vs SG200	0.000335978	0.389443	-2.56777	tin4 down vs SG200	0.000444932	0.400578	-2.49639	tin5 down vs SG200	4.86569	4.59179	2.15705	1	0					0	0	0	0		0	0	0		0	0	0		0
4014	Zm.14962.1.A1_at	100280285	LOC100280285	uncharacterized LOC100280285	NM_001153213	7.88592e-05	0.000132826	0.391414	-2.55484	D19a down vs SG200	0.128592	0.740021	-1.35131	tin1.1-1.5 down vs SG200	0.00218921	0.504345	-1.98277	tin3 down vs SG200	0.00112483	0.475301	-2.10393	tin4 down vs SG200	0.000287448	0.420283	-2.37935	tin5 down vs SG200	10.0479	7.75082	1.76318	1	0					0	0	0	0		0	0	0		0	0	0		0
2779	Zm.13511.1.A1_at	100274472	pco075539	LOC100274472	NM_001148831	5.74618e-13	6.24874e-09	0.389651	-2.5664	D19a down vs SG200	0.89569	0.988761	-1.01137	tin1.1-1.5 down vs SG200	0.0117165	0.785568	-1.27296	tin3 down vs SG200	3.39168e-07	0.494187	-2.02353	tin4 down vs SG200	5.00124e-07	0.504481	-1.98224	tin5 down vs SG200	132.796	20.8947	0.359645	1	0					0	0	0	0		0	0	0		0	0	0		0
11274	Zm.5397.1.A1_at	100381405	LOC100381405	uncharacterized LOC100381405	NM_001174246	0.00674634	0.000764291	0.389437	-2.56781	D19a down vs SG200	0.00241525	0.440998	-2.26758	tin1.1-1.5 down vs SG200	0.00048134	0.370286	-2.70061	tin3 down vs SG200	0.000626031	0.381071	-2.62418	tin4 down vs SG200	0.000794884	0.391101	-2.55689	tin5 down vs SG200	4.39778	4.97958	2.5881	1	11274	100381405	LOC100381405	uncharacterized LOC100381405	NM_001174246	0.00674634	0.000764291	0.389437	-2.56781	D19a down vs SG200	0.00241525	0.440998	-2.26758	tin1.1-1.5 down vs SG200	0.00048134	0.370286	-2.70061	tin3 down vs SG200	0.000626031
2337	Zm.13051.1.S1_at	100283127	LOC100283127	delta DNA polymerase	NM_001156029	6.04858e-05	5.12644e-05	0.389108	-2.56998	D19a down vs SG200	0.121747	0.754331	-1.32568	tin1.1-1.5 down vs SG200	0.000743609	0.488199	-2.04834	tin3 down vs SG200	3.48297e-05	0.376007	-2.65953	tin4 down vs SG200	0.000307067	0.453639	-2.2044	tin5 down vs SG200	10.4907	6.82381	1.48677	1	0					0	0	0	0		0	0	0		0	0	0		0
10174	Zm.4441.1.A1_at	---	---	---	---	2.44486e-06	1.56685e-06	0.388573	-2.57352	D19a down vs SG200	0.000271018	0.551543	-1.81309	tin1.1-1.5 down vs SG200	6.03131e-06	0.428775	-2.33223	tin3 down vs SG200	9.27359e-07	0.373353	-2.67843	tin4 down vs SG200	1.55507e-07	0.323335	-3.09277	tin5 down vs SG200	17.1721	6.16519	0.820625	1	0					0	0	0	0		0	0	0		0	0	0		0
4340	Zm.15509.1.S1_at	100281351	LOC100281351	Ligatin	NM_001154269	6.62802e-08	4.15538e-08	0.388297	-2.57534	D19a down vs SG200	5.30299e-06	0.521568	-1.91729	tin1.1-1.5 down vs SG200	3.19653e-06	0.507293	-1.97125	tin3 down vs SG200	2.37256e-07	0.435252	-2.29752	tin4 down vs SG200	2.3367e-07	0.434837	-2.29971	tin5 down vs SG200	28.6667	5.95149	0.474537	1	0					0	0	0	0		0	0	0		0	0	0		0
11996	Zm.6014.1.A1_at	100383101	LOC100383101	uncharacterized LOC100383101	NM_001175772	0.00166537	0.000423257	0.388173	-2.57617	D19a down vs SG200	0.00104187	0.425646	-2.34937	tin1.1-1.5 down vs SG200	0.000131912	0.343678	-2.9097	tin3 down vs SG200	0.000211852	0.361258	-2.76811	tin4 down vs SG200	0.000123358	0.341243	-2.93046	tin5 down vs SG200	5.86334	5.85613	2.2829	1	11996	100383101	LOC100383101	uncharacterized LOC100383101	NM_001175772	0.00166537	0.000423257	0.388173	-2.57617	D19a down vs SG200	0.00104187	0.425646	-2.34937	tin1.1-1.5 down vs SG200	0.000131912	0.343678	-2.9097	tin3 down vs SG200	0.000211852
6825	Zm.18377.1.A1_at	---	---	---	---	1.42979e-08	9.71914e-08	0.387324	-2.58182	D19a down vs SG200	0.000827503	0.652542	-1.53247	tin1.1-1.5 down vs SG200	0.00396645	0.704977	-1.41849	tin3 down vs SG200	2.80538e-06	0.481042	-2.07882	tin4 down vs SG200	7.1637e-06	0.508057	-1.96828	tin5 down vs SG200	35.3534	8.35441	0.54014	1	0					0	0	0	0		0	0	0		0	0	0		0
1799	Zm.12361.1.S1_at	---	---	---	---	1.2853e-06	8.82277e-07	0.387144	-2.58302	D19a down vs SG200	0.00102061	0.611072	-1.63647	tin1.1-1.5 down vs SG200	0.000154767	0.54626	-1.83063	tin3 down vs SG200	8.61e-06	0.454559	-2.19994	tin4 down vs SG200	3.19553e-06	0.424735	-2.35441	tin5 down vs SG200	18.8616	6.23354	0.755401	1	0					0	0	0	0		0	0	0		0	0	0		0
319	Zm.10125.2.A1_x_at	100280947 /// 100383791	LOC100280947 /// LOC100383791	cytidine/deoxycytidylate deaminase family protein /// uncharacterized LOC100383791	NM_001153867 /// NM_001176426	3.93779e-06	0.000823804	0.386869	-2.58485	D19a down vs SG200	0.0188018	0.546418	-1.8301	tin1.1-1.5 down vs SG200	0.0608601	0.627363	-1.59397	tin3 down vs SG200	7.08845e-05	0.293174	-3.41094	tin4 down vs SG200	4.64941e-05	0.278995	-3.58429	tin5 down vs SG200	16.004	18.6979	2.67046	1	0					0	0	0	0		0	0	0		0	0	0		0
6776	Zm.18333.1.A1_at	100277855	pco137497a	LOC100277855	NM_001151315	0.000720851	4.67404e-05	0.386772	-2.5855	D19a down vs SG200	0.0229716	0.648615	-1.54175	tin1.1-1.5 down vs SG200	0.00401307	0.561159	-1.78203	tin3 down vs SG200	0.000834705	0.493645	-2.02575	tin4 down vs SG200	0.00259484	0.541559	-1.84652	tin5 down vs SG200	6.86315	4.44432	1.48014	1	0					0	0	0	0		0	0	0		0	0	0		0
14056	Zm.820.1.A1_at	100216625	LOC100216625	uncharacterized LOC100216625	NM_001143038	3.48326e-05	1.5689e-05	0.386627	-2.58647	D19a down vs SG200	0.0116982	0.641403	-1.55908	tin1.1-1.5 down vs SG200	0.00112798	0.539149	-1.85478	tin3 down vs SG200	3.17712e-06	0.337088	-2.96658	tin4 down vs SG200	5.12862e-05	0.425722	-2.34895	tin5 down vs SG200	11.4597	6.10188	1.21706	1	0					0	0	0	0		0	0	0		0	0	0		0
10231	Zm.4483.1.A1_at	100383516	LOC100383516	uncharacterized LOC100383516	NM_001176164	4.07187e-06	8.9826e-08	0.383593	-2.60693	D19a down vs SG200	1.54637e-05	0.529068	-1.89012	tin1.1-1.5 down vs SG200	3.66765e-06	0.487203	-2.05253	tin3 down vs SG200	2.2938e-07	0.409179	-2.44392	tin4 down vs SG200	3.13741e-06	0.482717	-2.07161	tin5 down vs SG200	15.9245	3.79601	0.544858	1	0					0	0	0	0		0	0	0		0	0	0		0
3700	Zm.14497.13.A1_x_at	100273745	umc1268	LOC100273745	NM_001148154	0.000464971	0.000226896	0.382917	-2.61153	D19a down vs SG200	0.000245415	0.385906	-2.5913	tin1.1-1.5 down vs SG200	8.57286e-05	0.347237	-2.87988	tin3 down vs SG200	0.000534511	0.416559	-2.40062	tin4 down vs SG200	4.81995e-05	0.327275	-3.05554	tin5 down vs SG200	7.42809	6.68861	2.05817	1	3700	100273745	umc1268	LOC100273745	NM_001148154	0.000464971	0.000226896	0.382917	-2.61153	D19a down vs SG200	0.000245415	0.385906	-2.5913	tin1.1-1.5 down vs SG200	8.57286e-05	0.347237	-2.87988	tin3 down vs SG200	0.000534511
13748	Zm.7750.2.S1_a_at	100382290 /// 100384588	LOC100382290 /// LOC100384588	uncharacterized LOC100382290 /// uncharacterized LOC100384588	NM_001175040 /// NM_001177093	3.00777e-07	1.19676e-06	0.382492	-2.61444	D19a down vs SG200	0.00963908	0.687412	-1.45473	tin1.1-1.5 down vs SG200	0.000310602	0.557813	-1.79271	tin3 down vs SG200	4.45662e-05	0.493108	-2.02795	tin4 down vs SG200	0.000238524	0.548745	-1.82234	tin5 down vs SG200	23.214	8.25462	0.812772	1	0					0	0	0	0		0	0	0		0	0	0		0
5397	Zm.16892.1.A1_at	100285104	LOC100285104	calmodulin binding protein	NM_001157999	0.00668862	0.00102713	0.382274	-2.61593	D19a down vs SG200	0.0158889	0.523165	-1.91144	tin1.1-1.5 down vs SG200	0.00256453	0.424268	-2.357	tin3 down vs SG200	0.00129423	0.392495	-2.5478	tin4 down vs SG200	0.00480086	0.455668	-2.19458	tin5 down vs SG200	4.40608	5.55885	2.88373	1	0					0	0	0	0		0	0	0		0	0	0		0
3147	Zm.13841.1.S1_at	100381433	LOC100381433	uncharacterized LOC100381433	NM_001174274	7.71148e-05	0.000353121	0.382238	-2.61617	D19a down vs SG200	0.00222897	0.460983	-2.16928	tin1.1-1.5 down vs SG200	1.43124e-05	0.270496	-3.69691	tin3 down vs SG200	0.000146003	0.348646	-2.86823	tin4 down vs SG200	0.00041658	0.388795	-2.57205	tin5 down vs SG200	10.0847	10.0036	2.26733	1	3147	100381433	LOC100381433	uncharacterized LOC100381433	NM_001174274	7.71148e-05	0.000353121	0.382238	-2.61617	D19a down vs SG200	0.00222897	0.460983	-2.16928	tin1.1-1.5 down vs SG200	1.43124e-05	0.270496	-3.69691	tin3 down vs SG200	0.000146003
2716	Zm.13448.1.A1_at	---	---	---	---	0.00292977	0.00016998	0.381851	-2.61882	D19a down vs SG200	0.000605694	0.431332	-2.3184	tin1.1-1.5 down vs SG200	0.000305165	0.404058	-2.47489	tin3 down vs SG200	0.00044342	0.418748	-2.38807	tin4 down vs SG200	0.000133026	0.372821	-2.68225	tin5 down vs SG200	5.24278	4.47613	1.95147	1	2716	---	---	---	---	0.00292977	0.00016998	0.381851	-2.61882	D19a down vs SG200	0.000605694	0.431332	-2.3184	tin1.1-1.5 down vs SG200	0.000305165	0.404058	-2.47489	tin3 down vs SG200	0.00044342
12505	Zm.6398.2.S1_at	100285179	LOC100285179	transposon protein Mutator sub-class	NM_001158073	0.000833436	0.000662334	0.381715	-2.61976	D19a down vs SG200	0.000860415	0.392778	-2.54597	tin1.1-1.5 down vs SG200	0.000225685	0.338901	-2.95071	tin3 down vs SG200	0.000158468	0.325711	-3.07021	tin4 down vs SG200	0.00010486	0.310806	-3.21744	tin5 down vs SG200	6.68263	7.63714	2.6122	1	12505	100285179	LOC100285179	transposon protein Mutator sub-class	NM_001158073	0.000833436	0.000662334	0.381715	-2.61976	D19a down vs SG200	0.000860415	0.392778	-2.54597	tin1.1-1.5 down vs SG200	0.000225685	0.338901	-2.95071	tin3 down vs SG200	0.000158468
11497	Zm.5593.1.A1_at	100382395	LOC100382395	uncharacterized LOC100382395	NM_001175140	3.58753e-07	6.09715e-07	0.381676	-2.62003	D19a down vs SG200	0.000953904	0.612826	-1.63178	tin1.1-1.5 down vs SG200	0.00225749	0.643964	-1.55288	tin3 down vs SG200	3.79428e-05	0.505463	-1.97838	tin4 down vs SG200	8.65255e-06	0.459661	-2.17552	tin5 down vs SG200	22.6429	7.27893	0.734781	1	0					0	0	0	0		0	0	0		0	0	0		0
728	Zm.1056.2.A1_at	---	---	---	---	5.5763e-07	9.35969e-07	0.380428	-2.62862	D19a down vs SG200	7.08708e-05	0.512882	-1.94976	tin1.1-1.5 down vs SG200	2.91242e-05	0.484303	-2.06483	tin3 down vs SG200	1.43262e-06	0.392756	-2.54611	tin4 down vs SG200	2.25186e-06	0.406017	-2.46295	tin5 down vs SG200	21.2675	7.35799	0.790795	1	0					0	0	0	0		0	0	0		0	0	0		0
13204	Zm.7010.1.A1_a_at	100283975	pco078604	LOC100283975	NM_001156873	5.07034e-05	2.64898e-06	0.380329	-2.6293	D19a down vs SG200	0.000603836	0.558843	-1.78941	tin1.1-1.5 down vs SG200	0.000251114	0.527378	-1.89617	tin3 down vs SG200	5.8879e-05	0.477864	-2.09264	tin4 down vs SG200	0.000572952	0.556923	-1.79558	tin5 down vs SG200	10.7934	4.40971	0.933846	1	0					0	0	0	0		0	0	0		0	0	0		0
5672	Zm.17234.1.S1_at	100192939	LOC100192939	uncharacterized LOC100192939	NM_001138120	5.26168e-05	2.10348e-05	0.379854	-2.63259	D19a down vs SG200	0.00308158	0.566645	-1.76477	tin1.1-1.5 down vs SG200	2.51415e-05	0.385699	-2.59269	tin3 down vs SG200	0.000207125	0.45893	-2.17898	tin4 down vs SG200	1.47006e-05	0.368262	-2.71546	tin5 down vs SG200	10.7293	6.2417	1.3297	1	0					0	0	0	0		0	0	0		0	0	0		0
13265	Zm.7048.1.A1_at	100194145	pco137821	LOC100194145	NM_001139196	3.42904e-07	7.67788e-09	0.379678	-2.63381	D19a down vs SG200	1.31108e-05	0.578678	-1.72808	tin1.1-1.5 down vs SG200	5.91739e-07	0.494551	-2.02204	tin3 down vs SG200	1.53684e-07	0.458458	-2.18123	tin4 down vs SG200	2.10696e-08	0.405948	-2.46337	tin5 down vs SG200	22.7881	3.89666	0.390846	1	0					0	0	0	0		0	0	0		0	0	0		0
13244	Zm.7030.1.S1_at	100382582	hon110	Histone one (H1)	NM_001175312	2.08238e-07	2.7089e-07	0.379489	-2.63512	D19a down vs SG200	0.000721077	0.619845	-1.61331	tin1.1-1.5 down vs SG200	0.000171843	0.572393	-1.74705	tin3 down vs SG200	2.35883e-07	0.375649	-2.66206	tin4 down vs SG200	8.54509e-08	0.347868	-2.87465	tin5 down vs SG200	24.4466	7.0254	0.656863	1	0					0	0	0	0		0	0	0		0	0	0		0
11043	Zm.5171.1.S1_at	100282594	LOC100282594	transposon protein	NM_001155502	1.87604e-06	2.92277e-08	0.37879	-2.63999	D19a down vs SG200	0.00112088	0.679623	-1.47141	tin1.1-1.5 down vs SG200	0.000305602	0.639541	-1.56362	tin3 down vs SG200	4.95959e-06	0.519517	-1.92486	tin4 down vs SG200	1.51083e-06	0.486148	-2.05699	tin5 down vs SG200	17.8516	3.70962	0.474978	1	0					0	0	0	0		0	0	0		0	0	0		0
11271	Zm.5395.1.A1_at	100191898	pco093770(474)	LOC100191898	NM_001137322	1.83679e-06	2.35976e-07	0.378385	-2.64281	D19a down vs SG200	0.000353335	0.598229	-1.6716	tin1.1-1.5 down vs SG200	8.81535e-06	0.48272	-2.0716	tin3 down vs SG200	2.16229e-07	0.375967	-2.65981	tin4 down vs SG200	4.50904e-05	0.532468	-1.87805	tin5 down vs SG200	17.9069	5.07034	0.647201	1	0					0	0	0	0		0	0	0		0	0	0		0
652	Zm.1046.1.S1_at	---	---	---	---	2.35103e-05	1.54759e-06	0.378342	-2.64311	D19a down vs SG200	0.000130683	0.517684	-1.93168	tin1.1-1.5 down vs SG200	7.01433e-06	0.423627	-2.36057	tin3 down vs SG200	2.96618e-05	0.468865	-2.13281	tin4 down vs SG200	7.78084e-06	0.426813	-2.34295	tin5 down vs SG200	12.1913	4.61843	0.865898	1	0					0	0	0	0		0	0	0		0	0	0		0
15747	ZmAffx.1094.1.S1_at	100277126	LOC100277126	uncharacterized LOC100277126	NM_001150783	0.000222138	4.568e-05	0.377992	-2.64556	D19a down vs SG200	0.0713504	0.711935	-1.40462	tin1.1-1.5 down vs SG200	0.00103342	0.494813	-2.02097	tin3 down vs SG200	0.000146465	0.419033	-2.38645	tin4 down vs SG200	8.09041e-05	0.397782	-2.51394	tin5 down vs SG200	8.45036	5.71551	1.54597	1	0					0	0	0	0		0	0	0		0	0	0		0
10687	Zm.4859.1.A1_at	100193750	gpm110	LOC100193750	NM_001138836	0.00156798	0.000249398	0.377952	-2.64584	D19a down vs SG200	0.000706172	0.41951	-2.38373	tin1.1-1.5 down vs SG200	7.67441e-05	0.334786	-2.98698	tin3 down vs SG200	7.59411e-05	0.334418	-2.99027	tin4 down vs SG200	0.000380693	0.39442	-2.53537	tin5 down vs SG200	5.93201	5.59643	2.15641	1	10687	100193750	gpm110	LOC100193750	NM_001138836	0.00156798	0.000249398	0.377952	-2.64584	D19a down vs SG200	0.000706172	0.41951	-2.38373	tin1.1-1.5 down vs SG200	7.67441e-05	0.334786	-2.98698	tin3 down vs SG200	7.59411e-05
17214	ZmAffx.715.1.S1_at	---	---	---	---	1.57057e-06	0.00016867	0.377264	-2.65066	D19a down vs SG200	0.00322355	0.500597	-1.99761	tin1.1-1.5 down vs SG200	0.000424595	0.412754	-2.42275	tin3 down vs SG200	4.30404e-05	0.328898	-3.04046	tin4 down vs SG200	0.000783533	0.437731	-2.28451	tin5 down vs SG200	18.3204	16.0114	1.99764	1	0					0	0	0	0		0	0	0		0	0	0		0
8714	Zm.3135.1.S1_at	100284946	LOC100284946	catalytic/ protein phosphatase type 2C	NM_001157841	8.53348e-06	3.32434e-07	0.377019	-2.65238	D19a down vs SG200	0.000999389	0.624508	-1.60126	tin1.1-1.5 down vs SG200	0.000274279	0.580626	-1.72228	tin3 down vs SG200	9.42334e-06	0.474271	-2.1085	tin4 down vs SG200	2.7141e-05	0.506635	-1.97381	tin5 down vs SG200	14.2498	4.28125	0.686728	1	0					0	0	0	0		0	0	0		0	0	0		0
3860	Zm.147.1.S1_at	542307	cyc1	cyclin1	NM_001111893	0.00169411	0.000520754	0.376182	-2.65829	D19a down vs SG200	0.00100463	0.403843	-2.47621	tin1.1-1.5 down vs SG200	0.000160567	0.330567	-3.02511	tin3 down vs SG200	0.000200313	0.338789	-2.95169	tin4 down vs SG200	0.000199613	0.338658	-2.95283	tin5 down vs SG200	5.84393	6.52084	2.55047	1	3860	542307	cyc1	cyclin1	NM_001111893	0.00169411	0.000520754	0.376182	-2.65829	D19a down vs SG200	0.00100463	0.403843	-2.47621	tin1.1-1.5 down vs SG200	0.000160567	0.330567	-3.02511	tin3 down vs SG200	0.000200313
3049	Zm.13749.1.S1_at	100502097	LOC100502097	uncharacterized LOC100502097	---	2.7726e-05	2.87764e-05	0.375308	-2.66448	D19a down vs SG200	0.00816891	0.598888	-1.66976	tin1.1-1.5 down vs SG200	0.000957471	0.503795	-1.98493	tin3 down vs SG200	0.00014816	0.432155	-2.31398	tin4 down vs SG200	0.000259493	0.452818	-2.20839	tin5 down vs SG200	11.88	7.49283	1.44162	1	0					0	0	0	0		0	0	0		0	0	0		0
12533	Zm.6421.1.A1_at	100383365	IDP359	LOC100383365	NM_001176021	9.13998e-07	1.5475e-08	0.37461	-2.66945	D19a down vs SG200	0.000100014	0.616428	-1.62225	tin1.1-1.5 down vs SG200	1.36414e-05	0.55946	-1.78744	tin3 down vs SG200	5.12467e-07	0.468361	-2.13511	tin4 down vs SG200	1.08048e-06	0.488814	-2.04577	tin5 down vs SG200	19.8138	3.84573	0.443643	1	0					0	0	0	0		0	0	0		0	0	0		0
13462	Zm.7300.1.S1_at	542337	arpp2a-2	acidic ribosomal protein P2a-2	NM_001111918	1.38268e-05	1.07516e-06	0.374263	-2.67192	D19a down vs SG200	0.000675067	0.580671	-1.72214	tin1.1-1.5 down vs SG200	0.000101862	0.515375	-1.94034	tin3 down vs SG200	7.39722e-06	0.431694	-2.31645	tin4 down vs SG200	5.36688e-05	0.494276	-2.02316	tin5 down vs SG200	13.2373	4.84005	0.835743	1	0					0	0	0	0		0	0	0		0	0	0		0
12628	Zm.6496.1.A1_at	100191718	cl15460_1(297)	LOC100191718	NM_001137147	0.00351615	0.000640968	0.374258	-2.67195	D19a down vs SG200	0.00140776	0.408322	-2.44904	tin1.1-1.5 down vs SG200	0.000134859	0.313795	-3.18679	tin3 down vs SG200	0.00022721	0.333088	-3.00221	tin4 down vs SG200	0.000493038	0.363465	-2.7513	tin5 down vs SG200	5.05096	5.96679	2.70016	1	12628	100191718	cl15460_1(297)	LOC100191718	NM_001137147	0.00351615	0.000640968	0.374258	-2.67195	D19a down vs SG200	0.00140776	0.408322	-2.44904	tin1.1-1.5 down vs SG200	0.000134859	0.313795	-3.18679	tin3 down vs SG200	0.00022721
6476	Zm.1802.1.A1_at	100275166	pco124850	LOC100275166	---	1.13973e-06	3.27219e-08	0.374242	-2.67207	D19a down vs SG200	0.000299341	0.633014	-1.57974	tin1.1-1.5 down vs SG200	3.68561e-05	0.570404	-1.75314	tin3 down vs SG200	2.62848e-06	0.49452	-2.02216	tin4 down vs SG200	4.14918e-06	0.507446	-1.97065	tin5 down vs SG200	19.1927	4.15523	0.494858	1	0					0	0	0	0		0	0	0		0	0	0		0
10200	Zm.4465.1.A1_at	---	---	---	---	3.00527e-08	1.07509e-08	0.373513	-2.67729	D19a down vs SG200	0.000561489	0.673533	-1.48471	tin1.1-1.5 down vs SG200	3.00702e-05	0.589039	-1.69768	tin3 down vs SG200	1.40342e-07	0.441475	-2.26513	tin4 down vs SG200	9.07985e-06	0.555494	-1.8002	tin5 down vs SG200	31.955	5.92522	0.423825	1	0					0	0	0	0		0	0	0		0	0	0		0
17090	ZmAffx.64.1.S1_at	---	---	---	---	0.000628856	0.000100232	0.373443	-2.67778	D19a down vs SG200	0.0103141	0.572553	-1.74656	tin1.1-1.5 down vs SG200	0.00312667	0.513353	-1.94798	tin3 down vs SG200	0.00378754	0.52238	-1.91431	tin4 down vs SG200	0.0010061	0.463043	-2.15963	tin5 down vs SG200	7.03588	5.66267	1.83961	1	0					0	0	0	0		0	0	0		0	0	0		0
10182	Zm.4449.1.A1_at	100382176	cl6091_1a	LOC100382176	NM_001174936	0.000237807	1.35042e-05	0.372937	-2.68142	D19a down vs SG200	0.000132091	0.449867	-2.22288	tin1.1-1.5 down vs SG200	8.27367e-05	0.433382	-2.30744	tin3 down vs SG200	7.13323e-05	0.428236	-2.33516	tin4 down vs SG200	1.96057e-05	0.384949	-2.59775	tin5 down vs SG200	8.35214	4.66743	1.27733	1	10182	100382176	cl6091_1a	LOC100382176	NM_001174936	0.000237807	1.35042e-05	0.372937	-2.68142	D19a down vs SG200	0.000132091	0.449867	-2.22288	tin1.1-1.5 down vs SG200	8.27367e-05	0.433382	-2.30744	tin3 down vs SG200	7.13323e-05
14304	Zm.861.2.A1_a_at	542500	cenH3	centromeric histone H3	NM_001112050	0.00125861	0.000400741	0.371998	-2.68819	D19a down vs SG200	0.00083744	0.402372	-2.48526	tin1.1-1.5 down vs SG200	0.000377074	0.369577	-2.70579	tin3 down vs SG200	8.97915e-05	0.315986	-3.16469	tin4 down vs SG200	6.51793e-05	0.304863	-3.28016	tin5 down vs SG200	6.18666	6.66773	2.46345	1	14304	542500	cenH3	centromeric histone H3	NM_001112050	0.00125861	0.000400741	0.371998	-2.68819	D19a down vs SG200	0.00083744	0.402372	-2.48526	tin1.1-1.5 down vs SG200	0.000377074	0.369577	-2.70579	tin3 down vs SG200	8.97915e-05
3412	Zm.14076.2.A1_a_at	100279817 /// 100384063	LOC100384063 /// pco073706b	uncharacterized LOC100384063 /// LOC100279817	NM_001152772 /// NM_001176665	1.35065e-09	2.37788e-09	0.370177	-2.70141	D19a down vs SG200	0.000106871	0.652686	-1.53213	tin1.1-1.5 down vs SG200	1.11393e-05	0.591788	-1.68979	tin3 down vs SG200	1.62798e-07	0.479826	-2.08409	tin4 down vs SG200	3.78937e-08	0.441627	-2.26436	tin5 down vs SG200	48.4973	7.41574	0.349509	1	0					0	0	0	0		0	0	0		0	0	0		0
14578	Zm.8910.1.A1_at	100282343	pco107650	LOC100282343	NM_001155255	8.61657e-05	1.27273e-05	0.369192	-2.70862	D19a down vs SG200	2.50536e-05	0.391113	-2.55681	tin1.1-1.5 down vs SG200	2.88784e-05	0.395801	-2.52652	tin3 down vs SG200	3.01876e-06	0.324873	-3.07812	tin4 down vs SG200	1.22968e-05	0.368097	-2.71668	tin5 down vs SG200	9.90312	5.59027	1.29028	1	14578	100282343	pco107650	LOC100282343	NM_001155255	8.61657e-05	1.27273e-05	0.369192	-2.70862	D19a down vs SG200	2.50536e-05	0.391113	-2.55681	tin1.1-1.5 down vs SG200	2.88784e-05	0.395801	-2.52652	tin3 down vs SG200	3.01876e-06
11335	Zm.5451.1.S1_at	---	---	---	---	9.28482e-09	5.67106e-08	0.36903	-2.70981	D19a down vs SG200	0.000174089	0.600207	-1.66609	tin1.1-1.5 down vs SG200	3.48056e-05	0.551184	-1.81428	tin3 down vs SG200	8.7579e-07	0.444334	-2.25056	tin4 down vs SG200	7.13707e-06	0.504414	-1.9825	tin5 down vs SG200	37.4783	9.0401	0.551335	1	0					0	0	0	0		0	0	0		0	0	0		0
6931	Zm.18482.1.A1_at	100502375	LOC100502375	uncharacterized LOC100502375	NM_001196853	0.000733715	0.000768127	0.367131	-2.72382	D19a down vs SG200	0.000218995	0.317072	-3.15386	tin1.1-1.5 down vs SG200	2.98257e-05	0.248699	-4.02093	tin3 down vs SG200	0.000151906	0.303574	-3.29408	tin4 down vs SG200	0.000119526	0.294974	-3.39013	tin5 down vs SG200	6.84098	8.75532	2.92534	1	6931	100502375	LOC100502375	uncharacterized LOC100502375	NM_001196853	0.000733715	0.000768127	0.367131	-2.72382	D19a down vs SG200	0.000218995	0.317072	-3.15386	tin1.1-1.5 down vs SG200	2.98257e-05	0.248699	-4.02093	tin3 down vs SG200	0.000151906
12450	Zm.6354.2.A1_at	100192793	LOC100192793	uncharacterized LOC100192793	NM_001137986	0.000155862	5.32612e-06	0.365828	-2.73353	D19a down vs SG200	0.0113207	0.649893	-1.53872	tin1.1-1.5 down vs SG200	0.00994757	0.643819	-1.55323	tin3 down vs SG200	0.000236687	0.492017	-2.03245	tin4 down vs SG200	0.000568261	0.524435	-1.90681	tin5 down vs SG200	8.97431	4.45	1.1334	1	0					0	0	0	0		0	0	0		0	0	0		0
6601	Zm.18119.1.A1_at	---	---	---	---	0.000488612	6.09642e-05	0.365038	-2.73944	D19a down vs SG200	0.0765523	0.701568	-1.42538	tin1.1-1.5 down vs SG200	0.00664196	0.557946	-1.79229	tin3 down vs SG200	0.00167857	0.493804	-2.0251	tin4 down vs SG200	0.000397033	0.434105	-2.30359	tin5 down vs SG200	7.36268	5.63935	1.75071	1	0					0	0	0	0		0	0	0		0	0	0		0
7407	Zm.19213.1.S1_at	100192615	LOC100192615	uncharacterized LOC100192615	NM_001137830	7.97618e-05	0.000259616	0.364571	-2.74295	D19a down vs SG200	2.85934e-05	0.286813	-3.48659	tin1.1-1.5 down vs SG200	4.09681e-06	0.228493	-4.37651	tin3 down vs SG200	4.41414e-05	0.30108	-3.32137	tin4 down vs SG200	3.91068e-05	0.297053	-3.3664	tin5 down vs SG200	10.0292	10.2614	2.33865	1	7407	100192615	LOC100192615	uncharacterized LOC100192615	NM_001137830	7.97618e-05	0.000259616	0.364571	-2.74295	D19a down vs SG200	2.85934e-05	0.286813	-3.48659	tin1.1-1.5 down vs SG200	4.09681e-06	0.228493	-4.37651	tin3 down vs SG200	4.41414e-05
1832	Zm.12396.1.S1_at	100304006	LOC100304006	uncharacterized LOC100304006	---	9.65573e-07	6.69464e-06	0.363753	-2.74912	D19a down vs SG200	0.49947	0.898798	-1.1126	tin1.1-1.5 down vs SG200	0.115602	0.773434	-1.29293	tin3 down vs SG200	6.60265e-05	0.438255	-2.28178	tin4 down vs SG200	0.000211695	0.479282	-2.08645	tin5 down vs SG200	19.6577	10.2429	1.191	1	0					0	0	0	0		0	0	0		0	0	0		0
2759	Zm.13485.1.S1_at	---	---	---	---	3.1878e-05	4.68698e-06	0.363612	-2.75018	D19a down vs SG200	0.00138812	0.560659	-1.78361	tin1.1-1.5 down vs SG200	0.000382038	0.511134	-1.95644	tin3 down vs SG200	6.36017e-05	0.447579	-2.23424	tin4 down vs SG200	5.37337e-05	0.441867	-2.26312	tin5 down vs SG200	11.6216	5.70988	1.12301	1	0					0	0	0	0		0	0	0		0	0	0		0
13753	Zm.7750.4.S1_at	542239	TUBB6	Beta-6 tubulin	NM_001111847	0.00131589	8.25995e-05	0.363188	-2.7534	D19a down vs SG200	0.00358979	0.516716	-1.9353	tin1.1-1.5 down vs SG200	8.36163e-05	0.36362	-2.75012	tin3 down vs SG200	0.000197664	0.394959	-2.53191	tin4 down vs SG200	0.000807843	0.450555	-2.21949	tin5 down vs SG200	6.13456	5.02862	1.87365	1	0					0	0	0	0		0	0	0		0	0	0		0
4853	Zm.16213.1.S1_at	100216627	LOC100216627	uncharacterized LOC100216627	NM_001143040	0.000722476	0.000165046	0.36235	-2.75977	D19a down vs SG200	0.0156153	0.570034	-1.75428	tin1.1-1.5 down vs SG200	0.000536561	0.408156	-2.45004	tin3 down vs SG200	0.00016197	0.361652	-2.76509	tin4 down vs SG200	0.000138005	0.355756	-2.81091	tin5 down vs SG200	6.86032	6.47372	2.15691	1	0					0	0	0	0		0	0	0		0	0	0		0
17256	ZmAffx.737.1.A1_at	100283324 /// 100284711	LOC100283324 /// LOC100284711	ras-related protein Rab11C /// ras-related protein Rab11C	NM_001157606 /// NM_001159469	1.2352e-07	2.71741e-08	0.362175	-2.7611	D19a down vs SG200	0.000355228	0.632665	-1.58062	tin1.1-1.5 down vs SG200	0.00026992	0.624166	-1.60214	tin3 down vs SG200	6.3211e-07	0.447666	-2.23381	tin4 down vs SG200	1.97184e-06	0.47959	-2.08512	tin5 down vs SG200	26.2973	5.91898	0.514467	1	0					0	0	0	0		0	0	0		0	0	0		0
4569	Zm.15825.2.S1_x_at	100283442	LOC100283442	Glucan endo-1,3-beta-glucosidase A6	NM_001156343	0.00595303	0.000336665	0.361778	-2.76412	D19a down vs SG200	0.00566633	0.488997	-2.045	tin1.1-1.5 down vs SG200	0.00444505	0.476517	-2.09856	tin3 down vs SG200	0.000154838	0.332275	-3.00956	tin4 down vs SG200	0.000961204	0.404975	-2.46929	tin5 down vs SG200	4.51944	4.95973	2.50839	1	4569	100283442	LOC100283442	Glucan endo-1,3-beta-glucosidase A6	NM_001156343	0.00595303	0.000336665	0.361778	-2.76412	D19a down vs SG200	0.00566633	0.488997	-2.045	tin1.1-1.5 down vs SG200	0.00444505	0.476517	-2.09856	tin3 down vs SG200	0.000154838
10437	Zm.4654.1.A1_x_at	100272406	LOC100272406	uncharacterized LOC100272406	NM_001146884	0.000707392	0.000158024	0.361555	-2.76583	D19a down vs SG200	0.00194032	0.464292	-2.15382	tin1.1-1.5 down vs SG200	0.00012401	0.352674	-2.83548	tin3 down vs SG200	0.000405572	0.397704	-2.51443	tin4 down vs SG200	0.000204265	0.371139	-2.69441	tin5 down vs SG200	6.88682	6.46996	2.14736	1	10437	100272406	LOC100272406	uncharacterized LOC100272406	NM_001146884	0.000707392	0.000158024	0.361555	-2.76583	D19a down vs SG200	0.00194032	0.464292	-2.15382	tin1.1-1.5 down vs SG200	0.00012401	0.352674	-2.83548	tin3 down vs SG200	0.000405572
9177	Zm.3585.1.A1_at	100193968	pco119358	LOC100193968	NM_001139036	2.32132e-07	9.76062e-06	0.361042	-2.76976	D19a down vs SG200	0.058304	0.720718	-1.38751	tin1.1-1.5 down vs SG200	0.0182535	0.655637	-1.52523	tin3 down vs SG200	4.16324e-05	0.408268	-2.44937	tin4 down vs SG200	0.000186699	0.46076	-2.17033	tin5 down vs SG200	24.0766	13.5726	1.28851	1	0					0	0	0	0		0	0	0		0	0	0		0
13483	Zm.7339.1.S1_at	541938	orc2	origin recognition complex subunit 2	NM_001111601	0.000365895	7.87783e-05	0.360718	-2.77225	D19a down vs SG200	0.0185334	0.601272	-1.66314	tin1.1-1.5 down vs SG200	0.00700911	0.548835	-1.82204	tin3 down vs SG200	0.000943354	0.456274	-2.19167	tin4 down vs SG200	0.000786712	0.448673	-2.22879	tin5 down vs SG200	7.74973	6.38022	1.88179	1	0					0	0	0	0		0	0	0		0	0	0		0
7721	Zm.2163.1.S1_at	100277220	umc1135	LOC100277220	NM_001150853	0.00257849	0.000332231	0.360374	-2.7749	D19a down vs SG200	0.0240808	0.5714	-1.75009	tin1.1-1.5 down vs SG200	0.0143849	0.539792	-1.85257	tin3 down vs SG200	0.000214856	0.343598	-2.91038	tin4 down vs SG200	0.000315413	0.358341	-2.79064	tin5 down vs SG200	5.37952	5.93206	2.52048	1	0					0	0	0	0		0	0	0		0	0	0		0
582	Zm.1039.1.A1_a_at	100275048 /// 100275674 /// 100278620 /// 100279145	LOC100275048 /// LOC100275674 /// LOC100278620 /// LOC100279145	uncharacterized LOC100275048 /// uncharacterized LOC100275674 /// uncharacterized LOC10	NM_001149703 /// NM_001151840 /// NM_001152181 /// NM_001159435	2.04153e-05	1.50064e-06	0.359999	-2.77778	D19a down vs SG200	0.014817	0.685952	-1.45783	tin1.1-1.5 down vs SG200	0.00500288	0.638324	-1.5666	tin3 down vs SG200	8.14707e-06	0.410952	-2.43338	tin4 down vs SG200	1.87091e-05	0.437104	-2.28779	tin5 down vs SG200	12.4628	5.19093	0.952033	1	0					0	0	0	0		0	0	0		0	0	0		0
11297	Zm.542.1.S1_at	541829	gst11	glutathione transferase11	NM_001111510	0.00363402	0.000171428	0.359972	-2.778	D19a down vs SG200	0.00206326	0.462644	-2.16149	tin1.1-1.5 down vs SG200	0.0004932	0.400965	-2.49398	tin3 down vs SG200	0.000404005	0.392958	-2.5448	tin4 down vs SG200	0.000201136	0.365954	-2.73259	tin5 down vs SG200	5.01672	4.83251	2.20179	1	11297	541829	gst11	glutathione transferase11	NM_001111510	0.00363402	0.000171428	0.359972	-2.778	D19a down vs SG200	0.00206326	0.462644	-2.16149	tin1.1-1.5 down vs SG200	0.0004932	0.400965	-2.49398	tin3 down vs SG200	0.000404005
8464	Zm.2895.8.S1_a_at	100280597	LOC100280597	60S ribosomal protein L44	NM_001153516	4.03531e-06	1.25267e-07	0.359497	-2.78167	D19a down vs SG200	9.29225e-06	0.482884	-2.07089	tin1.1-1.5 down vs SG200	1.32963e-06	0.425746	-2.34882	tin3 down vs SG200	1.14927e-06	0.421556	-2.37216	tin4 down vs SG200	4.83948e-06	0.46345	-2.15773	tin5 down vs SG200	15.9459	4.55156	0.652428	1	8464	100280597	LOC100280597	60S ribosomal protein L44	NM_001153516	4.03531e-06	1.25267e-07	0.359497	-2.78167	D19a down vs SG200	9.29225e-06	0.482884	-2.07089	tin1.1-1.5 down vs SG200	1.32963e-06	0.425746	-2.34882	tin3 down vs SG200	1.14927e-06
11815	Zm.587.1.A1_at	541827	met2a	DNA cytosine methyltransferase MET2a	NM_001111508	0.000734248	3.22684e-05	0.359274	-2.78339	D19a down vs SG200	0.0030147	0.534676	-1.87029	tin1.1-1.5 down vs SG200	0.00221609	0.520891	-1.91979	tin3 down vs SG200	0.000138593	0.410081	-2.43854	tin4 down vs SG200	0.000439524	0.453655	-2.20432	tin5 down vs SG200	6.84007	4.80568	1.60589	1	0					0	0	0	0		0	0	0		0	0	0		0
9981	Zm.4284.1.A1_at	100193400	LOC100193400	uncharacterized LOC100193400	NM_001138525	6.57946e-07	6.36525e-07	0.357896	-2.79411	D19a down vs SG200	0.00081888	0.586513	-1.70499	tin1.1-1.5 down vs SG200	0.000378616	0.558995	-1.78892	tin3 down vs SG200	1.47538e-06	0.382135	-2.61687	tin4 down vs SG200	1.62136e-05	0.45473	-2.19911	tin5 down vs SG200	20.7708	7.64956	0.841792	1	0					0	0	0	0		0	0	0		0	0	0		0
5288	Zm.16781.1.A1_at	100279993	IDP1466	LOC100279993	NM_001152941	1.52738e-05	2.38281e-07	0.357641	-2.7961	D19a down vs SG200	0.00560039	0.680163	-1.47024	tin1.1-1.5 down vs SG200	0.00125551	0.624475	-1.60134	tin3 down vs SG200	9.83037e-06	0.4658	-2.14684	tin4 down vs SG200	9.15252e-06	0.463627	-2.15691	tin5 down vs SG200	13.0359	4.13789	0.725537	1	0					0	0	0	0		0	0	0		0	0	0		0
2951	Zm.13659.1.A1_at	---	---	---	---	5.6158e-06	7.82396e-07	0.357516	-2.79707	D19a down vs SG200	0.00296022	0.629876	-1.58761	tin1.1-1.5 down vs SG200	5.06396e-05	0.485158	-2.06118	tin3 down vs SG200	3.67297e-06	0.402907	-2.48196	tin4 down vs SG200	3.22215e-05	0.470486	-2.12546	tin5 down vs SG200	15.1779	5.78368	0.87099	1	0					0	0	0	0		0	0	0		0	0	0		0
3687	Zm.14485.1.A1_at	100217209	LOC100217209	uncharacterized LOC100217209	---	4.77875e-07	3.27308e-07	0.357418	-2.79785	D19a down vs SG200	0.00082965	0.602344	-1.66018	tin1.1-1.5 down vs SG200	8.79675e-05	0.5262	-1.90042	tin3 down vs SG200	5.02734e-06	0.436663	-2.29009	tin4 down vs SG200	4.77374e-06	0.435108	-2.29828	tin5 down vs SG200	21.7402	7.24916	0.762159	1	0					0	0	0	0		0	0	0		0	0	0		0
533	Zm.10343.1.S1_at	541954	mez1	enhancer of zeste1	NM_001111608	9.59592e-07	5.41242e-07	0.357027	-2.80091	D19a down vs SG200	0.00017275	0.535322	-1.86804	tin1.1-1.5 down vs SG200	6.69188e-05	0.503755	-1.98509	tin3 down vs SG200	1.066e-06	0.376426	-2.65657	tin4 down vs SG200	2.22894e-06	0.397989	-2.51263	tin5 down vs SG200	19.6753	7.10038	0.824863	1	0					0	0	0	0		0	0	0		0	0	0		0
17171	ZmAffx.682.1.A1_at	100272971	si606073e06	LOC100272971	NM_001147422	4.91317e-06	3.69702e-07	0.356341	-2.8063	D19a down vs SG200	0.00243211	0.638057	-1.56726	tin1.1-1.5 down vs SG200	0.000122566	0.532991	-1.87621	tin3 down vs SG200	2.03356e-06	0.4053	-2.46731	tin4 down vs SG200	2.27902e-05	0.47876	-2.08873	tin5 down vs SG200	15.4847	5.29077	0.780975	1	0					0	0	0	0		0	0	0		0	0	0		0
14476	Zm.8801.1.A1_at	100037767	psei6	cystatin6	NM_001112478	1.34549e-06	3.77703e-07	0.356063	-2.80849	D19a down vs SG200	0.000507272	0.580489	-1.72269	tin1.1-1.5 down vs SG200	3.81731e-07	0.356361	-2.80615	tin3 down vs SG200	1.97175e-07	0.338015	-2.95845	tin4 down vs SG200	1.65278e-07	0.333178	-3.0014	tin5 down vs SG200	18.7369	6.43261	0.784716	1	0					0	0	0	0		0	0	0		0	0	0		0
7288	Zm.19114.1.A1_at	100272698	LOC100272698	uncharacterized LOC100272698	NM_001147152	1.85441e-08	1.13525e-07	0.355429	-2.8135	D19a down vs SG200	0.000250496	0.584519	-1.71081	tin1.1-1.5 down vs SG200	0.000110527	0.558104	-1.79178	tin3 down vs SG200	3.3682e-08	0.322892	-3.09701	tin4 down vs SG200	1.54889e-05	0.496989	-2.01212	tin5 down vs SG200	34.1278	9.81506	0.657366	1	0					0	0	0	0		0	0	0		0	0	0		0
12011	Zm.6027.1.A1_at	100275601	pco078885	LOC100275601	NM_001149651	6.73947e-07	7.4305e-08	0.354974	-2.81711	D19a down vs SG200	6.73651e-06	0.482517	-2.07246	tin1.1-1.5 down vs SG200	8.4982e-07	0.422479	-2.36698	tin3 down vs SG200	3.83817e-07	0.400073	-2.49955	tin4 down vs SG200	1.89095e-07	0.380427	-2.62862	tin5 down vs SG200	20.6995	5.60667	0.619108	1	12011	100275601	pco078885	LOC100275601	NM_001149651	6.73947e-07	7.4305e-08	0.354974	-2.81711	D19a down vs SG200	6.73651e-06	0.482517	-2.07246	tin1.1-1.5 down vs SG200	8.4982e-07	0.422479	-2.36698	tin3 down vs SG200	3.83817e-07
12472	Zm.6370.1.A1_at	---	---	---	---	2.28529e-06	5.32782e-07	0.353728	-2.82703	D19a down vs SG200	5.14839e-06	0.420209	-2.37977	tin1.1-1.5 down vs SG200	2.43842e-07	0.331883	-3.01311	tin3 down vs SG200	9.03115e-07	0.368788	-2.71159	tin4 down vs SG200	1.09197e-07	0.310014	-3.22566	tin5 down vs SG200	17.3432	6.35667	0.837767	1	12472	---	---	---	---	2.28529e-06	5.32782e-07	0.353728	-2.82703	D19a down vs SG200	5.14839e-06	0.420209	-2.37977	tin1.1-1.5 down vs SG200	2.43842e-07	0.331883	-3.01311	tin3 down vs SG200	9.03115e-07
1722	Zm.12265.1.A1_at	100193703	umc1101	LOC100193703	NM_001138795	0.00175324	0.000210037	0.353647	-2.82768	D19a down vs SG200	0.000550041	0.391504	-2.55425	tin1.1-1.5 down vs SG200	0.00014453	0.339745	-2.94338	tin3 down vs SG200	0.000241132	0.35889	-2.78637	tin4 down vs SG200	0.000184873	0.348853	-2.86654	tin5 down vs SG200	5.80513	6.03236	2.37518	1	1722	100193703	umc1101	LOC100193703	NM_001138795	0.00175324	0.000210037	0.353647	-2.82768	D19a down vs SG200	0.000550041	0.391504	-2.55425	tin1.1-1.5 down vs SG200	0.00014453	0.339745	-2.94338	tin3 down vs SG200	0.000241132
5063	Zm.16489.1.S1_at	542541	thl1	thiolase1	---	3.82745e-10	3.69671e-07	0.35339	-2.82974	D19a down vs SG200	0.0445238	0.759726	-1.31626	tin1.1-1.5 down vs SG200	0.00757283	0.68048	-1.46955	tin3 down vs SG200	3.89936e-06	0.421696	-2.37138	tin4 down vs SG200	2.09475e-05	0.473276	-2.11293	tin5 down vs SG200	57.281	19.8881	0.793606	1	0					0	0	0	0		0	0	0		0	0	0		0
7484	Zm.19311.1.A1_at	100282073	LOC100282073	AT-hook protein 1	NM_001154986	2.59838e-06	1.03534e-06	0.352472	-2.8371	D19a down vs SG200	0.000139283	0.506641	-1.97379	tin1.1-1.5 down vs SG200	4.13377e-05	0.465921	-2.14629	tin3 down vs SG200	1.62729e-06	0.36563	-2.73501	tin4 down vs SG200	2.90512e-06	0.382796	-2.61235	tin5 down vs SG200	17.019	6.96418	0.935317	1	0					0	0	0	0		0	0	0		0	0	0		0
7639	Zm.2064.1.A1_at	100382452	TIDP3300	LOC100382452	NM_001175193	6.93428e-05	7.41359e-06	0.352305	-2.83845	D19a down vs SG200	0.000277623	0.475201	-2.10437	tin1.1-1.5 down vs SG200	3.76955e-06	0.33163	-3.01541	tin3 down vs SG200	1.92221e-05	0.382564	-2.61394	tin4 down vs SG200	1.16127e-05	0.36639	-2.72933	tin5 down vs SG200	10.2608	5.78867	1.2895	1	7639	100382452	TIDP3300	LOC100382452	NM_001175193	6.93428e-05	7.41359e-06	0.352305	-2.83845	D19a down vs SG200	0.000277623	0.475201	-2.10437	tin1.1-1.5 down vs SG200	3.76955e-06	0.33163	-3.01541	tin3 down vs SG200	1.92221e-05
11173	Zm.5311.1.A1_at	100274751	LOC100274751	uncharacterized LOC100274751	NM_001149043	1.1442e-05	9.31129e-06	0.352029	-2.84067	D19a down vs SG200	0.000131323	0.440708	-2.26908	tin1.1-1.5 down vs SG200	2.03964e-05	0.377101	-2.65181	tin3 down vs SG200	2.86009e-05	0.388211	-2.57592	tin4 down vs SG200	5.96742e-06	0.338223	-2.95663	tin5 down vs SG200	13.6273	8.00331	1.3424	1	11173	100274751	LOC100274751	uncharacterized LOC100274751	NM_001149043	1.1442e-05	9.31129e-06	0.352029	-2.84067	D19a down vs SG200	0.000131323	0.440708	-2.26908	tin1.1-1.5 down vs SG200	2.03964e-05	0.377101	-2.65181	tin3 down vs SG200	2.86009e-05
3682	Zm.14476.2.S1_at	606412	pdi4	protein disulfide isomerase4	NM_001112287	3.14483e-09	1.5737e-07	0.351731	-2.84308	D19a down vs SG200	0.0277957	0.750293	-1.33281	tin1.1-1.5 down vs SG200	0.0283405	0.75116	-1.33127	tin3 down vs SG200	1.2627e-05	0.478753	-2.08876	tin4 down vs SG200	0.000984146	0.62029	-1.61215	tin5 down vs SG200	43.3386	13.3496	0.704071	1	0					0	0	0	0		0	0	0		0	0	0		0
9746	Zm.4077.2.A1_at	100285962	LOC100285962	Rho GDP-dissociation inhibitor 1	NM_001158851	4.1019e-05	2.2462e-06	0.351695	-2.84337	D19a down vs SG200	0.00318639	0.603243	-1.65771	tin1.1-1.5 down vs SG200	0.00126511	0.56595	-1.76694	tin3 down vs SG200	4.18746e-06	0.370377	-2.69995	tin4 down vs SG200	3.59908e-05	0.438496	-2.28052	tin5 down vs SG200	11.1658	5.19017	1.06247	1	0					0	0	0	0		0	0	0		0	0	0		0
5151	Zm.16535.2.A1_at	---	---	---	---	0.00405377	0.000114686	0.351151	-2.84778	D19a down vs SG200	0.0151659	0.570201	-1.75377	tin1.1-1.5 down vs SG200	0.00293853	0.484846	-2.06251	tin3 down vs SG200	0.00121681	0.444759	-2.24841	tin4 down vs SG200	0.00102257	0.437229	-2.28713	tin5 down vs SG200	4.90415	4.57464	2.13214	1	0					0	0	0	0		0	0	0		0	0	0		0
10955	Zm.5089.1.A1_at	100381837	LOC100381837	uncharacterized LOC100381837	NM_001174629	0.0111589	0.000605674	0.350267	-2.85496	D19a down vs SG200	0.0074342	0.469876	-2.12822	tin1.1-1.5 down vs SG200	0.00264923	0.416388	-2.40161	tin3 down vs SG200	0.000899708	0.36698	-2.72494	tin4 down vs SG200	0.000865452	0.36531	-2.7374	tin5 down vs SG200	3.92521	5.21598	3.03735	1	10955	100381837	LOC100381837	uncharacterized LOC100381837	NM_001174629	0.0111589	0.000605674	0.350267	-2.85496	D19a down vs SG200	0.0074342	0.469876	-2.12822	tin1.1-1.5 down vs SG200	0.00264923	0.416388	-2.40161	tin3 down vs SG200	0.000899708
12972	Zm.6798.1.A1_at	100381576	rel2	ramosa 1 enhancer locus 2	NM_001174401	7.35884e-07	1.28229e-06	0.349563	-2.86072	D19a down vs SG200	0.0291569	0.714575	-1.39943	tin1.1-1.5 down vs SG200	0.0420011	0.733424	-1.36347	tin3 down vs SG200	7.20909e-07	0.333005	-3.00295	tin4 down vs SG200	0.000338059	0.529331	-1.88918	tin5 down vs SG200	20.4405	8.78918	0.982833	1	0					0	0	0	0		0	0	0		0	0	0		0
11462	Zm.5564.1.A1_at	---	---	---	---	0.000380853	6.02676e-05	0.349344	-2.86251	D19a down vs SG200	0.000182639	0.389186	-2.56947	tin1.1-1.5 down vs SG200	0.00010046	0.367332	-2.72233	tin3 down vs SG200	4.08457e-05	0.336055	-2.9757	tin4 down vs SG200	9.37172e-06	0.288733	-3.46341	tin5 down vs SG200	7.6953	6.40547	1.9026	1	11462	---	---	---	---	0.000380853	6.02676e-05	0.349344	-2.86251	D19a down vs SG200	0.000182639	0.389186	-2.56947	tin1.1-1.5 down vs SG200	0.00010046	0.367332	-2.72233	tin3 down vs SG200	4.08457e-05
12875	Zm.6721.12.A1_s_at	100192931	H4C14	histone H4	NM_001138113	0.000362984	2.27433e-05	0.34927	-2.86311	D19a down vs SG200	0.0626405	0.69958	-1.42943	tin1.1-1.5 down vs SG200	0.00442929	0.553839	-1.80558	tin3 down vs SG200	8.46162e-05	0.393949	-2.5384	tin4 down vs SG200	0.00018727	0.422688	-2.36581	tin5 down vs SG200	7.76061	5.40625	1.59229	1	0					0	0	0	0		0	0	0		0	0	0		0
3418	Zm.14080.1.A1_at	100383902	si687008e06	LOC100383902	NM_001176526	2.86462e-05	4.90854e-06	0.348072	-2.87297	D19a down vs SG200	0.00269312	0.573123	-1.74483	tin1.1-1.5 down vs SG200	3.58249e-05	0.411506	-2.4301	tin3 down vs SG200	7.353e-05	0.435911	-2.29405	tin4 down vs SG200	0.000219853	0.474756	-2.10635	tin5 down vs SG200	11.8192	6.36783	1.23148	1	0					0	0	0	0		0	0	0		0	0	0		0
11467	Zm.5568.1.S1_at	100283140	pco119915	LOC100283140	NM_001156042	1.4653e-10	1.68564e-09	0.347641	-2.87653	D19a down vs SG200	0.0468172	0.829376	-1.20573	tin1.1-1.5 down vs SG200	0.000768143	0.697949	-1.43277	tin3 down vs SG200	2.53474e-07	0.478301	-2.09073	tin4 down vs SG200	4.81001e-07	0.495383	-2.01864	tin5 down vs SG200	64.9612	10.7079	0.376767	1	0					0	0	0	0		0	0	0		0	0	0		0
4568	Zm.15825.2.S1_at	100283442	LOC100283442	Glucan endo-1,3-beta-glucosidase A6	NM_001156343	0.00400279	0.000162917	0.347285	-2.87948	D19a down vs SG200	0.00161341	0.44089	-2.26814	tin1.1-1.5 down vs SG200	0.000743494	0.407137	-2.45618	tin3 down vs SG200	0.000639676	0.400856	-2.49466	tin4 down vs SG200	0.000187553	0.352525	-2.83667	tin5 down vs SG200	4.91711	5.02316	2.33501	1	4568	100283442	LOC100283442	Glucan endo-1,3-beta-glucosidase A6	NM_001156343	0.00400279	0.000162917	0.347285	-2.87948	D19a down vs SG200	0.00161341	0.44089	-2.26814	tin1.1-1.5 down vs SG200	0.000743494	0.407137	-2.45618	tin3 down vs SG200	0.000639676
4544	Zm.15803.1.A1_at	---	---	---	---	2.95548e-05	1.8101e-07	0.345958	-2.89052	D19a down vs SG200	0.000260911	0.566641	-1.76479	tin1.1-1.5 down vs SG200	0.0001693	0.552203	-1.81093	tin3 down vs SG200	9.34825e-05	0.532715	-1.87718	tin4 down vs SG200	1.22365e-05	0.468529	-2.13434	tin5 down vs SG200	11.7612	3.81746	0.7419	1	0					0	0	0	0		0	0	0		0	0	0		0
12871	Zm.672.1.A1_at	541909	expB4	beta-expansin 4	NM_001111573	1.54869e-06	2.06301e-07	0.345573	-2.89374	D19a down vs SG200	1.71554e-06	0.405737	-2.46465	tin1.1-1.5 down vs SG200	1.13967e-07	0.329362	-3.03617	tin3 down vs SG200	4.25384e-06	0.432599	-2.31161	tin4 down vs SG200	4.53593e-08	0.304782	-3.28103	tin5 down vs SG200	18.3578	6.08931	0.758175	1	12871	541909	expB4	beta-expansin 4	NM_001111573	1.54869e-06	2.06301e-07	0.345573	-2.89374	D19a down vs SG200	1.71554e-06	0.405737	-2.46465	tin1.1-1.5 down vs SG200	1.13967e-07	0.329362	-3.03617	tin3 down vs SG200	4.25384e-06
12313	Zm.6239.1.S1_a_at	100274136	LOC100274136	uncharacterized LOC100274136	NM_001148514	7.94727e-07	7.76898e-07	0.345446	-2.89481	D19a down vs SG200	0.000488386	0.55195	-1.81176	tin1.1-1.5 down vs SG200	4.90665e-05	0.472736	-2.11535	tin3 down vs SG200	5.84482e-06	0.405178	-2.46805	tin4 down vs SG200	9.20493e-06	0.419191	-2.38555	tin5 down vs SG200	20.2161	8.21751	0.929105	1	0					0	0	0	0		0	0	0		0	0	0		0
12531	Zm.6419.1.A1_at	100282604	gpm65	LOC100282604	NM_001155512	6.72203e-07	5.94255e-07	0.344471	-2.903	D19a down vs SG200	2.00823e-05	0.45029	-2.22079	tin1.1-1.5 down vs SG200	9.64339e-08	0.294539	-3.39513	tin3 down vs SG200	8.43839e-08	0.291005	-3.43636	tin4 down vs SG200	3.08689e-08	0.264978	-3.7739	tin5 down vs SG200	20.7072	8.11749	0.896029	1	12531	100282604	gpm65	LOC100282604	NM_001155512	6.72203e-07	5.94255e-07	0.344471	-2.903	D19a down vs SG200	2.00823e-05	0.45029	-2.22079	tin1.1-1.5 down vs SG200	9.64339e-08	0.294539	-3.39513	tin3 down vs SG200	8.43839e-08
3303	Zm.13966.2.S1_a_at	100274039	hsp3	heat shock protein3	NM_001148421	4.83327e-07	1.84517e-07	0.344242	-2.90493	D19a down vs SG200	9.04898e-06	0.457116	-2.18763	tin1.1-1.5 down vs SG200	2.961e-06	0.423531	-2.3611	tin3 down vs SG200	8.03406e-07	0.385527	-2.59385	tin4 down vs SG200	3.98252e-07	0.365621	-2.73507	tin5 down vs SG200	21.7052	7.13171	0.75102	1	3303	100274039	hsp3	heat shock protein3	NM_001148421	4.83327e-07	1.84517e-07	0.344242	-2.90493	D19a down vs SG200	9.04898e-06	0.457116	-2.18763	tin1.1-1.5 down vs SG200	2.961e-06	0.423531	-2.3611	tin3 down vs SG200	8.03406e-07
11958	Zm.599.1.S1_x_at	542060	et5	chromomethylase	NM_001111697	4.33084e-05	4.25841e-06	0.343812	-2.90857	D19a down vs SG200	0.000660197	0.516131	-1.93749	tin1.1-1.5 down vs SG200	4.28584e-05	0.417574	-2.39479	tin3 down vs SG200	1.59546e-05	0.385064	-2.59697	tin4 down vs SG200	8.84975e-06	0.366355	-2.72959	tin5 down vs SG200	11.0694	5.96191	1.23107	1	0					0	0	0	0		0	0	0		0	0	0		0
204	Zm.10013.1.A1_at	100284336	LOC100284336	chemocyanin	NM_001157231	1.36691e-09	9.8633e-06	0.343422	-2.91187	D19a down vs SG200	0.129867	1.30904	1.30904	tin1.1-1.5 up vs SG200	0.0466787	0.695206	-1.43842	tin3 down vs SG200	2.50744e-05	0.373439	-2.67782	tin4 down vs SG200	0.00127941	0.518215	-1.9297	tin5 down vs SG200	48.4204	30.0967	1.42073	1	0					0	0	0	0		0	0	0		0	0	0		0
8040	Zm.2469.1.A1_at	100285150	LOC100285150	novel plant SNARE 11	NM_001158044	1.17345e-07	1.39337e-07	0.342704	-2.91797	D19a down vs SG200	0.000302466	0.575024	-1.73906	tin1.1-1.5 down vs SG200	0.000186615	0.558906	-1.78921	tin3 down vs SG200	2.97501e-06	0.429762	-2.32687	tin4 down vs SG200	4.87058e-06	0.444424	-2.2501	tin5 down vs SG200	26.4857	8.41553	0.726261	1	0					0	0	0	0		0	0	0		0	0	0		0
5295	Zm.16785.2.S1_at	542600	ubc7	Ubiquitin-conjugating enzyme protein E2	NM_001112135	1.9292e-08	1.9348e-07	0.342347	-2.92101	D19a down vs SG200	8.70292e-07	0.384617	-2.59999	tin1.1-1.5 down vs SG200	5.97298e-07	0.373866	-2.67476	tin3 down vs SG200	2.38429e-06	0.413949	-2.41576	tin4 down vs SG200	1.09971e-06	0.391356	-2.55522	tin5 down vs SG200	33.9449	11.3495	0.764228	1	5295	542600	ubc7	Ubiquitin-conjugating enzyme protein E2	NM_001112135	1.9292e-08	1.9348e-07	0.342347	-2.92101	D19a down vs SG200	8.70292e-07	0.384617	-2.59999	tin1.1-1.5 down vs SG200	5.97298e-07	0.373866	-2.67476	tin3 down vs SG200	2.38429e-06
11356	Zm.5467.1.A1_at	100273978	cl18116_1	LOC100273978	NM_001148364	2.85965e-05	7.76538e-05	0.342106	-2.92307	D19a down vs SG200	0.145544	0.732011	-1.3661	tin1.1-1.5 down vs SG200	0.0193205	0.588469	-1.69932	tin3 down vs SG200	0.00100689	0.441327	-2.26589	tin4 down vs SG200	0.00249814	0.481851	-2.07533	tin5 down vs SG200	11.8224	10.7412	2.07669	1	0					0	0	0	0		0	0	0		0	0	0		0
2207	Zm.1288.1.A1_a_at	542732	crt2	calreticulin2	NM_001112242	5.19038e-09	1.73697e-08	0.34154	-2.92791	D19a down vs SG200	6.20337e-05	0.571943	-1.74843	tin1.1-1.5 down vs SG200	1.32075e-06	0.459691	-2.17537	tin3 down vs SG200	6.52248e-06	0.505415	-1.97857	tin4 down vs SG200	1.06862e-06	0.453709	-2.20405	tin5 down vs SG200	40.5278	9.57287	0.539898	1	0					0	0	0	0		0	0	0		0	0	0		0
3794	Zm.1458.1.S1_at	100275716	LOC100275716	uncharacterized LOC100275716	---	2.59065e-11	8.68362e-06	0.340744	-2.93475	D19a down vs SG200	0.388365	0.861562	-1.16068	tin1.1-1.5 down vs SG200	0.00339659	0.561411	-1.78123	tin3 down vs SG200	0.000180287	0.443239	-2.25612	tin4 down vs SG200	6.74383e-05	0.408199	-2.44978	tin5 down vs SG200	81.3832	50.2252	1.41062	1	0					0	0	0	0		0	0	0		0	0	0		0
12938	Zm.6768.1.S1_at	100281363	LOC100281363	anther-specific proline-rich protein APG	NM_001154281	0.0030892	0.000602112	0.340661	-2.93547	D19a down vs SG200	0.00291868	0.411821	-2.42824	tin1.1-1.5 down vs SG200	0.000179511	0.293669	-3.40519	tin3 down vs SG200	0.000390269	0.323156	-3.09448	tin4 down vs SG200	0.000202946	0.298177	-3.35371	tin5 down vs SG200	5.18665	7.25285	3.19627	1	12938	100281363	LOC100281363	anther-specific proline-rich protein APG	NM_001154281	0.0030892	0.000602112	0.340661	-2.93547	D19a down vs SG200	0.00291868	0.411821	-2.42824	tin1.1-1.5 down vs SG200	0.000179511	0.293669	-3.40519	tin3 down vs SG200	0.000390269
6336	Zm.17856.2.A1_at	100272418	LOC100272418	uncharacterized LOC100272418	---	7.28274e-06	5.05287e-07	0.340388	-2.93782	D19a down vs SG200	0.000765964	0.574652	-1.74018	tin1.1-1.5 down vs SG200	0.000110667	0.506677	-1.97364	tin3 down vs SG200	2.28281e-05	0.454867	-2.19844	tin4 down vs SG200	7.36177e-05	0.493019	-2.02832	tin5 down vs SG200	14.5957	5.70603	0.893575	1	0					0	0	0	0		0	0	0		0	0	0		0
8115	Zm.2545.1.A1_at	100191420	LOC100191420	uncharacterized LOC100191420	NM_001136854	0.000534006	0.000112524	0.339888	-2.94214	D19a down vs SG200	9.12255e-05	0.332397	-3.00845	tin1.1-1.5 down vs SG200	8.83939e-05	0.331282	-3.01857	tin3 down vs SG200	4.178e-05	0.305546	-3.27282	tin4 down vs SG200	6.76372e-05	0.321923	-3.10634	tin5 down vs SG200	7.24649	7.16048	2.25858	1	8115	100191420	LOC100191420	uncharacterized LOC100191420	NM_001136854	0.000534006	0.000112524	0.339888	-2.94214	D19a down vs SG200	9.12255e-05	0.332397	-3.00845	tin1.1-1.5 down vs SG200	8.83939e-05	0.331282	-3.01857	tin3 down vs SG200	4.178e-05
3701	Zm.14497.15.A1_x_at	100193014	his2b2	Histone2b2	NM_001138182	3.14426e-05	2.99208e-06	0.338779	-2.95178	D19a down vs SG200	0.00489305	0.603873	-1.65598	tin1.1-1.5 down vs SG200	0.000130664	0.461539	-2.16666	tin3 down vs SG200	3.0178e-05	0.411433	-2.43053	tin4 down vs SG200	1.27817e-05	0.383565	-2.60712	tin5 down vs SG200	11.6469	6.08476	1.19414	1	0					0	0	0	0		0	0	0		0	0	0		0
17305	ZmAffx.760.1.A1_at	---	---	---	---	0.000113739	2.10119e-05	0.338349	-2.95553	D19a down vs SG200	0.00258341	0.521468	-1.91766	tin1.1-1.5 down vs SG200	0.00162996	0.501107	-1.99558	tin3 down vs SG200	3.81469e-05	0.358101	-2.79251	tin4 down vs SG200	0.000158588	0.408262	-2.44941	tin5 down vs SG200	9.45964	6.89609	1.66629	1	0					0	0	0	0		0	0	0		0	0	0		0
8619	Zm.3049.1.A1_s_at	100283423 /// 100381478	LOC100283423 /// LOC100381478	DNA binding protein /// uncharacterized LOC100381478	NM_001156324 /// NM_001174314	0.000201591	6.83488e-05	0.336921	-2.96806	D19a down vs SG200	0.0141734	0.569931	-1.7546	tin1.1-1.5 down vs SG200	0.00138216	0.454372	-2.20084	tin3 down vs SG200	1.50231e-05	0.286934	-3.48512	tin4 down vs SG200	3.66507e-05	0.31571	-3.16746	tin5 down vs SG200	8.59163	7.83676	2.08489	1	0					0	0	0	0		0	0	0		0	0	0		0
1211	Zm.11667.1.A1_at	100274234	LOC100274234	uncharacterized LOC100274234	NM_001148604	0.000287835	2.39686e-05	0.335497	-2.98065	D19a down vs SG200	0.00309138	0.523036	-1.91191	tin1.1-1.5 down vs SG200	0.000122668	0.391737	-2.55273	tin3 down vs SG200	6.50279e-06	0.294431	-3.39638	tin4 down vs SG200	7.05638e-05	0.372047	-2.68783	tin5 down vs SG200	8.08131	6.12564	1.73257	1	0					0	0	0	0		0	0	0		0	0	0		0
8821	Zm.3233.1.S1_at	100273932	LOC100273932	uncharacterized LOC100273932	NM_001148324	0.00409456	0.000350418	0.334917	-2.98582	D19a down vs SG200	0.000814484	0.369426	-2.7069	tin1.1-1.5 down vs SG200	0.000230571	0.318814	-3.13663	tin3 down vs SG200	0.000232771	0.319172	-3.13311	tin4 down vs SG200	0.000621434	0.358041	-2.79298	tin5 down vs SG200	4.89391	6.27013	2.92848	1	8821	100273932	LOC100273932	uncharacterized LOC100273932	NM_001148324	0.00409456	0.000350418	0.334917	-2.98582	D19a down vs SG200	0.000814484	0.369426	-2.7069	tin1.1-1.5 down vs SG200	0.000230571	0.318814	-3.13663	tin3 down vs SG200	0.000232771
14837	Zm.9216.1.A1_at	100276794	LOC100276794	uncharacterized LOC100276794	NM_001150505	0.000675835	4.84404e-05	0.334907	-2.98591	D19a down vs SG200	0.00287128	0.497043	-2.0119	tin1.1-1.5 down vs SG200	3.14976e-05	0.320462	-3.12049	tin3 down vs SG200	7.90487e-05	0.351866	-2.84199	tin4 down vs SG200	0.000303293	0.40154	-2.49041	tin5 down vs SG200	6.94437	6.00316	1.97592	1	14837	100276794	LOC100276794	uncharacterized LOC100276794	NM_001150505	0.000675835	4.84404e-05	0.334907	-2.98591	D19a down vs SG200	0.00287128	0.497043	-2.0119	tin1.1-1.5 down vs SG200	3.14976e-05	0.320462	-3.12049	tin3 down vs SG200	7.90487e-05
346	Zm.10146.1.A1_at	100279073	LOC100279073	uncharacterized LOC100279073	---	3.00101e-09	4.79911e-08	0.334855	-2.98637	D19a down vs SG200	0.000255862	0.587427	-1.70234	tin1.1-1.5 down vs SG200	0.000845515	0.627232	-1.59431	tin3 down vs SG200	1.5559e-06	0.431478	-2.31762	tin4 down vs SG200	3.64708e-06	0.45629	-2.19159	tin5 down vs SG200	43.6103	12.3659	0.648127	1	0					0	0	0	0		0	0	0		0	0	0		0
3044	Zm.13744.1.S1_at	100284718	IDP407	LOC100284718	NM_001157613	1.71516e-07	3.19031e-08	0.334246	-2.9918	D19a down vs SG200	0.000810947	0.633929	-1.57746	tin1.1-1.5 down vs SG200	0.00209857	0.666438	-1.50052	tin3 down vs SG200	5.44305e-06	0.477981	-2.09213	tin4 down vs SG200	2.04189e-06	0.449397	-2.2252	tin5 down vs SG200	25.12	6.73656	0.61297	1	0					0	0	0	0		0	0	0		0	0	0		0
9053	Zm.3467.1.A1_at	---	---	---	---	4.32591e-06	2.57071e-07	0.33411	-2.99303	D19a down vs SG200	1.63288e-05	0.456561	-2.19029	tin1.1-1.5 down vs SG200	5.86418e-07	0.357217	-2.79942	tin3 down vs SG200	4.14751e-07	0.347438	-2.87821	tin4 down vs SG200	7.76313e-07	0.365216	-2.73811	tin5 down vs SG200	15.7817	5.76016	0.834262	1	9053	---	---	---	---	4.32591e-06	2.57071e-07	0.33411	-2.99303	D19a down vs SG200	1.63288e-05	0.456561	-2.19029	tin1.1-1.5 down vs SG200	5.86418e-07	0.357217	-2.79942	tin3 down vs SG200	4.14751e-07
10333	Zm.4569.1.S1_at	100282810	LOC100282810	seed specific protein Bn15D14A	NM_001155716	3.20912e-07	1.2099e-08	0.333854	-2.99532	D19a down vs SG200	4.28938e-06	0.494955	-2.02039	tin1.1-1.5 down vs SG200	1.47701e-06	0.464542	-2.15266	tin3 down vs SG200	3.57616e-07	0.424831	-2.35388	tin4 down vs SG200	6.46525e-07	0.441305	-2.266	tin5 down vs SG200	23.0026	5.38219	0.534815	1	10333	100282810	LOC100282810	seed specific protein Bn15D14A	NM_001155716	3.20912e-07	1.2099e-08	0.333854	-2.99532	D19a down vs SG200	4.28938e-06	0.494955	-2.02039	tin1.1-1.5 down vs SG200	1.47701e-06	0.464542	-2.15266	tin3 down vs SG200	3.57616e-07
16819	ZmAffx.480.1.S1_at	100285422	LOC100285422	Transmembrane 9 superfamily protein member 4	NM_001158315	8.63311e-07	2.63356e-08	0.333586	-2.99773	D19a down vs SG200	4.64849e-06	0.477584	-2.09387	tin1.1-1.5 down vs SG200	1.37586e-06	0.44237	-2.26055	tin3 down vs SG200	3.56546e-08	0.341584	-2.92753	tin4 down vs SG200	1.49523e-07	0.380221	-2.63005	tin5 down vs SG200	19.9771	5.23036	0.598441	1	16819	100285422	LOC100285422	Transmembrane 9 superfamily protein member 4	NM_001158315	8.63311e-07	2.63356e-08	0.333586	-2.99773	D19a down vs SG200	4.64849e-06	0.477584	-2.09387	tin1.1-1.5 down vs SG200	1.37586e-06	0.44237	-2.26055	tin3 down vs SG200	3.56546e-08
13551	Zm.7453.1.A1_at	100192939	LOC100192939	Uncharacterized LOC100192939	NM_001138120	5.83386e-05	0.000144648	0.333357	-2.99979	D19a down vs SG200	0.0993962	0.678291	-1.47429	tin1.1-1.5 down vs SG200	0.0012694	0.420713	-2.37692	tin3 down vs SG200	0.00154894	0.42962	-2.32764	tin4 down vs SG200	0.000257656	0.354989	-2.81699	tin5 down vs SG200	10.5522	11.3561	2.45984	1	0					0	0	0	0		0	0	0		0	0	0		0
13618	Zm.7576.1.A1_at	100280037	TIDP2840	LOC100280037	NM_001152979	2.62282e-05	4.4649e-05	0.332724	-3.0055	D19a down vs SG200	5.3258e-06	0.265634	-3.76458	tin1.1-1.5 down vs SG200	2.06414e-06	0.238707	-4.18924	tin3 down vs SG200	7.27997e-06	0.274903	-3.63764	tin4 down vs SG200	3.94153e-06	0.256892	-3.89269	tin5 down vs SG200	11.9841	10.3268	1.96962	1	13618	100280037	TIDP2840	LOC100280037	NM_001152979	2.62282e-05	4.4649e-05	0.332724	-3.0055	D19a down vs SG200	5.3258e-06	0.265634	-3.76458	tin1.1-1.5 down vs SG200	2.06414e-06	0.238707	-4.18924	tin3 down vs SG200	7.27997e-06
12589	Zm.6466.1.A1_at	100126902	kin2	kinesin-like protein2	---	0.000965819	0.000170877	0.332546	-3.0071	D19a down vs SG200	0.000674796	0.386569	-2.58686	tin1.1-1.5 down vs SG200	4.47459e-05	0.285625	-3.5011	tin3 down vs SG200	0.000247408	0.346467	-2.88628	tin4 down vs SG200	0.000148206	0.327308	-3.05522	tin5 down vs SG200	6.50244	7.26826	2.55491	1	12589	100126902	kin2	kinesin-like protein2	---	0.000965819	0.000170877	0.332546	-3.0071	D19a down vs SG200	0.000674796	0.386569	-2.58686	tin1.1-1.5 down vs SG200	4.47459e-05	0.285625	-3.5011	tin3 down vs SG200	0.000247408
10596	Zm.4792.1.S1_at	100216840	LOC100216840	uncharacterized LOC100216840	NM_001143233	3.19435e-06	1.61823e-06	0.332164	-3.01056	D19a down vs SG200	6.1782e-05	0.446866	-2.23781	tin1.1-1.5 down vs SG200	2.32202e-07	0.277828	-3.59935	tin3 down vs SG200	1.11854e-06	0.321471	-3.1107	tin4 down vs SG200	6.67658e-07	0.306812	-3.25933	tin5 down vs SG200	16.5083	8.0985	1.12131	1	10596	100216840	LOC100216840	uncharacterized LOC100216840	NM_001143233	3.19435e-06	1.61823e-06	0.332164	-3.01056	D19a down vs SG200	6.1782e-05	0.446866	-2.23781	tin1.1-1.5 down vs SG200	2.32202e-07	0.277828	-3.59935	tin3 down vs SG200	1.11854e-06
15538	Zm.9972.1.A1_at	100276236	umc2366	LOC100276236	NM_001150074	2.37514e-06	1.91729e-06	0.331641	-3.01531	D19a down vs SG200	1.43491e-06	0.323189	-3.09416	tin1.1-1.5 down vs SG200	3.61352e-07	0.284428	-3.51583	tin3 down vs SG200	3.03977e-06	0.3453	-2.89603	tin4 down vs SG200	2.5876e-07	0.275403	-3.63104	tin5 down vs SG200	17.2453	8.7174	1.15542	1	15538	100276236	umc2366	LOC100276236	NM_001150074	2.37514e-06	1.91729e-06	0.331641	-3.01531	D19a down vs SG200	1.43491e-06	0.323189	-3.09416	tin1.1-1.5 down vs SG200	3.61352e-07	0.284428	-3.51583	tin3 down vs SG200	3.03977e-06
9307	Zm.3701.1.S1_at	100283826	LOC100283826	cysteine protease 1	NM_001156724	1.07646e-05	1.75303e-06	0.331487	-3.01671	D19a down vs SG200	6.72597e-05	0.446793	-2.23817	tin1.1-1.5 down vs SG200	1.89013e-05	0.404639	-2.47134	tin3 down vs SG200	9.2811e-07	0.313135	-3.19351	tin4 down vs SG200	3.90519e-06	0.355319	-2.81437	tin5 down vs SG200	13.7549	6.85984	1.13993	1	9307	100283826	LOC100283826	cysteine protease 1	NM_001156724	1.07646e-05	1.75303e-06	0.331487	-3.01671	D19a down vs SG200	6.72597e-05	0.446793	-2.23817	tin1.1-1.5 down vs SG200	1.89013e-05	0.404639	-2.47134	tin3 down vs SG200	9.2811e-07
509	Zm.10314.1.S1_at	542079	orc5	origin recognition complex subunit 5	---	1.55099e-07	8.50854e-08	0.330866	-3.02237	D19a down vs SG200	0.0232024	0.739789	-1.35174	tin1.1-1.5 down vs SG200	7.30422e-05	0.529727	-1.88776	tin3 down vs SG200	1.12245e-06	0.402819	-2.4825	tin4 down vs SG200	2.36872e-06	0.424561	-2.35538	tin5 down vs SG200	25.4758	8.02743	0.72023	1	0					0	0	0	0		0	0	0		0	0	0		0
8313	Zm.2749.1.A1_at	---	---	---	---	2.57299e-06	9.63653e-08	0.32993	-3.03095	D19a down vs SG200	7.68963e-05	0.52743	-1.89598	tin1.1-1.5 down vs SG200	3.84853e-06	0.434662	-2.30064	tin3 down vs SG200	6.51872e-06	0.450465	-2.21993	tin4 down vs SG200	4.69704e-07	0.373654	-2.67627	tin5 down vs SG200	17.0436	5.49788	0.73732	1	0					0	0	0	0		0	0	0		0	0	0		0
16919	ZmAffx.55.1.S1_at	100382408	pco119626	LOC100382408	NM_001175152	1.45125e-08	3.95395e-09	0.329781	-3.03232	D19a down vs SG200	3.03822e-07	0.444755	-2.24843	tin1.1-1.5 down vs SG200	1.00604e-07	0.414767	-2.41099	tin3 down vs SG200	5.5424e-10	0.280892	-3.56009	tin4 down vs SG200	3.39388e-09	0.325896	-3.06846	tin5 down vs SG200	35.2821	7.21414	0.46736	1	16919	100382408	pco119626	LOC100382408	NM_001175152	1.45125e-08	3.95395e-09	0.329781	-3.03232	D19a down vs SG200	3.03822e-07	0.444755	-2.24843	tin1.1-1.5 down vs SG200	1.00604e-07	0.414767	-2.41099	tin3 down vs SG200	5.5424e-10
10868	Zm.5025.1.A1_at	---	---	---	---	6.40987e-05	5.49153e-05	0.32879	-3.04146	D19a down vs SG200	0.0091244	0.545169	-1.83429	tin1.1-1.5 down vs SG200	3.71398e-05	0.315579	-3.16878	tin3 down vs SG200	2.279e-05	0.299587	-3.33793	tin4 down vs SG200	4.06247e-05	0.318576	-3.13897	tin5 down vs SG200	10.3926	9.50942	2.09147	1	0					0	0	0	0		0	0	0		0	0	0		0
9566	Zm.3926.1.A1_at	100278398	TIDP3765	LOC100278398	NM_001151691	2.92696e-05	4.55643e-06	0.326518	-3.06262	D19a down vs SG200	0.000380044	0.476547	-2.09843	tin1.1-1.5 down vs SG200	4.67306e-06	0.327284	-3.05545	tin3 down vs SG200	4.22905e-06	0.324266	-3.08389	tin4 down vs SG200	3.12971e-06	0.315258	-3.172	tin5 down vs SG200	11.7792	7.05078	1.36818	1	9566	100278398	TIDP3765	LOC100278398	NM_001151691	2.92696e-05	4.55643e-06	0.326518	-3.06262	D19a down vs SG200	0.000380044	0.476547	-2.09843	tin1.1-1.5 down vs SG200	4.67306e-06	0.327284	-3.05545	tin3 down vs SG200	4.22905e-06
10465	Zm.4673.2.A1_a_at	100502099	LOC100502099	uncharacterized LOC100502099	---	0.000632424	2.3375e-05	0.326226	-3.06536	D19a down vs SG200	0.000226162	0.405911	-2.46359	tin1.1-1.5 down vs SG200	6.83535e-05	0.362438	-2.75909	tin3 down vs SG200	0.00106924	0.468068	-2.13644	tin4 down vs SG200	7.95384e-05	0.367756	-2.71919	tin5 down vs SG200	7.02866	5.57959	1.81448	1	10465	100502099	LOC100502099	uncharacterized LOC100502099	---	0.000632424	2.3375e-05	0.326226	-3.06536	D19a down vs SG200	0.000226162	0.405911	-2.46359	tin1.1-1.5 down vs SG200	6.83535e-05	0.362438	-2.75909	tin3 down vs SG200	0.00106924
15516	Zm.995.1.A1_at	100383389	LOC100383389	uncharacterized LOC100383389	NM_001176044	0.00155694	0.000245165	0.325137	-3.07563	D19a down vs SG200	0.000823911	0.37395	-2.67415	tin1.1-1.5 down vs SG200	8.69758e-05	0.287587	-3.4772	tin3 down vs SG200	0.000494135	0.352661	-2.83558	tin4 down vs SG200	0.000239539	0.324256	-3.08398	tin5 down vs SG200	5.94009	7.44547	2.86497	1	15516	100383389	LOC100383389	uncharacterized LOC100383389	NM_001176044	0.00155694	0.000245165	0.325137	-3.07563	D19a down vs SG200	0.000823911	0.37395	-2.67415	tin1.1-1.5 down vs SG200	8.69758e-05	0.287587	-3.4772	tin3 down vs SG200	0.000494135
233	Zm.10042.1.S1_at	100384259	LOC100384259	uncharacterized LOC100384259	NM_001176825	0.000437946	6.08289e-05	0.324576	-3.08094	D19a down vs SG200	0.00894602	0.537085	-1.8619	tin1.1-1.5 down vs SG200	0.000665338	0.414902	-2.41021	tin3 down vs SG200	0.000730654	0.418802	-2.38776	tin4 down vs SG200	0.0201532	0.583252	-1.71452	tin5 down vs SG200	7.50759	7.16619	2.18177	1	0					0	0	0	0		0	0	0		0	0	0		0
17210	ZmAffx.713.1.A1_at	100279756	LOC100279756	Uncharacterized LOC100279756	NM_001152714	1.19118e-08	6.72217e-09	0.324177	-3.08473	D19a down vs SG200	0.00373508	0.7078	-1.41283	tin1.1-1.5 down vs SG200	9.36254e-05	0.590567	-1.69329	tin3 down vs SG200	1.60465e-07	0.408267	-2.44937	tin4 down vs SG200	1.36342e-07	0.403828	-2.4763	tin5 down vs SG200	36.2381	8.22878	0.51903	1	0					0	0	0	0		0	0	0		0	0	0		0
17303	ZmAffx.76.1.A1_at	100384265	LOC100384265	uncharacterized LOC100384265	NM_001176830	4.2502e-05	5.86754e-07	0.323933	-3.08706	D19a down vs SG200	0.000733252	0.554814	-1.80241	tin1.1-1.5 down vs SG200	0.000126678	0.491708	-2.03373	tin3 down vs SG200	6.40581e-05	0.468489	-2.13452	tin4 down vs SG200	6.48861e-05	0.468921	-2.13256	tin5 down vs SG200	11.1027	4.85943	1.00041	1	0					0	0	0	0		0	0	0		0	0	0		0
5023	Zm.16443.1.S1_at	100191982	LOC100191982	uncharacterized LOC100191982	NM_001137406	0.0054464	0.000557899	0.323904	-3.08734	D19a down vs SG200	0.0122898	0.476772	-2.09744	tin1.1-1.5 down vs SG200	0.00214177	0.38317	-2.60981	tin3 down vs SG200	0.00258252	0.392186	-2.54981	tin4 down vs SG200	0.00160418	0.369644	-2.70531	tin5 down vs SG200	4.607	6.94019	3.44331	1	5023	100191982	LOC100191982	uncharacterized LOC100191982	NM_001137406	0.0054464	0.000557899	0.323904	-3.08734	D19a down vs SG200	0.0122898	0.476772	-2.09744	tin1.1-1.5 down vs SG200	0.00214177	0.38317	-2.60981	tin3 down vs SG200	0.00258252
11823	Zm.5878.1.A1_at	100191954	LOC100191954	uncharacterized LOC100191954	NM_001137378	3.70845e-08	2.03936e-09	0.323358	-3.09255	D19a down vs SG200	6.6543e-06	0.540037	-1.85173	tin1.1-1.5 down vs SG200	8.45486e-07	0.482875	-2.07093	tin3 down vs SG200	1.48715e-07	0.435598	-2.29569	tin4 down vs SG200	8.85626e-08	0.421667	-2.37154	tin5 down vs SG200	31.049	5.99901	0.441625	1	0					0	0	0	0		0	0	0		0	0	0		0
2208	Zm.1288.1.A1_at	542732	crt2	calreticulin2	NM_001112242	1.07771e-09	3.34488e-09	0.32299	-3.09607	D19a down vs SG200	0.000258337	0.634794	-1.57531	tin1.1-1.5 down vs SG200	2.00005e-06	0.494378	-2.02274	tin3 down vs SG200	2.22627e-06	0.497376	-2.01055	tin4 down vs SG200	1.9393e-06	0.493516	-2.02628	tin5 down vs SG200	49.9699	10.3603	0.4739	1	0					0	0	0	0		0	0	0		0	0	0		0
332	Zm.10132.1.A1_at	100284518	LOC100284518	seed maturation protein	NM_001157413	0.000421213	4.29467e-05	0.322731	-3.09856	D19a down vs SG200	0.000166943	0.370748	-2.69725	tin1.1-1.5 down vs SG200	0.000934211	0.439115	-2.27731	tin3 down vs SG200	6.04557e-05	0.334389	-2.99053	tin4 down vs SG200	3.75835e-05	0.318258	-3.1421	tin5 down vs SG200	7.55963	6.83096	2.0654	1	332	100284518	LOC100284518	seed maturation protein	NM_001157413	0.000421213	4.29467e-05	0.322731	-3.09856	D19a down vs SG200	0.000166943	0.370748	-2.69725	tin1.1-1.5 down vs SG200	0.000934211	0.439115	-2.27731	tin3 down vs SG200	6.04557e-05
12175	Zm.6142.1.A1_at	542749	LOC542749	annexin p33	NM_001112258	2.03877e-11	8.13605e-10	0.322542	-3.10037	D19a down vs SG200	0.016479	0.788997	-1.26743	tin1.1-1.5 down vs SG200	0.0020401	0.722304	-1.38446	tin3 down vs SG200	5.37864e-07	0.491897	-2.03294	tin4 down vs SG200	5.34853e-06	0.554072	-1.80482	tin5 down vs SG200	83.9465	14.3616	0.391041	1	0					0	0	0	0		0	0	0		0	0	0		0
592	Zm.10393.1.A1_at	100502498	LOC100502498	uncharacterized LOC100502498	NM_001196976	1.06839e-05	5.76429e-06	0.320837	-3.11685	D19a down vs SG200	0.000456444	0.471168	-2.12239	tin1.1-1.5 down vs SG200	9.24931e-05	0.412008	-2.42714	tin3 down vs SG200	1.99351e-05	0.359937	-2.77826	tin4 down vs SG200	7.15961e-05	0.403014	-2.4813	tin5 down vs SG200	13.7707	8.84278	1.46775	1	592	100502498	LOC100502498	uncharacterized LOC100502498	NM_001196976	1.06839e-05	5.76429e-06	0.320837	-3.11685	D19a down vs SG200	0.000456444	0.471168	-2.12239	tin1.1-1.5 down vs SG200	9.24931e-05	0.412008	-2.42714	tin3 down vs SG200	1.99351e-05
8757	Zm.3169.5.S1_a_at	100279753 /// 542206	LOC100279753 /// MCM6	uncharacterized LOC100279753 /// minichromosome maintenance protein	NM_001111819 /// NM_001152711	1.56677e-08	3.68287e-06	0.320613	-3.11903	D19a down vs SG200	0.0261367	0.666959	-1.49934	tin1.1-1.5 down vs SG200	0.0211232	0.655396	-1.52579	tin3 down vs SG200	0.000105946	0.43011	-2.32499	tin4 down vs SG200	0.000501925	0.487718	-2.05036	tin5 down vs SG200	34.9177	20.8436	1.36443	1	0					0	0	0	0		0	0	0		0	0	0		0
3367	Zm.14039.2.S1_at	100284720	pco104919	LOC100284720	NM_001157615	0.000768121	0.000438218	0.319354	-3.13132	D19a down vs SG200	8.92901e-05	0.260917	-3.83264	tin1.1-1.5 down vs SG200	5.44401e-05	0.244568	-4.08884	tin3 down vs SG200	8.3554e-05	0.258676	-3.86584	tin4 down vs SG200	7.74206e-05	0.256121	-3.9044	tin5 down vs SG200	6.78375	9.9331	3.34685	1	3367	100284720	pco104919	LOC100284720	NM_001157615	0.000768121	0.000438218	0.319354	-3.13132	D19a down vs SG200	8.92901e-05	0.260917	-3.83264	tin1.1-1.5 down vs SG200	5.44401e-05	0.244568	-4.08884	tin3 down vs SG200	8.3554e-05
4420	Zm.15632.1.S1_at	100193404	LOC100193404	Uncharacterized LOC100193404	NM_001138528	1.27361e-07	1.14332e-07	0.319053	-3.13427	D19a down vs SG200	0.00789061	0.680698	-1.46908	tin1.1-1.5 down vs SG200	5.0073e-06	0.427171	-2.34098	tin3 down vs SG200	8.02936e-09	0.250727	-3.98841	tin4 down vs SG200	3.41558e-07	0.349108	-2.86444	tin5 down vs SG200	26.1855	9.19461	0.802592	1	0					0	0	0	0		0	0	0		0	0	0		0
10737	Zm.4896.1.A1_x_at	100384262	LOC100384262	uncharacterized LOC100384262	NM_001176827	4.01086e-07	2.85928e-08	0.31876	-3.13716	D19a down vs SG200	4.62606e-05	0.530806	-1.88393	tin1.1-1.5 down vs SG200	0.00128232	0.639661	-1.56333	tin3 down vs SG200	4.61754e-07	0.394435	-2.53527	tin4 down vs SG200	1.33922e-07	0.360107	-2.77695	tin5 down vs SG200	22.2879	6.40392	0.656748	1	0					0	0	0	0		0	0	0		0	0	0		0
3467	Zm.1415.1.A1_at	100191304	LOC100191304	uncharacterized LOC100191304	NM_001136738	9.16805e-07	6.29082e-08	0.318364	-3.14106	D19a down vs SG200	0.00564574	0.678263	-1.47435	tin1.1-1.5 down vs SG200	2.92364e-05	0.496525	-2.014	tin3 down vs SG200	7.2361e-07	0.385781	-2.59215	tin4 down vs SG200	2.04464e-06	0.415834	-2.40481	tin5 down vs SG200	19.805	6.39346	0.737875	1	0					0	0	0	0		0	0	0		0	0	0		0
11447	Zm.5555.1.S1_at	100382489	IDP763	LOC100382489	NM_001175226	0.00512037	0.000232369	0.318355	-3.14115	D19a down vs SG200	0.00124011	0.387002	-2.58397	tin1.1-1.5 down vs SG200	0.000317821	0.330348	-3.02711	tin3 down vs SG200	0.000937203	0.374699	-2.66881	tin4 down vs SG200	0.000640147	0.358516	-2.78928	tin5 down vs SG200	4.66828	6.00578	2.94059	1	11447	100382489	IDP763	LOC100382489	NM_001175226	0.00512037	0.000232369	0.318355	-3.14115	D19a down vs SG200	0.00124011	0.387002	-2.58397	tin1.1-1.5 down vs SG200	0.000317821	0.330348	-3.02711	tin3 down vs SG200	0.000937203
13000	Zm.6822.2.S1_a_at	100282291	pco125364	LOC100282291	NM_001155203	6.24803e-06	1.08365e-06	0.318063	-3.14403	D19a down vs SG200	1.01438e-06	0.316173	-3.16283	tin1.1-1.5 down vs SG200	3.93069e-07	0.289639	-3.45258	tin3 down vs SG200	7.07439e-07	0.305955	-3.26846	tin4 down vs SG200	6.51253e-07	0.303631	-3.29347	tin5 down vs SG200	14.9367	7.42866	1.13678	1	13000	100282291	pco125364	LOC100282291	NM_001155203	6.24803e-06	1.08365e-06	0.318063	-3.14403	D19a down vs SG200	1.01438e-06	0.316173	-3.16283	tin1.1-1.5 down vs SG200	3.93069e-07	0.289639	-3.45258	tin3 down vs SG200	7.07439e-07
6821	Zm.18373.1.A1_at	100284463	LOC100284463	WRKY transcription factor 21	NM_001157358	9.71953e-12	2.54208e-10	0.317869	-3.14595	D19a down vs SG200	0.00392001	0.75662	-1.32167	tin1.1-1.5 down vs SG200	0.990291	1.00102	1.00102	tin3 up vs SG200	1.02306e-06	0.531668	-1.88087	tin4 down vs SG200	1.40812e-07	0.479518	-2.08543	tin5 down vs SG200	92.3763	13.8474	0.342632	1	0					0	0	0	0		0	0	0		0	0	0		0
4065	Zm.15050.1.A1_at	---	---	---	---	2.68307e-08	5.17234e-09	0.317841	-3.14623	D19a down vs SG200	0.000438756	0.638263	-1.56675	tin1.1-1.5 down vs SG200	9.35734e-05	0.590856	-1.69246	tin3 down vs SG200	2.59375e-06	0.486155	-2.05696	tin4 down vs SG200	1.90493e-05	0.54363	-1.83949	tin5 down vs SG200	32.4537	7.35493	0.518008	1	0					0	0	0	0		0	0	0		0	0	0		0
8673	Zm.31.2.A1_a_at	100192600	LOC100192600	Uncharacterized LOC100192600	NM_001137815	3.00718e-06	2.92352e-06	0.317464	-3.14996	D19a down vs SG200	8.09626e-07	0.280588	-3.56394	tin1.1-1.5 down vs SG200	5.89698e-07	0.27185	-3.6785	tin3 down vs SG200	4.39837e-06	0.329696	-3.03309	tin4 down vs SG200	1.49578e-06	0.29792	-3.3566	tin5 down vs SG200	16.6563	9.74122	1.33677	1	8673	100192600	LOC100192600	Uncharacterized LOC100192600	NM_001137815	3.00718e-06	2.92352e-06	0.317464	-3.14996	D19a down vs SG200	8.09626e-07	0.280588	-3.56394	tin1.1-1.5 down vs SG200	5.89698e-07	0.27185	-3.6785	tin3 down vs SG200	4.39837e-06
2210	Zm.1288.3.A1_s_at	---	---	---	---	8.68315e-12	1.03291e-07	0.316885	-3.15571	D19a down vs SG200	0.178674	0.836929	-1.19484	tin1.1-1.5 down vs SG200	0.00169757	0.621052	-1.61017	tin3 down vs SG200	6.68501e-06	0.436498	-2.29096	tin4 down vs SG200	0.000174338	0.540714	-1.84941	tin5 down vs SG200	93.7292	32.8091	0.800095	1	0					0	0	0	0		0	0	0		0	0	0		0
10706	Zm.4870.1.A1_x_at	542251	dhn2	dehydrin	NM_001111857	3.55462e-06	0.000546676	0.316674	-3.15782	D19a down vs SG200	0.471753	0.821238	-1.21767	tin1.1-1.5 down vs SG200	0.343659	0.770475	-1.2979	tin3 down vs SG200	0.0321988	0.534295	-1.87163	tin4 down vs SG200	0.00367416	0.403334	-2.47934	tin5 down vs SG200	16.2491	25.3533	3.56638	1	0					0	0	0	0		0	0	0		0	0	0		0
12002	Zm.602.1.A1_a_at	541885	nip3a	NOD26-like membrane intrinsic protein3	NM_001111551	4.38574e-07	2.36328e-08	0.316644	-3.15812	D19a down vs SG200	8.1554e-06	0.480585	-2.0808	tin1.1-1.5 down vs SG200	3.61732e-06	0.456502	-2.19057	tin3 down vs SG200	2.07723e-08	0.313283	-3.192	tin4 down vs SG200	4.31706e-08	0.332503	-3.00749	tin5 down vs SG200	22.0071	6.22449	0.646492	1	12002	541885	nip3a	NOD26-like membrane intrinsic protein3	NM_001111551	4.38574e-07	2.36328e-08	0.316644	-3.15812	D19a down vs SG200	8.1554e-06	0.480585	-2.0808	tin1.1-1.5 down vs SG200	3.61732e-06	0.456502	-2.19057	tin3 down vs SG200	2.07723e-08
3550	Zm.14324.1.A1_at	100284475	LOC100284475	ribonucleoside-diphosphate reductase small chain	NM_001157370	7.15352e-07	2.2259e-07	0.3166	-3.15856	D19a down vs SG200	0.00270183	0.621716	-1.60845	tin1.1-1.5 down vs SG200	0.000539129	0.560988	-1.78257	tin3 down vs SG200	5.07917e-06	0.407023	-2.45687	tin4 down vs SG200	8.60373e-05	0.497265	-2.011	tin5 down vs SG200	20.5235	8.06759	0.89849	1	0					0	0	0	0		0	0	0		0	0	0		0
8023	Zm.2446.1.A1_at	---	---	---	---	4.5075e-10	6.72206e-12	0.315474	-3.16983	D19a down vs SG200	4.13805e-08	0.52945	-1.88875	tin1.1-1.5 down vs SG200	3.2314e-08	0.523414	-1.91053	tin3 down vs SG200	6.2426e-10	0.426166	-2.3465	tin4 down vs SG200	4.31655e-09	0.473967	-2.10985	tin5 down vs SG200	56.0622	5.25639	0.214308	1	0					0	0	0	0		0	0	0		0	0	0		0
12310	Zm.6235.1.A1_at	100191165	LOC100191165	uncharacterized LOC100191165	NM_001136600	7.64292e-08	1.29617e-07	0.314074	-3.18396	D19a down vs SG200	0.00166525	0.613023	-1.63126	tin1.1-1.5 down vs SG200	7.92364e-05	0.506106	-1.97587	tin3 down vs SG200	1.48605e-05	0.45231	-2.21087	tin4 down vs SG200	1.24254e-05	0.446723	-2.23853	tin5 down vs SG200	28.1081	10.3338	0.840331	1	0					0	0	0	0		0	0	0		0	0	0		0
10002	Zm.4302.2.A1_a_at	100280885 /// 100281222 /// 100283958	cl17328_1 /// LOC100280885 /// LOC100281222	LOC100283958 /// protease inhibitor/seed storage/LTP family protein /// protease inhibi	NM_001153805 /// NM_001154141 /// NM_001156856	8.51823e-05	3.89705e-05	0.313047	-3.19441	D19a down vs SG200	5.39178e-05	0.324008	-3.08635	tin1.1-1.5 down vs SG200	1.5469e-05	0.283217	-3.53086	tin3 down vs SG200	6.30057e-05	0.329359	-3.03621	tin4 down vs SG200	3.32434e-05	0.307773	-3.24914	tin5 down vs SG200	9.92178	9.28739	2.13957	1	10002	100280885 /// 100281222 /// 100283958	cl17328_1 /// LOC100280885 /// LOC100281222	LOC100283958 /// protease inhibitor/seed storage/LTP family protein /// protease inhibi	NM_001153805 /// NM_001154141 /// NM_001156856	8.51823e-05	3.89705e-05	0.313047	-3.19441	D19a down vs SG200	5.39178e-05	0.324008	-3.08635	tin1.1-1.5 down vs SG200	1.5469e-05	0.283217	-3.53086	tin3 down vs SG200	6.30057e-05
10736	Zm.4896.1.A1_at	100384262	LOC100384262	uncharacterized LOC100384262	NM_001176827	3.88745e-07	1.65691e-08	0.312998	-3.19491	D19a down vs SG200	5.83207e-06	0.476036	-2.10068	tin1.1-1.5 down vs SG200	0.000153463	0.576187	-1.73555	tin3 down vs SG200	2.03711e-07	0.380166	-2.63043	tin4 down vs SG200	9.08391e-08	0.358089	-2.79261	tin5 down vs SG200	22.3869	6.14048	0.626947	1	10736	100384262	LOC100384262	uncharacterized LOC100384262	NM_001176827	3.88745e-07	1.65691e-08	0.312998	-3.19491	D19a down vs SG200	5.83207e-06	0.476036	-2.10068	tin1.1-1.5 down vs SG200	0.000153463	0.576187	-1.73555	tin3 down vs SG200	2.03711e-07
3331	Zm.13996.1.S1_at	100285534	LOC100285534	ATP binding protein	NM_001158425	6.00226e-07	1.53479e-06	0.312454	-3.20047	D19a down vs SG200	0.0386052	0.70126	-1.426	tin1.1-1.5 down vs SG200	0.00160811	0.550602	-1.81619	tin3 down vs SG200	2.2193e-07	0.259048	-3.86029	tin4 down vs SG200	2.73734e-06	0.329413	-3.03571	tin5 down vs SG200	21.0452	11.4055	1.23874	1	0					0	0	0	0		0	0	0		0	0	0		0
10977	Zm.5108.1.A1_at	100283129	pco076978a	LOC100283129	NM_001156031	1.63249e-05	2.0133e-05	0.312332	-3.20172	D19a down vs SG200	0.000214885	0.394873	-2.53246	tin1.1-1.5 down vs SG200	2.12028e-05	0.314001	-3.1847	tin3 down vs SG200	6.29194e-07	0.212696	-4.70155	tin4 down vs SG200	2.38287e-06	0.24825	-4.0282	tin5 down vs SG200	12.9026	10.7644	1.90692	1	10977	100283129	pco076978a	LOC100283129	NM_001156031	1.63249e-05	2.0133e-05	0.312332	-3.20172	D19a down vs SG200	0.000214885	0.394873	-2.53246	tin1.1-1.5 down vs SG200	2.12028e-05	0.314001	-3.1847	tin3 down vs SG200	6.29194e-07
10443	Zm.4657.1.A1_at	100501547	LOC100501547	uncharacterized LOC100501547	NM_001196243	3.44472e-05	6.13969e-07	0.312169	-3.20339	D19a down vs SG200	0.00012886	0.479747	-2.08443	tin1.1-1.5 down vs SG200	5.38369e-05	0.449857	-2.22293	tin3 down vs SG200	6.68999e-06	0.382635	-2.61346	tin4 down vs SG200	2.93045e-06	0.357518	-2.79706	tin5 down vs SG200	11.4799	5.39742	1.07465	1	10443	100501547	LOC100501547	uncharacterized LOC100501547	NM_001196243	3.44472e-05	6.13969e-07	0.312169	-3.20339	D19a down vs SG200	0.00012886	0.479747	-2.08443	tin1.1-1.5 down vs SG200	5.38369e-05	0.449857	-2.22293	tin3 down vs SG200	6.68999e-06
11371	Zm.5481.1.A1_at	---	---	---	---	6.47215e-09	1.08161e-07	0.311862	-3.20655	D19a down vs SG200	0.00835166	0.678952	-1.47286	tin1.1-1.5 down vs SG200	0.00152366	0.611888	-1.63429	tin3 down vs SG200	1.87702e-05	0.46226	-2.16328	tin4 down vs SG200	0.000110869	0.519759	-1.92397	tin5 down vs SG200	39.3444	14.2545	0.828118	1	0					0	0	0	0		0	0	0		0	0	0		0
5554	Zm.17106.1.A1_at	---	---	---	---	2.48396e-05	2.69674e-05	0.31183	-3.20687	D19a down vs SG200	0.0060006	0.529594	-1.88824	tin1.1-1.5 down vs SG200	0.00336756	0.501213	-1.99516	tin3 down vs SG200	3.84532e-05	0.323566	-3.09056	tin4 down vs SG200	9.65096e-06	0.279407	-3.57901	tin5 down vs SG200	12.0868	10.653	2.01458	1	0					0	0	0	0		0	0	0		0	0	0		0
7905	Zm.2343.1.S1_at	100284273	IDP29	LOC100284273	NM_001157168	4.33329e-05	8.92314e-06	0.311609	-3.20915	D19a down vs SG200	0.0107331	0.590618	-1.69314	tin1.1-1.5 down vs SG200	0.0959756	0.724213	-1.38081	tin3 down vs SG200	7.74972e-05	0.382954	-2.61128	tin4 down vs SG200	0.00120859	0.488713	-2.04619	tin5 down vs SG200	11.0684	8.04931	1.66225	1	0					0	0	0	0		0	0	0		0	0	0		0
10846	Zm.5005.2.A1_at	100383274	LOC100383274	uncharacterized LOC100383274	NM_001175934	0.00248347	5.86015e-05	0.311479	-3.21049	D19a down vs SG200	0.0627103	0.649292	-1.54014	tin1.1-1.5 down vs SG200	0.0167107	0.561707	-1.78029	tin3 down vs SG200	0.00585801	0.503699	-1.98531	tin4 down vs SG200	0.00261443	0.46376	-2.15629	tin5 down vs SG200	5.42011	5.52039	2.32801	1	0					0	0	0	0		0	0	0		0	0	0		0
2053	Zm.12687.2.S1_x_at	100285745	cl464_-1	LOC100285745	NM_001158636	0.00217646	0.000189999	0.309541	-3.23059	D19a down vs SG200	0.000420884	0.340112	-2.94021	tin1.1-1.5 down vs SG200	0.000190548	0.309648	-3.22947	tin3 down vs SG200	0.000127357	0.295015	-3.38966	tin4 down vs SG200	0.000234566	0.317416	-3.15044	tin5 down vs SG200	5.56417	7.20939	2.96156	1	2053	100285745	cl464_-1	LOC100285745	NM_001158636	0.00217646	0.000189999	0.309541	-3.23059	D19a down vs SG200	0.000420884	0.340112	-2.94021	tin1.1-1.5 down vs SG200	0.000190548	0.309648	-3.22947	tin3 down vs SG200	0.000127357
11061	Zm.5190.2.S1_at	606466	pco139502b	LOC606466	---	1.39687e-09	2.62148e-07	0.308612	-3.24031	D19a down vs SG200	0.000213272	0.516548	-1.93593	tin1.1-1.5 down vs SG200	3.16921e-05	0.452161	-2.2116	tin3 down vs SG200	7.42872e-05	0.480338	-2.08187	tin4 down vs SG200	1.11866e-06	0.349484	-2.86136	tin5 down vs SG200	48.2813	20.3267	0.962296	1	0					0	0	0	0		0	0	0		0	0	0		0
12738	Zm.6584.1.S1_at	100283075	LOC100283075	selT/selW/selH selenoprotein domain containing protein	NM_001155977	0.00120774	0.000102501	0.30827	-3.24391	D19a down vs SG200	0.0100532	0.511442	-1.95526	tin1.1-1.5 down vs SG200	0.00190819	0.426527	-2.34452	tin3 down vs SG200	0.000409031	0.360278	-2.77563	tin4 down vs SG200	0.000569969	0.373733	-2.6757	tin5 down vs SG200	6.23521	7.19409	2.63722	1	0					0	0	0	0		0	0	0		0	0	0		0
8347	Zm.2785.1.A1_at	100283588	pco062070	LOC100283588	NM_001156489	2.36776e-06	4.36946e-06	0.306971	-3.25763	D19a down vs SG200	0.699416	0.933876	-1.07081	tin1.1-1.5 down vs SG200	0.0688024	0.712123	-1.40425	tin3 down vs SG200	0.000126683	0.417733	-2.39387	tin4 down vs SG200	0.000691581	0.482247	-2.07363	tin5 down vs SG200	17.2531	11.4186	1.51274	1	0					0	0	0	0		0	0	0		0	0	0		0
10983	Zm.5115.1.A1_at	100272658	cl11409_1a	LOC100272658	NM_001147116	0.00652558	0.000260307	0.306814	-3.2593	D19a down vs SG200	0.00312059	0.41445	-2.41284	tin1.1-1.5 down vs SG200	0.000732357	0.348142	-2.87239	tin3 down vs SG200	0.00968061	0.47513	-2.10469	tin4 down vs SG200	0.00221827	0.397823	-2.51368	tin5 down vs SG200	4.42997	6.21798	3.20827	1	10983	100272658	cl11409_1a	LOC100272658	NM_001147116	0.00652558	0.000260307	0.306814	-3.2593	D19a down vs SG200	0.00312059	0.41445	-2.41284	tin1.1-1.5 down vs SG200	0.000732357	0.348142	-2.87239	tin3 down vs SG200	0.00968061
16329	ZmAffx.205.1.A1_at	100276892	pco106989	LOC100276892	NM_001150593	0.000195713	2.05982e-05	0.306263	-3.26516	D19a down vs SG200	0.000314804	0.40263	-2.48367	tin1.1-1.5 down vs SG200	1.3075e-05	0.291881	-3.42605	tin3 down vs SG200	1.67149e-05	0.299598	-3.3378	tin4 down vs SG200	2.94343e-05	0.317872	-3.14592	tin5 down vs SG200	8.63504	7.47923	1.97977	1	16329	100276892	pco106989	LOC100276892	NM_001150593	0.000195713	2.05982e-05	0.306263	-3.26516	D19a down vs SG200	0.000314804	0.40263	-2.48367	tin1.1-1.5 down vs SG200	1.3075e-05	0.291881	-3.42605	tin3 down vs SG200	1.67149e-05
11338	Zm.5454.1.A1_at	100216687	LOC100216687	uncharacterized LOC100216687	---	0.000242841	7.53889e-05	0.305913	-3.2689	D19a down vs SG200	0.000135115	0.326602	-3.06183	tin1.1-1.5 down vs SG200	9.09473e-06	0.238652	-4.1902	tin3 down vs SG200	5.76021e-05	0.2967	-3.3704	tin4 down vs SG200	6.59961e-05	0.301332	-3.3186	tin5 down vs SG200	8.32212	9.16762	2.51794	1	11338	100216687	LOC100216687	uncharacterized LOC100216687	---	0.000242841	7.53889e-05	0.305913	-3.2689	D19a down vs SG200	0.000135115	0.326602	-3.06183	tin1.1-1.5 down vs SG200	9.09473e-06	0.238652	-4.1902	tin3 down vs SG200	5.76021e-05
5974	Zm.17541.1.S1_at	100284170	LOC100284170	charged multivesicular body protein 2a	NM_001157066	0.000287105	3.69351e-05	0.304683	-3.2821	D19a down vs SG200	0.000190763	0.362565	-2.75813	tin1.1-1.5 down vs SG200	1.83259e-05	0.282052	-3.54544	tin3 down vs SG200	5.39726e-05	0.317428	-3.15032	tin4 down vs SG200	3.13815e-05	0.299316	-3.34095	tin5 down vs SG200	8.08488	7.84746	2.21859	1	5974	100284170	LOC100284170	charged multivesicular body protein 2a	NM_001157066	0.000287105	3.69351e-05	0.304683	-3.2821	D19a down vs SG200	0.000190763	0.362565	-2.75813	tin1.1-1.5 down vs SG200	1.83259e-05	0.282052	-3.54544	tin3 down vs SG200	5.39726e-05
8638	Zm.3072.1.S1_at	100194325	LOC100194325	uncharacterized LOC100194325	NM_001139363	1.86401e-06	4.11511e-07	0.304516	-3.2839	D19a down vs SG200	4.26352e-05	0.445535	-2.24449	tin1.1-1.5 down vs SG200	2.08621e-05	0.42212	-2.36899	tin3 down vs SG200	7.57257e-07	0.321609	-3.10936	tin4 down vs SG200	3.11577e-06	0.362908	-2.75552	tin5 down vs SG200	17.8684	8.24034	1.0541	1	8638	100194325	LOC100194325	uncharacterized LOC100194325	NM_001139363	1.86401e-06	4.11511e-07	0.304516	-3.2839	D19a down vs SG200	4.26352e-05	0.445535	-2.24449	tin1.1-1.5 down vs SG200	2.08621e-05	0.42212	-2.36899	tin3 down vs SG200	7.57257e-07
3702	Zm.14497.16.S1_s_at	100192976	LOC100192976	Uncharacterized LOC100192976	NM_001138150	1.01205e-08	8.34281e-09	0.304433	-3.2848	D19a down vs SG200	9.14776e-09	0.306784	-3.25962	tin1.1-1.5 down vs SG200	2.00684e-09	0.26889	-3.71899	tin3 down vs SG200	1.09066e-08	0.311291	-3.21243	tin4 down vs SG200	8.56814e-09	0.305112	-3.27748	tin5 down vs SG200	37.0449	9.66582	0.596393	1	3702	100192976	LOC100192976	Uncharacterized LOC100192976	NM_001138150	1.01205e-08	8.34281e-09	0.304433	-3.2848	D19a down vs SG200	9.14776e-09	0.306784	-3.25962	tin1.1-1.5 down vs SG200	2.00684e-09	0.26889	-3.71899	tin3 down vs SG200	1.09066e-08
10705	Zm.4870.1.A1_a_at	542251	dhn2	dehydrin	NM_001111857	5.6299e-06	6.63863e-05	0.304305	-3.28618	D19a down vs SG200	0.0825933	0.661934	-1.51072	tin1.1-1.5 down vs SG200	0.0333947	0.595387	-1.67958	tin3 down vs SG200	0.00723796	0.503948	-1.98433	tin4 down vs SG200	0.00040704	0.371414	-2.69241	tin5 down vs SG200	15.1722	16.4596	2.47966	1	0					0	0	0	0		0	0	0		0	0	0		0
15502	Zm.9932.1.A1_at	100278059	LOC100278059	uncharacterized LOC100278059	NM_001151460	2.51035e-07	1.84897e-05	0.304283	-3.28641	D19a down vs SG200	0.0453585	0.650279	-1.5378	tin1.1-1.5 down vs SG200	0.00199846	0.481465	-2.07699	tin3 down vs SG200	3.30621e-06	0.252395	-3.96205	tin4 down vs SG200	3.80958e-05	0.327929	-3.04944	tin5 down vs SG200	23.813	20.4579	1.96367	1	0					0	0	0	0		0	0	0		0	0	0		0
5152	Zm.16535.2.A1_s_at	100276314	LOC100276314	uncharacterized LOC100276314	---	7.91947e-08	2.22791e-08	0.304108	-3.28831	D19a down vs SG200	0.000267524	0.579766	-1.72483	tin1.1-1.5 down vs SG200	1.2753e-05	0.483406	-2.06865	tin3 down vs SG200	1.3768e-07	0.352616	-2.83594	tin4 down vs SG200	1.21813e-06	0.413848	-2.41634	tin5 down vs SG200	27.9703	8.40533	0.686879	1	0					0	0	0	0		0	0	0		0	0	0		0
711	Zm.10528.1.A1_at	100284679	LOC100284679	oxidoreductase	NM_001157574	1.43786e-06	1.08799e-07	0.302554	-3.3052	D19a down vs SG200	0.000663825	0.573235	-1.74449	tin1.1-1.5 down vs SG200	5.65883e-05	0.488493	-2.04711	tin3 down vs SG200	8.77539e-06	0.429141	-2.33024	tin4 down vs SG200	3.45681e-05	0.472444	-2.11665	tin5 down vs SG200	18.5571	7.08366	0.872509	1	0					0	0	0	0		0	0	0		0	0	0		0
2384	Zm.13108.1.S1_at	100274397	LOC100274397	uncharacterized LOC100274397	NM_001148757	9.42088e-10	4.21526e-11	0.30203	-3.31093	D19a down vs SG200	6.16889e-06	0.602951	-1.65851	tin1.1-1.5 down vs SG200	3.54492e-07	0.529856	-1.88731	tin3 down vs SG200	8.77194e-09	0.435135	-2.29814	tin4 down vs SG200	7.34916e-08	0.489529	-2.04278	tin5 down vs SG200	50.8672	6.54304	0.294012	1	0					0	0	0	0		0	0	0		0	0	0		0
5917	Zm.17493.1.A1_at	100272665	LOC100272665	uncharacterized LOC100272665	NM_001147123	7.31215e-11	4.90006e-09	0.301167	-3.32041	D19a down vs SG200	0.000652201	0.638826	-1.56537	tin1.1-1.5 down vs SG200	1.75196e-05	0.527061	-1.89731	tin3 down vs SG200	2.13313e-10	0.225963	-4.4255	tin4 down vs SG200	9.35411e-08	0.378479	-2.64215	tin5 down vs SG200	71.1254	17.5371	0.56358	1	0					0	0	0	0		0	0	0		0	0	0		0
13105	Zm.6927.2.A1_a_at	100194137	pco119060(416)	LOC100194137	NM_001139189	2.02029e-05	6.69628e-07	0.3005	-3.32778	D19a down vs SG200	0.000394655	0.506528	-1.97422	tin1.1-1.5 down vs SG200	4.31697e-05	0.428381	-2.33437	tin3 down vs SG200	2.54798e-05	0.410907	-2.43364	tin4 down vs SG200	3.18001e-05	0.418201	-2.39119	tin5 down vs SG200	12.4831	6.3441	1.16164	1	0					0	0	0	0		0	0	0		0	0	0		0
8295	Zm.2736.1.S1_at	100193519	gpm519	LOC100193519	NM_001138631	4.59429e-08	6.65173e-10	0.300069	-3.33256	D19a down vs SG200	1.88353e-05	0.573372	-1.74407	tin1.1-1.5 down vs SG200	4.12215e-05	0.595522	-1.6792	tin3 down vs SG200	8.32643e-08	0.424632	-2.35498	tin4 down vs SG200	3.03984e-06	0.522509	-1.91384	tin5 down vs SG200	30.1501	5.67941	0.430563	1	0					0	0	0	0		0	0	0		0	0	0		0
3699	Zm.14497.13.A1_a_at	100273745	umc1268	LOC100273745	NM_001148154	9.07903e-05	1.86322e-05	0.299662	-3.33709	D19a down vs SG200	7.53484e-05	0.346378	-2.88702	tin1.1-1.5 down vs SG200	8.77127e-05	0.351737	-2.84303	tin3 down vs SG200	3.82858e-05	0.323179	-3.09426	tin4 down vs SG200	4.36661e-06	0.255672	-3.91127	tin5 down vs SG200	9.81845	8.66521	2.01724	1	3699	100273745	umc1268	LOC100273745	NM_001148154	9.07903e-05	1.86322e-05	0.299662	-3.33709	D19a down vs SG200	7.53484e-05	0.346378	-2.88702	tin1.1-1.5 down vs SG200	8.77127e-05	0.351737	-2.84303	tin3 down vs SG200	3.82858e-05
7363	Zm.19170.1.S1_at	100284436	pco098884	LOC100284436	NM_001157331	0.000541164	3.43789e-05	0.299632	-3.33743	D19a down vs SG200	0.00156773	0.446142	-2.24144	tin1.1-1.5 down vs SG200	0.00192823	0.455527	-2.19526	tin3 down vs SG200	0.000386443	0.387071	-2.58351	tin4 down vs SG200	0.000641727	0.407635	-2.45317	tin5 down vs SG200	7.22918	7.12178	2.25176	1	7363	100284436	pco098884	LOC100284436	NM_001157331	0.000541164	3.43789e-05	0.299632	-3.33743	D19a down vs SG200	0.00156773	0.446142	-2.24144	tin1.1-1.5 down vs SG200	0.00192823	0.455527	-2.19526	tin3 down vs SG200	0.000386443
13271	Zm.7055.1.A1_at	100283245	LOC100283245	pop3 peptide	NM_001156147	8.74355e-07	4.16181e-07	0.299475	-3.33917	D19a down vs SG200	4.7257e-05	0.443633	-2.25412	tin1.1-1.5 down vs SG200	3.18654e-05	0.430552	-2.3226	tin3 down vs SG200	2.00592e-06	0.344367	-2.90388	tin4 down vs SG200	3.29759e-06	0.359168	-2.78422	tin5 down vs SG200	19.9406	9.47226	1.08577	1	13271	100283245	LOC100283245	pop3 peptide	NM_001156147	8.74355e-07	4.16181e-07	0.299475	-3.33917	D19a down vs SG200	4.7257e-05	0.443633	-2.25412	tin1.1-1.5 down vs SG200	3.18654e-05	0.430552	-2.3226	tin3 down vs SG200	2.00592e-06
13081	Zm.6903.1.S1_at	541863	krp11	kinesin-related protein11	---	0.00391178	0.000333976	0.299179	-3.34248	D19a down vs SG200	0.00811454	0.448071	-2.23179	tin1.1-1.5 down vs SG200	0.000381303	0.30432	-3.28602	tin3 down vs SG200	0.000662051	0.32654	-3.06241	tin4 down vs SG200	0.000279306	0.292359	-3.42045	tin5 down vs SG200	4.94071	7.62471	3.52741	1	13081	541863	krp11	kinesin-related protein11	---	0.00391178	0.000333976	0.299179	-3.34248	D19a down vs SG200	0.00811454	0.448071	-2.23179	tin1.1-1.5 down vs SG200	0.000381303	0.30432	-3.28602	tin3 down vs SG200	0.000662051
3420	Zm.14082.1.A1_at	100382741 /// 541951	hmg2 /// LOC100382741	high mobility group box protein2 /// uncharacterized LOC100382741	NM_001111605 /// NM_001175458	3.10024e-05	2.98364e-06	0.297259	-3.36407	D19a down vs SG200	0.000230782	0.441364	-2.2657	tin1.1-1.5 down vs SG200	0.000250803	0.44448	-2.24982	tin3 down vs SG200	4.79871e-05	0.385301	-2.59538	tin4 down vs SG200	3.59079e-06	0.302728	-3.30329	tin5 down vs SG200	11.6728	7.65698	1.49935	1	3420	100382741 /// 541951	hmg2 /// LOC100382741	high mobility group box protein2 /// uncharacterized LOC100382741	NM_001111605 /// NM_001175458	3.10024e-05	2.98364e-06	0.297259	-3.36407	D19a down vs SG200	0.000230782	0.441364	-2.2657	tin1.1-1.5 down vs SG200	0.000250803	0.44448	-2.24982	tin3 down vs SG200	4.79871e-05
6001	Zm.17564.1.S1_at	100286366	LOC100286366	AGG2	NM_001159253	4.26866e-09	9.98997e-09	0.297217	-3.36455	D19a down vs SG200	0.0160978	0.73809	-1.35485	tin1.1-1.5 down vs SG200	0.00118139	0.641255	-1.55944	tin3 down vs SG200	3.68561e-06	0.459789	-2.17491	tin4 down vs SG200	3.50043e-06	0.458277	-2.18209	tin5 down vs SG200	41.6037	11.5884	0.636669	1	0					0	0	0	0		0	0	0		0	0	0		0
7188	Zm.19021.1.A1_at	100285510	cl33342_1	LOC100285510	NM_001158402	4.19988e-07	1.34757e-08	0.297141	-3.36541	D19a down vs SG200	5.80109e-05	0.535918	-1.86596	tin1.1-1.5 down vs SG200	4.73413e-06	0.459524	-2.17616	tin3 down vs SG200	9.00625e-07	0.411228	-2.43174	tin4 down vs SG200	2.71796e-07	0.377454	-2.64933	tin5 down vs SG200	22.1428	6.43741	0.66451	1	0					0	0	0	0		0	0	0		0	0	0		0
7545	Zm.197.1.S1_at	100126887	cyp8	cytochrome P-450 8	NM_001112599	0.000653231	0.000110148	0.297091	-3.36597	D19a down vs SG200	0.00482396	0.45833	-2.18184	tin1.1-1.5 down vs SG200	0.000781423	0.372975	-2.68115	tin3 down vs SG200	7.68145e-05	0.284562	-3.51418	tin4 down vs SG200	6.70979e-05	0.279963	-3.5719	tin5 down vs SG200	6.98748	8.69757	2.84511	1	7545	100126887	cyp8	cytochrome P-450 8	NM_001112599	0.000653231	0.000110148	0.297091	-3.36597	D19a down vs SG200	0.00482396	0.45833	-2.18184	tin1.1-1.5 down vs SG200	0.000781423	0.372975	-2.68115	tin3 down vs SG200	7.68145e-05
1955	Zm.12584.5.A1_at	100272711	umc2194	LOC100272711	NM_001147164	2.5189e-07	2.27651e-07	0.296435	-3.37342	D19a down vs SG200	0.0170385	0.685153	-1.45953	tin1.1-1.5 down vs SG200	1.42238e-06	0.347998	-2.87358	tin3 down vs SG200	2.51358e-07	0.299128	-3.34305	tin4 down vs SG200	6.14529e-07	0.323921	-3.08718	tin5 down vs SG200	23.8016	10.4929	1.00766	1	0					0	0	0	0		0	0	0		0	0	0		0
2937	Zm.13644.1.A1_at	100274042	pco091441	LOC100274042	NM_001148423	5.08736e-09	1.91133e-09	0.296403	-3.37378	D19a down vs SG200	6.47564e-05	0.582954	-1.7154	tin1.1-1.5 down vs SG200	3.69701e-06	0.499713	-2.00115	tin3 down vs SG200	6.59324e-05	0.583489	-1.71383	tin4 down vs SG200	1.06469e-05	0.530047	-1.88663	tin5 down vs SG200	40.6369	9.02762	0.507779	1	0					0	0	0	0		0	0	0		0	0	0		0
3463	Zm.14139.1.A1_at	100283433	IDP105	LOC100283433	NM_001156334	6.20408e-06	2.37827e-06	0.296181	-3.37632	D19a down vs SG200	1.09509e-05	0.342485	-2.91984	tin1.1-1.5 down vs SG200	2.10768e-06	0.292676	-3.41675	tin3 down vs SG200	1.64675e-06	0.285584	-3.50159	tin4 down vs SG200	1.06489e-06	0.273288	-3.65914	tin5 down vs SG200	14.9526	9.51081	1.45386	1	3463	100283433	IDP105	LOC100283433	NM_001156334	6.20408e-06	2.37827e-06	0.296181	-3.37632	D19a down vs SG200	1.09509e-05	0.342485	-2.91984	tin1.1-1.5 down vs SG200	2.10768e-06	0.292676	-3.41675	tin3 down vs SG200	1.64675e-06
9480	Zm.3865.1.A1_at	100383599	LOC100383599	uncharacterized LOC100383599	NM_001176247	6.12095e-11	4.44265e-11	0.295668	-3.38218	D19a down vs SG200	3.99134e-06	0.585229	-1.70873	tin1.1-1.5 down vs SG200	4.77374e-07	0.530405	-1.88535	tin3 down vs SG200	3.83103e-07	0.524726	-1.90576	tin4 down vs SG200	7.30471e-08	0.481967	-2.07483	tin5 down vs SG200	72.7902	9.76688	0.306694	1	0					0	0	0	0		0	0	0		0	0	0		0
12398	Zm.631.1.S1_at	541709	rad51a	recombination protein51 gene a	NM_001111448	7.08213e-09	2.5006e-08	0.294919	-3.39076	D19a down vs SG200	0.0159689	0.721276	-1.38643	tin1.1-1.5 down vs SG200	0.000589352	0.595964	-1.67795	tin3 down vs SG200	5.029e-07	0.376211	-2.65808	tin4 down vs SG200	8.51231e-06	0.459158	-2.1779	tin5 down vs SG200	38.8707	12.4961	0.734806	1	0					0	0	0	0		0	0	0		0	0	0		0
15104	Zm.9555.1.A1_a_at	---	---	---	---	0.000819199	0.000200621	0.294526	-3.39529	D19a down vs SG200	0.048717	0.580121	-1.72378	tin1.1-1.5 down vs SG200	0.01197	0.485137	-2.06127	tin3 down vs SG200	5.15232e-05	0.247646	-4.03801	tin4 down vs SG200	9.70288e-05	0.268699	-3.72164	tin5 down vs SG200	6.70389	9.54385	3.254	1	0					0	0	0	0		0	0	0		0	0	0		0
14790	Zm.9158.1.A1_at	100125657	AGPLS3	glucose-1-phosphate adenylyltransferase large subunit 3 precursor-like	NM_001112588	7.06323e-05	5.46902e-06	0.293886	-3.40267	D19a down vs SG200	0.000111455	0.393041	-2.54426	tin1.1-1.5 down vs SG200	4.86115e-05	0.363932	-2.74776	tin3 down vs SG200	1.47374e-05	0.324543	-3.08126	tin4 down vs SG200	1.4207e-05	0.323377	-3.09237	tin5 down vs SG200	10.2301	7.55564	1.68817	1	14790	100125657	AGPLS3	glucose-1-phosphate adenylyltransferase large subunit 3 precursor-like	NM_001112588	7.06323e-05	5.46902e-06	0.293886	-3.40267	D19a down vs SG200	0.000111455	0.393041	-2.54426	tin1.1-1.5 down vs SG200	4.86115e-05	0.363932	-2.74776	tin3 down vs SG200	1.47374e-05
3698	Zm.14497.12.A1_at	100192792	LOC100192792	uncharacterized LOC100192792	NM_001137985	5.09562e-05	1.53625e-05	0.293065	-3.41222	D19a down vs SG200	0.000396654	0.407768	-2.45237	tin1.1-1.5 down vs SG200	0.00203529	0.477068	-2.09614	tin3 down vs SG200	1.6892e-05	0.296057	-3.37772	tin4 down vs SG200	2.34784e-06	0.237704	-4.20692	tin5 down vs SG200	10.7847	9.544	2.02275	1	3698	100192792	LOC100192792	uncharacterized LOC100192792	NM_001137985	5.09562e-05	1.53625e-05	0.293065	-3.41222	D19a down vs SG200	0.000396654	0.407768	-2.45237	tin1.1-1.5 down vs SG200	0.00203529	0.477068	-2.09614	tin3 down vs SG200	1.6892e-05
219	Zm.1003.1.S1_at	100274862	umc1948	LOC100274862	NM_001149123	2.64978e-05	3.48582e-06	0.291952	-3.42521	D19a down vs SG200	3.48939e-05	0.364421	-2.74408	tin1.1-1.5 down vs SG200	1.55266e-06	0.26868	-3.7219	tin3 down vs SG200	1.00685e-05	0.324154	-3.08496	tin4 down vs SG200	5.20287e-06	0.303884	-3.29073	tin5 down vs SG200	11.9649	8.2915	1.58396	1	219	100274862	umc1948	LOC100274862	NM_001149123	2.64978e-05	3.48582e-06	0.291952	-3.42521	D19a down vs SG200	3.48939e-05	0.364421	-2.74408	tin1.1-1.5 down vs SG200	1.55266e-06	0.26868	-3.7219	tin3 down vs SG200	1.00685e-05
4683	Zm.15933.1.A1_at	100383199	LOC100383199	uncharacterized LOC100383199	NM_001175861	2.0329e-07	2.4007e-08	0.29163	-3.429	D19a down vs SG200	0.00164087	0.630462	-1.58614	tin1.1-1.5 down vs SG200	0.000285985	0.56928	-1.7566	tin3 down vs SG200	3.23751e-05	0.498297	-2.00683	tin4 down vs SG200	0.000160956	0.550065	-1.81797	tin5 down vs SG200	24.5292	7.98424	0.743999	1	0					0	0	0	0		0	0	0		0	0	0		0
12024	Zm.6038.2.S1_at	100282585	pco079729(552)	LOC100282585	NM_001155493	5.82642e-08	5.27511e-08	0.290327	-3.44439	D19a down vs SG200	0.000144928	0.526394	-1.89972	tin1.1-1.5 down vs SG200	2.17425e-05	0.46443	-2.15318	tin3 down vs SG200	9.6755e-07	0.370353	-2.70012	tin4 down vs SG200	3.41483e-07	0.340809	-2.93419	tin5 down vs SG200	29.1807	10.7198	0.83968	1	0					0	0	0	0		0	0	0		0	0	0		0
5757	Zm.17295.1.A1_at	---	---	---	---	2.67147e-07	9.01797e-07	0.289613	-3.45288	D19a down vs SG200	0.000486438	0.49595	-2.01633	tin1.1-1.5 down vs SG200	1.55498e-05	0.375274	-2.66472	tin3 down vs SG200	2.81484e-07	0.257879	-3.87778	tin4 down vs SG200	4.11425e-07	0.268016	-3.73112	tin5 down vs SG200	23.6053	13.3489	1.29258	1	5757	---	---	---	---	2.67147e-07	9.01797e-07	0.289613	-3.45288	D19a down vs SG200	0.000486438	0.49595	-2.01633	tin1.1-1.5 down vs SG200	1.55498e-05	0.375274	-2.66472	tin3 down vs SG200	2.81484e-07
2348	Zm.1306.1.S1_at	100280707	LOC100280707	osmotin-like protein	NM_001153626	6.70425e-05	4.34655e-06	0.289134	-3.45861	D19a down vs SG200	0.00139092	0.494037	-2.02414	tin1.1-1.5 down vs SG200	0.00154445	0.49854	-2.00586	tin3 down vs SG200	0.00195911	0.508912	-1.96498	tin4 down vs SG200	0.000212929	0.418955	-2.38689	tin5 down vs SG200	10.3172	7.5314	1.66854	1	2348	100280707	LOC100280707	osmotin-like protein	NM_001153626	6.70425e-05	4.34655e-06	0.289134	-3.45861	D19a down vs SG200	0.00139092	0.494037	-2.02414	tin1.1-1.5 down vs SG200	0.00154445	0.49854	-2.00586	tin3 down vs SG200	0.00195911
13481	Zm.7334.1.S1_at	541865	krp16	kinesin-related protein16	---	6.08585e-08	5.21588e-09	0.288813	-3.46245	D19a down vs SG200	6.37377e-05	0.553313	-1.80729	tin1.1-1.5 down vs SG200	1.63654e-05	0.511869	-1.95362	tin3 down vs SG200	1.80419e-06	0.447026	-2.23701	tin4 down vs SG200	3.26422e-06	0.464194	-2.15427	tin5 down vs SG200	29.0061	7.72706	0.608902	1	0					0	0	0	0		0	0	0		0	0	0		0
1263	Zm.11729.1.A1_at	100273566	si618073h11	LOC100273566	NM_001147984	4.46686e-09	8.73441e-09	0.28853	-3.46584	D19a down vs SG200	0.000596583	0.613712	-1.62943	tin1.1-1.5 down vs SG200	0.000527266	0.609561	-1.64053	tin3 down vs SG200	8.03607e-06	0.477669	-2.0935	tin4 down vs SG200	2.30161e-06	0.440749	-2.26887	tin5 down vs SG200	41.3515	11.8613	0.655637	1	0					0	0	0	0		0	0	0		0	0	0		0
1619	Zm.12137.1.S1_at	100284037	LOC100284037	thaumatin-like protein 1	NM_001156935	0.000948788	0.000174806	0.288321	-3.46836	D19a down vs SG200	0.00119468	0.365525	-2.73579	tin1.1-1.5 down vs SG200	6.83957e-05	0.255776	-3.90968	tin3 down vs SG200	6.49838e-05	0.254086	-3.93568	tin4 down vs SG200	9.44393e-05	0.266628	-3.75054	tin5 down vs SG200	6.52402	9.34824	3.27519	1	1619	100284037	LOC100284037	thaumatin-like protein 1	NM_001156935	0.000948788	0.000174806	0.288321	-3.46836	D19a down vs SG200	0.00119468	0.365525	-2.73579	tin1.1-1.5 down vs SG200	6.83957e-05	0.255776	-3.90968	tin3 down vs SG200	6.49838e-05
963	Zm.1090.3.A1_x_at	100280533	LOC100280533	PVR3-like protein	NM_001153452	0.000150508	2.97556e-05	0.287867	-3.47382	D19a down vs SG200	0.000589017	0.39692	-2.5194	tin1.1-1.5 down vs SG200	1.2053e-05	0.259574	-3.85247	tin3 down vs SG200	8.53009e-06	0.249259	-4.01189	tin4 down vs SG200	1.66978e-05	0.269554	-3.70984	tin5 down vs SG200	9.02724	9.2484	2.34171	1	963	100280533	LOC100280533	PVR3-like protein	NM_001153452	0.000150508	2.97556e-05	0.287867	-3.47382	D19a down vs SG200	0.000589017	0.39692	-2.5194	tin1.1-1.5 down vs SG200	1.2053e-05	0.259574	-3.85247	tin3 down vs SG200	8.53009e-06
3421	Zm.14082.1.A1_s_at	100382741 /// 541951	hmg2 /// LOC100382741	high mobility group box protein2 /// uncharacterized LOC100382741	NM_001111605 /// NM_001175458	5.87529e-06	6.30418e-07	0.28769	-3.47596	D19a down vs SG200	0.000178413	0.466568	-2.14331	tin1.1-1.5 down vs SG200	0.000360328	0.492406	-2.03084	tin3 down vs SG200	4.10469e-05	0.415431	-2.40714	tin4 down vs SG200	3.43605e-05	0.409483	-2.44211	tin5 down vs SG200	15.0754	8.15032	1.23574	1	3421	100382741 /// 541951	hmg2 /// LOC100382741	high mobility group box protein2 /// uncharacterized LOC100382741	NM_001111605 /// NM_001175458	5.87529e-06	6.30418e-07	0.28769	-3.47596	D19a down vs SG200	0.000178413	0.466568	-2.14331	tin1.1-1.5 down vs SG200	0.000360328	0.492406	-2.03084	tin3 down vs SG200	4.10469e-05
14357	Zm.8675.1.A1_x_at	100282416	LOC100282416	Nicotiana lesion-inducing like	NM_001155327	0.000612484	5.24975e-05	0.287481	-3.4785	D19a down vs SG200	0.00802195	0.501011	-1.99597	tin1.1-1.5 down vs SG200	0.00138211	0.414065	-2.41508	tin3 down vs SG200	7.7587e-05	0.300771	-3.32479	tin4 down vs SG200	0.000147999	0.323725	-3.08904	tin5 down vs SG200	7.06958	8.05648	2.6048	1	0					0	0	0	0		0	0	0		0	0	0		0
3810	Zm.14591.3.S1_a_at	100280823	LOC100280823	triosephosphate isomerase, cytosolic	NM_001153743	8.72634e-09	2.06883e-10	0.286862	-3.48599	D19a down vs SG200	1.34277e-07	0.452688	-2.20903	tin1.1-1.5 down vs SG200	1.63379e-06	0.519885	-1.9235	tin3 down vs SG200	3.89389e-07	0.481179	-2.07823	tin4 down vs SG200	1.39428e-07	0.453691	-2.20414	tin5 down vs SG200	37.7931	6.5413	0.395616	1	3810	100280823	LOC100280823	triosephosphate isomerase, cytosolic	NM_001153743	8.72634e-09	2.06883e-10	0.286862	-3.48599	D19a down vs SG200	1.34277e-07	0.452688	-2.20903	tin1.1-1.5 down vs SG200	1.63379e-06	0.519885	-1.9235	tin3 down vs SG200	3.89389e-07
9129	Zm.3536.1.A1_at	100283474	umc2228	LOC100283474	NM_001156374	6.50352e-08	4.94253e-08	0.286813	-3.48659	D19a down vs SG200	0.0040539	0.64614	-1.54765	tin1.1-1.5 down vs SG200	0.00147676	0.607099	-1.64718	tin3 down vs SG200	8.78529e-06	0.434294	-2.30259	tin4 down vs SG200	3.20771e-05	0.475032	-2.10512	tin5 down vs SG200	28.7418	10.666	0.848222	1	0					0	0	0	0		0	0	0		0	0	0		0
11035	Zm.5161.1.S1_at	100037819	rgd1	ragged seedling1	NM_001112519	9.87054e-07	1.8898e-08	0.28681	-3.48663	D19a down vs SG200	0.000104525	0.537108	-1.86182	tin1.1-1.5 down vs SG200	4.58262e-06	0.439576	-2.27492	tin3 down vs SG200	2.60653e-06	0.422811	-2.36513	tin4 down vs SG200	1.62424e-06	0.40894	-2.44534	tin5 down vs SG200	19.5955	6.3315	0.738539	1	0					0	0	0	0		0	0	0		0	0	0		0
2742	Zm.1347.1.S1_at	100281279	pco148550a	LOC100281279	NM_001154198	6.23476e-06	5.09301e-07	0.286505	-3.49034	D19a down vs SG200	0.00633203	0.614248	-1.62801	tin1.1-1.5 down vs SG200	0.00016628	0.468708	-2.13352	tin3 down vs SG200	3.01123e-05	0.409909	-2.43957	tin4 down vs SG200	1.63347e-05	0.389955	-2.5644	tin5 down vs SG200	14.9415	7.86828	1.20367	1	0					0	0	0	0		0	0	0		0	0	0		0
10707	Zm.4870.2.S1_a_at	542251	dhn2	dehydrin	NM_001111857	3.12702e-07	0.000256107	0.285493	-3.50271	D19a down vs SG200	0.345285	0.770254	-1.29827	tin1.1-1.5 down vs SG200	0.273666	0.737654	-1.35565	tin3 down vs SG200	0.0198199	0.499245	-2.00303	tin4 down vs SG200	0.00226427	0.377694	-2.64764	tin5 down vs SG200	23.087	36.3528	3.59909	1	0					0	0	0	0		0	0	0		0	0	0		0
5444	Zm.16936.1.A1_at	100382773	gpm650	LOC100382773	NM_001175482	6.0531e-05	2.38094e-05	0.28539	-3.50398	D19a down vs SG200	0.000875077	0.4183	-2.39063	tin1.1-1.5 down vs SG200	6.06422e-05	0.316354	-3.16101	tin3 down vs SG200	1.43552e-05	0.26952	-3.71031	tin4 down vs SG200	2.57402e-05	0.28789	-3.47355	tin5 down vs SG200	10.4895	10.4682	2.28108	1	5444	100382773	gpm650	LOC100382773	NM_001175482	6.0531e-05	2.38094e-05	0.28539	-3.50398	D19a down vs SG200	0.000875077	0.4183	-2.39063	tin1.1-1.5 down vs SG200	6.06422e-05	0.316354	-3.16101	tin3 down vs SG200	1.43552e-05
7677	Zm.2111.1.A1_at	100282109	LOC100282109	stem 28 kDa glycoprotein	NM_001155022	0.000292062	1.33014e-05	0.285359	-3.50435	D19a down vs SG200	0.000225267	0.382549	-2.61404	tin1.1-1.5 down vs SG200	1.04535e-05	0.277941	-3.59788	tin3 down vs SG200	0.000604314	0.421473	-2.37263	tin4 down vs SG200	0.000129968	0.362088	-2.76176	tin5 down vs SG200	8.06089	7.26212	2.05922	1	7677	100282109	LOC100282109	stem 28 kDa glycoprotein	NM_001155022	0.000292062	1.33014e-05	0.285359	-3.50435	D19a down vs SG200	0.000225267	0.382549	-2.61404	tin1.1-1.5 down vs SG200	1.04535e-05	0.277941	-3.59788	tin3 down vs SG200	0.000604314
4993	Zm.16365.1.S1_at	100278838	LOC100278838	uncharacterized LOC100278838	NM_001151983	2.73038e-06	8.74836e-07	0.285088	-3.50769	D19a down vs SG200	0.011415	0.628567	-1.59092	tin1.1-1.5 down vs SG200	0.00120501	0.528292	-1.89289	tin3 down vs SG200	5.09147e-07	0.270164	-3.70146	tin4 down vs SG200	6.75338e-06	0.345209	-2.8968	tin5 down vs SG200	16.8952	9.75235	1.31937	1	0					0	0	0	0		0	0	0		0	0	0		0
5045	Zm.16475.1.S1_at	542621	mad2	cell cycle checkpoint protein MAD2 homolog	NM_001112148	0.00019112	2.055e-05	0.285079	-3.5078	D19a down vs SG200	0.000168758	0.35738	-2.79814	tin1.1-1.5 down vs SG200	1.84605e-05	0.281691	-3.54999	tin3 down vs SG200	4.10967e-05	0.307633	-3.25063	tin4 down vs SG200	2.47927e-05	0.291073	-3.43556	tin5 down vs SG200	8.66999	8.44333	2.22596	1	5045	542621	mad2	cell cycle checkpoint protein MAD2 homolog	NM_001112148	0.00019112	2.055e-05	0.285079	-3.5078	D19a down vs SG200	0.000168758	0.35738	-2.79814	tin1.1-1.5 down vs SG200	1.84605e-05	0.281691	-3.54999	tin3 down vs SG200	4.10967e-05
12922	Zm.6755.1.A1_at	100280583	pco140232	LOC100280583	NM_001153502	3.31867e-09	2.44225e-07	0.283136	-3.53187	D19a down vs SG200	0.00568982	0.623287	-1.6044	tin1.1-1.5 down vs SG200	0.000458221	0.521927	-1.91598	tin3 down vs SG200	5.10155e-06	0.370559	-2.69863	tin4 down vs SG200	7.85385e-06	0.383876	-2.60501	tin5 down vs SG200	43.0283	20.6456	1.09672	1	0					0	0	0	0		0	0	0		0	0	0		0
6385	Zm.17930.1.A1_at	100283481	cl15601_2	LOC100283481	NM_001156381	0.000308981	8.31252e-06	0.282033	-3.54568	D19a down vs SG200	0.0027421	0.498506	-2.00599	tin1.1-1.5 down vs SG200	0.00217714	0.487904	-2.04958	tin3 down vs SG200	0.000141333	0.376572	-2.65554	tin4 down vs SG200	0.000179741	0.385462	-2.59429	tin5 down vs SG200	7.98234	6.75848	1.93527	1	6385	100283481	cl15601_2	LOC100283481	NM_001156381	0.000308981	8.31252e-06	0.282033	-3.54568	D19a down vs SG200	0.0027421	0.498506	-2.00599	tin1.1-1.5 down vs SG200	0.00217714	0.487904	-2.04958	tin3 down vs SG200	0.000141333
8043	Zm.247.2.A1_at	---	---	---	---	2.09221e-16	3.92098e-10	0.281918	-3.54713	D19a down vs SG200	0.855986	1.01753	1.01753	tin1.1-1.5 up vs SG200	0.944972	0.993416	-1.00663	tin3 down vs SG200	1.58929e-06	0.499561	-2.00176	tin4 down vs SG200	1.48569e-05	0.561972	-1.77945	tin5 down vs SG200	362.251	70.2667	0.443365	1	0					0	0	0	0		0	0	0		0	0	0		0
4251	Zm.15422.1.S1_at	---	---	---	---	1.50438e-08	2.71635e-09	0.280508	-3.56496	D19a down vs SG200	0.00033485	0.612489	-1.63268	tin1.1-1.5 down vs SG200	3.22906e-05	0.539845	-1.85238	tin3 down vs SG200	1.82082e-08	0.328866	-3.04075	tin4 down vs SG200	9.24271e-08	0.372089	-2.68753	tin5 down vs SG200	35.1106	8.94738	0.582478	1	0					0	0	0	0		0	0	0		0	0	0		0
3016	Zm.13717.1.S1_at	100284626	pco138756	LOC100284626	NM_001157521	1.12008e-11	4.25404e-09	0.280338	-3.56712	D19a down vs SG200	0.0108525	0.725317	-1.37871	tin1.1-1.5 down vs SG200	0.0728687	0.807352	-1.23862	tin3 down vs SG200	4.44299e-06	0.469842	-2.12838	tin4 down vs SG200	0.000101555	0.564765	-1.77065	tin5 down vs SG200	90.7012	24.6241	0.62054	1	0					0	0	0	0		0	0	0		0	0	0		0
6706	Zm.18268.1.A1_at	542182	cl11898_1b	LOC542182	---	1.50595e-08	1.12686e-08	0.279898	-3.57273	D19a down vs SG200	0.00371144	0.666647	-1.50004	tin1.1-1.5 down vs SG200	0.000503684	0.595148	-1.68025	tin3 down vs SG200	5.80516e-06	0.452927	-2.20786	tin4 down vs SG200	1.74336e-06	0.417358	-2.39603	tin5 down vs SG200	35.1056	10.955	0.713278	1	0					0	0	0	0		0	0	0		0	0	0		0
10694	Zm.4862.2.A1_at	100273666	pco099353	LOC100273666	NM_001148079	5.59825e-08	1.11907e-07	0.279638	-3.57605	D19a down vs SG200	3.97355e-06	0.380777	-2.62621	tin1.1-1.5 down vs SG200	7.18014e-07	0.330565	-3.02512	tin3 down vs SG200	3.03307e-07	0.30648	-3.26285	tin4 down vs SG200	5.37194e-07	0.322366	-3.10207	tin5 down vs SG200	29.3417	12.778	0.995402	1	10694	100273666	pco099353	LOC100273666	NM_001148079	5.59825e-08	1.11907e-07	0.279638	-3.57605	D19a down vs SG200	3.97355e-06	0.380777	-2.62621	tin1.1-1.5 down vs SG200	7.18014e-07	0.330565	-3.02512	tin3 down vs SG200	3.03307e-07
13402	Zm.7152.1.A1_at	100216962	cl3054_1	LOC100216962	---	0.000270941	3.64348e-05	0.278917	-3.5853	D19a down vs SG200	0.000108315	0.316029	-3.16426	tin1.1-1.5 down vs SG200	2.26561e-05	0.263744	-3.79155	tin3 down vs SG200	2.37352e-05	0.265204	-3.77068	tin4 down vs SG200	3.06323e-05	0.273308	-3.65887	tin5 down vs SG200	8.16643	9.12625	2.55436	1	13402	100216962	cl3054_1	LOC100216962	---	0.000270941	3.64348e-05	0.278917	-3.5853	D19a down vs SG200	0.000108315	0.316029	-3.16426	tin1.1-1.5 down vs SG200	2.26561e-05	0.263744	-3.79155	tin3 down vs SG200	2.37352e-05
12843	Zm.669.1.S1_at	541907	EXPA5	alpha-expansin 5	NM_001111572	4.28709e-05	2.1311e-05	0.277657	-3.60157	D19a down vs SG200	0.0198208	0.571447	-1.74994	tin1.1-1.5 down vs SG200	0.000204661	0.355763	-2.81086	tin3 down vs SG200	0.000206407	0.356083	-2.80834	tin4 down vs SG200	1.27934e-05	0.261843	-3.81908	tin5 down vs SG200	11.0874	11.3291	2.33554	1	0					0	0	0	0		0	0	0		0	0	0		0
5228	Zm.16676.1.A1_at	100192011	LOC100192011	uncharacterized LOC100192011	NM_001137435	1.02998e-08	1.39791e-08	0.277393	-3.60499	D19a down vs SG200	2.28996e-06	0.417206	-2.3969	tin1.1-1.5 down vs SG200	6.21534e-08	0.31609	-3.16366	tin3 down vs SG200	6.15839e-10	0.203391	-4.91663	tin4 down vs SG200	3.16952e-09	0.240969	-4.14991	tin5 down vs SG200	36.9571	12.0591	0.74583	1	5228	100192011	LOC100192011	uncharacterized LOC100192011	NM_001137435	1.02998e-08	1.39791e-08	0.277393	-3.60499	D19a down vs SG200	2.28996e-06	0.417206	-2.3969	tin1.1-1.5 down vs SG200	6.21534e-08	0.31609	-3.16366	tin3 down vs SG200	6.15839e-10
7470	Zm.19293.1.S1_at	100193769	LOC100193769	uncharacterized LOC100193769	NM_001138855	7.14229e-10	5.48747e-11	0.277081	-3.60906	D19a down vs SG200	0.00184661	0.732212	-1.36572	tin1.1-1.5 down vs SG200	0.00117455	0.71918	-1.39047	tin3 down vs SG200	1.28834e-08	0.413353	-2.41924	tin4 down vs SG200	9.09969e-09	0.404362	-2.47303	tin5 down vs SG200	52.7626	8.07774	0.349934	1	0					0	0	0	0		0	0	0		0	0	0		0
495	Zm.103.1.A1_at	542424	TUBG2	gamma-tubulin	NM_001111990	7.07115e-06	6.75363e-07	0.276146	-3.62127	D19a down vs SG200	0.0270598	0.672053	-1.48798	tin1.1-1.5 down vs SG200	0.00476164	0.58572	-1.7073	tin3 down vs SG200	0.000442777	0.48704	-2.05322	tin4 down vs SG200	0.000286391	0.470556	-2.12515	tin5 down vs SG200	14.6608	8.54652	1.33246	1	0					0	0	0	0		0	0	0		0	0	0		0
12944	Zm.6778.1.S1_at	---	---	---	---	2.56478e-06	1.81975e-07	0.275907	-3.6244	D19a down vs SG200	0.00413743	0.610009	-1.63932	tin1.1-1.5 down vs SG200	0.000109851	0.471237	-2.12207	tin3 down vs SG200	3.1959e-06	0.357046	-2.80076	tin4 down vs SG200	2.74708e-06	0.352515	-2.83676	tin5 down vs SG200	17.0516	8.15208	1.09276	1	0					0	0	0	0		0	0	0		0	0	0		0
10804	Zm.4973.1.S1_at	100274164	pco080326c	LOC100274164	NM_001148539	5.73393e-08	1.87578e-09	0.275104	-3.63499	D19a down vs SG200	3.25524e-06	0.475677	-2.10227	tin1.1-1.5 down vs SG200	5.88971e-08	0.363764	-2.74904	tin3 down vs SG200	2.60929e-08	0.342111	-2.92303	tin4 down vs SG200	1.70916e-08	0.331021	-3.02096	tin5 down vs SG200	29.2451	7.29923	0.570487	1	10804	100274164	pco080326c	LOC100274164	NM_001148539	5.73393e-08	1.87578e-09	0.275104	-3.63499	D19a down vs SG200	3.25524e-06	0.475677	-2.10227	tin1.1-1.5 down vs SG200	5.88971e-08	0.363764	-2.74904	tin3 down vs SG200	2.60929e-08
8453	Zm.289.1.S1_at	542017	rop6	rop6 protein	NM_001111664	0.000772856	0.000187459	0.274792	-3.63912	D19a down vs SG200	0.0446469	0.557904	-1.79242	tin1.1-1.5 down vs SG200	0.0103878	0.459592	-2.17584	tin3 down vs SG200	0.000236638	0.283317	-3.52961	tin4 down vs SG200	0.000246462	0.284828	-3.51089	tin5 down vs SG200	6.7761	10.6241	3.58372	1	0					0	0	0	0		0	0	0		0	0	0		0
1379	Zm.11849.1.A1_at	100193472	LOC100193472	uncharacterized LOC100193472	NM_001138588	3.92715e-05	5.7936e-06	0.274682	-3.64057	D19a down vs SG200	0.0886146	0.702291	-1.42391	tin1.1-1.5 down vs SG200	0.00406975	0.520527	-1.92113	tin3 down vs SG200	0.000221784	0.396944	-2.51924	tin4 down vs SG200	0.000785763	0.447097	-2.23665	tin5 down vs SG200	11.2435	9.33543	1.89783	1	0					0	0	0	0		0	0	0		0	0	0		0
12858	Zm.6705.1.S1_at	100276359	cl7929_1	LOC100276359	NM_001150166	1.4036e-09	9.16763e-11	0.27436	-3.64484	D19a down vs SG200	3.65491e-05	0.611001	-1.63666	tin1.1-1.5 down vs SG200	6.14e-06	0.562276	-1.77848	tin3 down vs SG200	2.88764e-07	0.48004	-2.08316	tin4 down vs SG200	5.48269e-07	0.497173	-2.01137	tin5 down vs SG200	48.2506	8.03203	0.380492	1	0					0	0	0	0		0	0	0		0	0	0		0
10523	Zm.4729.1.A1_at	100285406	LOC100285406	Microtubule-associated protein MAP65-1a	NM_001158299	8.12173e-06	4.5315e-07	0.27425	-3.6463	D19a down vs SG200	0.000484869	0.499376	-2.0025	tin1.1-1.5 down vs SG200	4.15137e-05	0.411334	-2.43111	tin3 down vs SG200	9.29354e-05	0.438992	-2.27795	tin4 down vs SG200	5.07604e-05	0.418135	-2.39157	tin5 down vs SG200	14.357	7.9546	1.26642	1	10523	100285406	LOC100285406	Microtubule-associated protein MAP65-1a	NM_001158299	8.12173e-06	4.5315e-07	0.27425	-3.6463	D19a down vs SG200	0.000484869	0.499376	-2.0025	tin1.1-1.5 down vs SG200	4.15137e-05	0.411334	-2.43111	tin3 down vs SG200	9.29354e-05
783	Zm.1066.2.S1_at	100279270	TIDP2980	LOC100279270	NM_001152291	2.63091e-08	9.367e-08	0.273936	-3.65049	D19a down vs SG200	0.0693785	0.759143	-1.31727	tin1.1-1.5 down vs SG200	0.00135763	0.578191	-1.72953	tin3 down vs SG200	1.22953e-06	0.344943	-2.89903	tin4 down vs SG200	1.04257e-05	0.409439	-2.44236	tin5 down vs SG200	32.5407	14.2536	1.0012	1	0					0	0	0	0		0	0	0		0	0	0		0
8034	Zm.2463.1.S1_a_at	100193981 /// 100275076 /// 100278476	IDP2140 /// LOC100278476 /// si946009c04b	LOC100275076 /// uncharacterized LOC100278476 /// LOC100193981	NM_001139048 /// NM_001149264 /// NM_001151744	0.000203293	3.22585e-05	0.273482	-3.65654	D19a down vs SG200	0.000123694	0.319254	-3.1323	tin1.1-1.5 down vs SG200	8.86487e-06	0.234028	-4.27298	tin3 down vs SG200	4.31042e-05	0.282927	-3.53449	tin4 down vs SG200	6.19064e-05	0.295044	-3.38933	tin5 down vs SG200	8.57933	9.66855	2.57591	1	8034	100193981 /// 100275076 /// 100278476	IDP2140 /// LOC100278476 /// si946009c04b	LOC100275076 /// uncharacterized LOC100278476 /// LOC100193981	NM_001139048 /// NM_001149264 /// NM_001151744	0.000203293	3.22585e-05	0.273482	-3.65654	D19a down vs SG200	0.000123694	0.319254	-3.1323	tin1.1-1.5 down vs SG200	8.86487e-06	0.234028	-4.27298	tin3 down vs SG200	4.31042e-05
12371	Zm.6285.1.A1_at	100191495	AY112075	LOC100191495	NM_001136927	3.98515e-06	5.53272e-07	0.273406	-3.65757	D19a down vs SG200	0.00262216	0.561783	-1.78005	tin1.1-1.5 down vs SG200	5.63131e-05	0.41521	-2.40842	tin3 down vs SG200	6.79277e-06	0.346401	-2.88683	tin4 down vs SG200	6.79149e-06	0.346395	-2.88687	tin5 down vs SG200	15.9756	9.1708	1.31211	1	0					0	0	0	0		0	0	0		0	0	0		0
10310	Zm.4550.1.A1_at	100282297	LOC100282297	rac GTPase activating protein	NM_001155209	0.00137717	0.00017499	0.273067	-3.66211	D19a down vs SG200	0.00060872	0.320956	-3.11569	tin1.1-1.5 down vs SG200	8.65889e-05	0.248715	-4.02067	tin3 down vs SG200	0.000174056	0.272874	-3.66469	tin4 down vs SG200	0.000158845	0.269609	-3.70908	tin5 down vs SG200	6.08155	9.49466	3.56851	1	10310	100282297	LOC100282297	rac GTPase activating protein	NM_001155209	0.00137717	0.00017499	0.273067	-3.66211	D19a down vs SG200	0.00060872	0.320956	-3.11569	tin1.1-1.5 down vs SG200	8.65889e-05	0.248715	-4.02067	tin3 down vs SG200	0.000174056
12707	Zm.6562.2.A1_a_at	100285785	LOC100285785	plasma membrane associated protein	NM_001158675	9.05819e-05	6.5493e-06	0.273041	-3.66245	D19a down vs SG200	0.00103758	0.453452	-2.20531	tin1.1-1.5 down vs SG200	0.000203847	0.388291	-2.57539	tin3 down vs SG200	1.81422e-05	0.304456	-3.28455	tin4 down vs SG200	1.56436e-05	0.299753	-3.33608	tin5 down vs SG200	9.82216	8.40208	1.95525	1	12707	100285785	LOC100285785	plasma membrane associated protein	NM_001158675	9.05819e-05	6.5493e-06	0.273041	-3.66245	D19a down vs SG200	0.00103758	0.453452	-2.20531	tin1.1-1.5 down vs SG200	0.000203847	0.388291	-2.57539	tin3 down vs SG200	1.81422e-05
15120	Zm.9565.1.A1_at	541908	expB3	beta-expansin 3	---	6.8935e-06	6.20295e-06	0.272934	-3.66389	D19a down vs SG200	0.000352459	0.410877	-2.43382	tin1.1-1.5 down vs SG200	4.61924e-05	0.336778	-2.96932	tin3 down vs SG200	5.33913e-06	0.2685	-3.7244	tin4 down vs SG200	1.30183e-06	0.228909	-4.36855	tin5 down vs SG200	14.7172	12.4826	1.93866	1	15120	541908	expB3	beta-expansin 3	---	6.8935e-06	6.20295e-06	0.272934	-3.66389	D19a down vs SG200	0.000352459	0.410877	-2.43382	tin1.1-1.5 down vs SG200	4.61924e-05	0.336778	-2.96932	tin3 down vs SG200	5.33913e-06
8189	Zm.2615.1.S1_at	100279288	LOC100279288	uncharacterized LOC100279288	NM_001152309	0.000154217	1.32619e-05	0.272883	-3.66458	D19a down vs SG200	0.00465031	0.501139	-1.99545	tin1.1-1.5 down vs SG200	6.65957e-05	0.32556	-3.07163	tin3 down vs SG200	3.6124e-05	0.304853	-3.28027	tin4 down vs SG200	1.45095e-05	0.275656	-3.62771	tin5 down vs SG200	8.99035	8.68281	2.20752	1	0					0	0	0	0		0	0	0		0	0	0		0
10397	Zm.4621.1.A1_at	100217024	LOC100217024	Uncharacterized LOC100217024	NM_001143398	2.12326e-07	3.04001e-08	0.272639	-3.66785	D19a down vs SG200	0.000584904	0.571704	-1.74916	tin1.1-1.5 down vs SG200	8.80167e-07	0.364068	-2.74674	tin3 down vs SG200	8.13028e-08	0.298229	-3.35313	tin4 down vs SG200	8.46345e-08	0.299295	-3.34119	tin5 down vs SG200	24.38	9.13128	0.856091	1	0					0	0	0	0		0	0	0		0	0	0		0
14071	Zm.822.1.S1_at	100384758	LOC100384758	uncharacterized LOC100384758	NM_001177217	2.47818e-05	1.45128e-05	0.272365	-3.67154	D19a down vs SG200	0.00575758	0.508759	-1.96557	tin1.1-1.5 down vs SG200	7.50071e-06	0.252487	-3.9606	tin3 down vs SG200	9.99847e-06	0.261023	-3.83108	tin4 down vs SG200	7.90293e-06	0.254025	-3.93663	tin5 down vs SG200	12.0912	11.8968	2.24896	1	0					0	0	0	0		0	0	0		0	0	0		0
6687	Zm.18254.1.S1_at	100191303	LOC100191303	uncharacterized LOC100191303	NM_001136737	3.82364e-09	4.00905e-10	0.272299	-3.67243	D19a down vs SG200	0.000160533	0.621944	-1.60786	tin1.1-1.5 down vs SG200	9.83774e-06	0.540915	-1.84872	tin3 down vs SG200	2.12739e-07	0.434243	-2.30286	tin4 down vs SG200	1.31823e-07	0.42126	-2.37383	tin5 down vs SG200	42.2212	8.67105	0.469422	1	0					0	0	0	0		0	0	0		0	0	0		0
11310	Zm.5427.1.A1_at	100383858	umc1557a	LOC100383858	NM_001176488	4.89736e-07	8.21957e-07	0.271679	-3.68081	D19a down vs SG200	0.1275	0.763412	-1.30991	tin1.1-1.5 down vs SG200	0.00310362	0.557602	-1.79339	tin3 down vs SG200	2.64576e-05	0.376758	-2.65423	tin4 down vs SG200	0.000354502	0.468713	-2.1335	tin5 down vs SG200	21.6646	13.3532	1.40883	1	0					0	0	0	0		0	0	0		0	0	0		0
3902	Zm.14798.1.S1_x_at	100275962	LOC100275962	Uncharacterized LOC100275962	---	3.16219e-06	6.06464e-08	0.271585	-3.68209	D19a down vs SG200	4.99366e-05	0.469018	-2.13212	tin1.1-1.5 down vs SG200	0.000235446	0.521872	-1.91618	tin3 down vs SG200	6.62998e-07	0.336483	-2.97192	tin4 down vs SG200	1.37803e-06	0.357536	-2.79692	tin5 down vs SG200	16.533	6.8853	0.951903	1	3902	100275962	LOC100275962	Uncharacterized LOC100275962	---	3.16219e-06	6.06464e-08	0.271585	-3.68209	D19a down vs SG200	4.99366e-05	0.469018	-2.13212	tin1.1-1.5 down vs SG200	0.000235446	0.521872	-1.91618	tin3 down vs SG200	6.62998e-07
4213	Zm.15352.2.S1_at	100284400	LOC100284400	chaperone protein dnaJ 6	NM_001157295	1.95391e-05	9.84664e-07	0.271524	-3.68291	D19a down vs SG200	0.00139057	0.51816	-1.92991	tin1.1-1.5 down vs SG200	0.000114126	0.421644	-2.37167	tin3 down vs SG200	2.54737e-05	0.37015	-2.70161	tin4 down vs SG200	1.366e-05	0.34993	-2.85771	tin5 down vs SG200	12.5481	7.96274	1.45046	1	0					0	0	0	0		0	0	0		0	0	0		0
10672	Zm.4846.1.A1_at	100282653	LOC100282653	cyclin B2	NM_001155561	0.00089873	0.000427408	0.271411	-3.68445	D19a down vs SG200	0.00101236	0.306541	-3.26221	tin1.1-1.5 down vs SG200	6.07256e-05	0.204295	-4.89487	tin3 down vs SG200	0.000149754	0.233411	-4.2843	tin4 down vs SG200	0.000114795	0.224511	-4.45412	tin5 down vs SG200	6.59004	12.5272	4.34498	1	10672	100282653	LOC100282653	cyclin B2	NM_001155561	0.00089873	0.000427408	0.271411	-3.68445	D19a down vs SG200	0.00101236	0.306541	-3.26221	tin1.1-1.5 down vs SG200	6.07256e-05	0.204295	-4.89487	tin3 down vs SG200	0.000149754
3684	Zm.14477.1.S1_at	100272986	LOC100272986	uncharacterized LOC100272986	NM_001147437	3.586e-05	7.35433e-06	0.270416	-3.698	D19a down vs SG200	3.71456e-05	0.321593	-3.10952	tin1.1-1.5 down vs SG200	7.96676e-06	0.272812	-3.66553	tin3 down vs SG200	4.55956e-05	0.328486	-3.04427	tin4 down vs SG200	2.38695e-05	0.307049	-3.25681	tin5 down vs SG200	11.407	10.099	2.02361	1	3684	100272986	LOC100272986	uncharacterized LOC100272986	NM_001147437	3.586e-05	7.35433e-06	0.270416	-3.698	D19a down vs SG200	3.71456e-05	0.321593	-3.10952	tin1.1-1.5 down vs SG200	7.96676e-06	0.272812	-3.66553	tin3 down vs SG200	4.55956e-05
3868	Zm.14706.1.S1_at	100501984	LOC100501984	uncharacterized LOC100501984	NM_001196581	1.19008e-06	2.70737e-08	0.269839	-3.70591	D19a down vs SG200	0.00295213	0.632397	-1.58129	tin1.1-1.5 down vs SG200	0.000159263	0.526461	-1.89948	tin3 down vs SG200	8.50572e-07	0.363241	-2.753	tin4 down vs SG200	1.68868e-06	0.383148	-2.60996	tin5 down vs SG200	19.0731	7.13759	0.855367	1	0					0	0	0	0		0	0	0		0	0	0		0
4136	Zm.15201.1.A1_at	100280767	LOC100280767	Malate dehydrogenase, cytoplasmic	NM_001153688	1.21943e-05	3.86126e-06	0.268709	-3.72149	D19a down vs SG200	0.140269	0.742722	-1.3464	tin1.1-1.5 down vs SG200	0.00477208	0.533889	-1.87305	tin3 down vs SG200	0.00010553	0.375733	-2.66147	tin4 down vs SG200	3.90884e-05	0.341187	-2.93095	tin5 down vs SG200	13.4951	10.8351	1.83519	1	0					0	0	0	0		0	0	0		0	0	0		0
3728	Zm.14507.3.A1_a_at	100283533	LOC100283533	glycosyl hydrolases family 16 protein	NM_001156433	0.00105776	0.000311628	0.268402	-3.72575	D19a down vs SG200	0.000130822	0.237493	-4.21065	tin1.1-1.5 down vs SG200	4.84963e-05	0.205728	-4.86078	tin3 down vs SG200	0.000156727	0.243674	-4.10385	tin4 down vs SG200	0.000180459	0.248587	-4.02273	tin5 down vs SG200	6.39287	11.5492	4.1293	1	3728	100283533	LOC100283533	glycosyl hydrolases family 16 protein	NM_001156433	0.00105776	0.000311628	0.268402	-3.72575	D19a down vs SG200	0.000130822	0.237493	-4.21065	tin1.1-1.5 down vs SG200	4.84963e-05	0.205728	-4.86078	tin3 down vs SG200	0.000156727
15108	Zm.9555.2.A1_x_at	---	---	---	---	6.90397e-05	1.75238e-05	0.268393	-3.72588	D19a down vs SG200	0.00686551	0.508402	-1.96695	tin1.1-1.5 down vs SG200	0.000144502	0.33958	-2.94481	tin3 down vs SG200	1.97504e-06	0.206105	-4.8519	tin4 down vs SG200	8.57899e-06	0.246824	-4.05147	tin5 down vs SG200	10.2681	10.6792	2.37723	1	0					0	0	0	0		0	0	0		0	0	0		0
9991	Zm.4295.1.A1_at	100284725	cl14523_1	LOC100284725	NM_001157620	1.52295e-05	5.87183e-06	0.267836	-3.73363	D19a down vs SG200	2.76192e-05	0.316025	-3.16431	tin1.1-1.5 down vs SG200	3.75158e-07	0.193985	-5.15504	tin3 down vs SG200	3.73115e-06	0.254655	-3.92688	tin4 down vs SG200	2.57399e-06	0.244166	-4.09557	tin5 down vs SG200	13.0417	11.281	1.97713	1	9991	100284725	cl14523_1	LOC100284725	NM_001157620	1.52295e-05	5.87183e-06	0.267836	-3.73363	D19a down vs SG200	2.76192e-05	0.316025	-3.16431	tin1.1-1.5 down vs SG200	3.75158e-07	0.193985	-5.15504	tin3 down vs SG200	3.73115e-06
2021	Zm.12650.1.A1_at	100274729	cl3515_2	LOC100274729	NM_001149027	7.21958e-05	6.25931e-06	0.267772	-3.73452	D19a down vs SG200	0.00192816	0.476693	-2.09779	tin1.1-1.5 down vs SG200	3.19459e-05	0.318801	-3.13675	tin3 down vs SG200	7.205e-06	0.271957	-3.67706	tin4 down vs SG200	6.06117e-05	0.340456	-2.93724	tin5 down vs SG200	10.1937	8.91557	1.99913	1	2021	100274729	cl3515_2	LOC100274729	NM_001149027	7.21958e-05	6.25931e-06	0.267772	-3.73452	D19a down vs SG200	0.00192816	0.476693	-2.09779	tin1.1-1.5 down vs SG200	3.19459e-05	0.318801	-3.13675	tin3 down vs SG200	7.205e-06
1549	Zm.12059.1.A1_at	100273055	LOC100273055	uncharacterized LOC100273055	NM_001147504	4.27472e-05	3.77193e-06	0.267002	-3.7453	D19a down vs SG200	0.000374882	0.422236	-2.36834	tin1.1-1.5 down vs SG200	4.87571e-05	0.347613	-2.87677	tin3 down vs SG200	7.83413e-06	0.288691	-3.46391	tin4 down vs SG200	3.66259e-06	0.26615	-3.75728	tin5 down vs SG200	11.0925	8.95819	1.84592	1	1549	100273055	LOC100273055	uncharacterized LOC100273055	NM_001147504	4.27472e-05	3.77193e-06	0.267002	-3.7453	D19a down vs SG200	0.000374882	0.422236	-2.36834	tin1.1-1.5 down vs SG200	4.87571e-05	0.347613	-2.87677	tin3 down vs SG200	7.83413e-06
9784	Zm.4107.1.A1_at	100273161	pco103599b	LOC100273161	NM_001147607	1.52612e-05	4.6474e-07	0.26638	-3.75403	D19a down vs SG200	6.50492e-05	0.417807	-2.39345	tin1.1-1.5 down vs SG200	4.45788e-05	0.40489	-2.46981	tin3 down vs SG200	7.11308e-06	0.345451	-2.89476	tin4 down vs SG200	7.68196e-06	0.347838	-2.8749	tin5 down vs SG200	13.0376	7.58168	1.3292	1	9784	100273161	pco103599b	LOC100273161	NM_001147607	1.52612e-05	4.6474e-07	0.26638	-3.75403	D19a down vs SG200	6.50492e-05	0.417807	-2.39345	tin1.1-1.5 down vs SG200	4.45788e-05	0.40489	-2.46981	tin3 down vs SG200	7.11308e-06
11260	Zm.5385.1.A1_at	100502154	LOC100502154	uncharacterized LOC100502154	NM_001196632	7.59352e-06	8.98588e-07	0.266174	-3.75693	D19a down vs SG200	0.000174279	0.434076	-2.30374	tin1.1-1.5 down vs SG200	2.64474e-06	0.296823	-3.36901	tin3 down vs SG200	2.62624e-06	0.296618	-3.37134	tin4 down vs SG200	1.6946e-06	0.283965	-3.52157	tin5 down vs SG200	14.5038	9.35197	1.47381	1	11260	100502154	LOC100502154	uncharacterized LOC100502154	NM_001196632	7.59352e-06	8.98588e-07	0.266174	-3.75693	D19a down vs SG200	0.000174279	0.434076	-2.30374	tin1.1-1.5 down vs SG200	2.64474e-06	0.296823	-3.36901	tin3 down vs SG200	2.62624e-06
5165	Zm.1657.1.A1_at	100192014	LOC100192014	uncharacterized LOC100192014	NM_001137438	4.9544e-06	3.86e-07	0.26577	-3.76266	D19a down vs SG200	4.36924e-05	0.408773	-2.44635	tin1.1-1.5 down vs SG200	4.61991e-07	0.270621	-3.6952	tin3 down vs SG200	1.47614e-06	0.303071	-3.29955	tin4 down vs SG200	3.32809e-06	0.326909	-3.05896	tin5 down vs SG200	15.4654	8.77205	1.29647	1	5165	100192014	LOC100192014	uncharacterized LOC100192014	NM_001137438	4.9544e-06	3.86e-07	0.26577	-3.76266	D19a down vs SG200	4.36924e-05	0.408773	-2.44635	tin1.1-1.5 down vs SG200	4.61991e-07	0.270621	-3.6952	tin3 down vs SG200	1.47614e-06
7455	Zm.19273.1.A1_at	100272560	LOC100272560	uncharacterized LOC100272560	NM_001147027	5.57e-09	6.0673e-09	0.265471	-3.76689	D19a down vs SG200	0.0834611	0.802545	-1.24604	tin1.1-1.5 down vs SG200	0.000172072	0.560094	-1.78541	tin3 down vs SG200	3.95906e-08	0.313323	-3.19159	tin4 down vs SG200	1.51082e-07	0.349283	-2.86301	tin5 down vs SG200	40.1457	12.4561	0.709192	1	0					0	0	0	0		0	0	0		0	0	0		0
8832	Zm.3247.1.A1_at	---	---	---	---	1.09254e-07	8.51644e-06	0.26546	-3.76705	D19a down vs SG200	0.0408438	0.631428	-1.58371	tin1.1-1.5 down vs SG200	0.00413813	0.501245	-1.99503	tin3 down vs SG200	0.000775323	0.425346	-2.35103	tin4 down vs SG200	0.00103374	0.437567	-2.28537	tin5 down vs SG200	26.75	24.9705	2.13366	1	0					0	0	0	0		0	0	0		0	0	0		0
13478	Zm.7331.1.S1_at	541861	KIN8	kinesin heavy chain	---	0.000179668	1.0014e-05	0.264709	-3.77773	D19a down vs SG200	0.000660317	0.412834	-2.42228	tin1.1-1.5 down vs SG200	4.25092e-05	0.310659	-3.21897	tin3 down vs SG200	2.09493e-05	0.28756	-3.47753	tin4 down vs SG200	4.43152e-05	0.312054	-3.20457	tin5 down vs SG200	8.7614	8.44369	2.20283	1	13478	541861	KIN8	kinesin heavy chain	---	0.000179668	1.0014e-05	0.264709	-3.77773	D19a down vs SG200	0.000660317	0.412834	-2.42228	tin1.1-1.5 down vs SG200	4.25092e-05	0.310659	-3.21897	tin3 down vs SG200	2.09493e-05
1763	Zm.12321.1.S1_at	100278717	cl14796_1	LOC100278717	NM_001151902	1.00425e-06	1.77459e-06	0.26467	-3.77828	D19a down vs SG200	0.0260051	0.639815	-1.56295	tin1.1-1.5 down vs SG200	0.000951043	0.479395	-2.08596	tin3 down vs SG200	7.97946e-05	0.38475	-2.59909	tin4 down vs SG200	0.000119526	0.399165	-2.50523	tin5 down vs SG200	19.5467	14.1558	1.65532	1	0					0	0	0	0		0	0	0		0	0	0		0
14256	Zm.856.1.A1_x_at	542355	hdt103	histone deacetylase103	NM_001111932	0.000229076	1.53729e-05	0.264613	-3.7791	D19a down vs SG200	0.000633803	0.397465	-2.51594	tin1.1-1.5 down vs SG200	0.000199925	0.351906	-2.84167	tin3 down vs SG200	2.09732e-05	0.274278	-3.64594	tin4 down vs SG200	8.17726e-05	0.319468	-3.13021	tin5 down vs SG200	8.40594	8.72933	2.37365	1	14256	542355	hdt103	histone deacetylase103	NM_001111932	0.000229076	1.53729e-05	0.264613	-3.7791	D19a down vs SG200	0.000633803	0.397465	-2.51594	tin1.1-1.5 down vs SG200	0.000199925	0.351906	-2.84167	tin3 down vs SG200	2.09732e-05
10269	Zm.4510.3.S1_at	100193304	LOC100193304	uncharacterized LOC100193304	NM_001138443	2.87072e-09	1.77188e-09	0.264427	-3.78176	D19a down vs SG200	0.0568203	0.798342	-1.2526	tin1.1-1.5 down vs SG200	0.00203011	0.667883	-1.49727	tin3 down vs SG200	8.993e-07	0.429398	-2.32884	tin4 down vs SG200	2.89826e-06	0.462983	-2.1599	tin5 down vs SG200	43.8694	11.5402	0.601277	1	0					0	0	0	0		0	0	0		0	0	0		0
3597	Zm.14385.1.S1_at	100272235	LOC100272235	uncharacterized LOC100272235	NM_001159426	5.56386e-08	1.58222e-07	0.264311	-3.78343	D19a down vs SG200	0.000266845	0.494944	-2.02043	tin1.1-1.5 down vs SG200	0.00119247	0.55178	-1.81231	tin3 down vs SG200	3.46972e-06	0.3513	-2.84657	tin4 down vs SG200	3.43761e-06	0.351021	-2.84884	tin5 down vs SG200	29.3666	14.6816	1.14272	1	3597	100272235	LOC100272235	uncharacterized LOC100272235	NM_001159426	5.56386e-08	1.58222e-07	0.264311	-3.78343	D19a down vs SG200	0.000266845	0.494944	-2.02043	tin1.1-1.5 down vs SG200	0.00119247	0.55178	-1.81231	tin3 down vs SG200	3.46972e-06
12414	Zm.6322.1.A1_at	100279236	si606015d04	LOC100279236	NM_001152257	0.000223031	5.44714e-05	0.263971	-3.7883	D19a down vs SG200	0.000281096	0.322308	-3.10262	tin1.1-1.5 down vs SG200	1.80649e-05	0.229423	-4.35877	tin3 down vs SG200	3.56297e-05	0.250269	-3.9957	tin4 down vs SG200	2.12951e-05	0.234353	-4.26706	tin5 down vs SG200	8.44456	11.0618	2.99413	1	12414	100279236	si606015d04	LOC100279236	NM_001152257	0.000223031	5.44714e-05	0.263971	-3.7883	D19a down vs SG200	0.000281096	0.322308	-3.10262	tin1.1-1.5 down vs SG200	1.80649e-05	0.229423	-4.35877	tin3 down vs SG200	3.56297e-05
6823	Zm.18375.1.S1_at	100192994	LOC100192994	uncharacterized LOC100192994	NM_001138165	0.000146885	4.22129e-05	0.263491	-3.7952	D19a down vs SG200	0.000165356	0.310545	-3.22015	tin1.1-1.5 down vs SG200	8.4489e-06	0.214919	-4.65292	tin3 down vs SG200	1.75902e-05	0.236201	-4.23369	tin4 down vs SG200	1.86939e-05	0.23803	-4.20115	tin5 down vs SG200	9.06426	11.3552	2.86343	1	6823	100192994	LOC100192994	uncharacterized LOC100192994	NM_001138165	0.000146885	4.22129e-05	0.263491	-3.7952	D19a down vs SG200	0.000165356	0.310545	-3.22015	tin1.1-1.5 down vs SG200	8.4489e-06	0.214919	-4.65292	tin3 down vs SG200	1.75902e-05
6804	Zm.18359.1.A1_at	100279956	LOC100279956	uncharacterized LOC100279956	NM_001152906	6.28558e-08	5.00064e-09	0.263341	-3.79735	D19a down vs SG200	6.5939e-06	0.460454	-2.17177	tin1.1-1.5 down vs SG200	7.25083e-06	0.463308	-2.15839	tin3 down vs SG200	1.24295e-06	0.411322	-2.43118	tin4 down vs SG200	3.62232e-07	0.376251	-2.6578	tin5 down vs SG200	28.8772	8.82683	0.698669	1	6804	100279956	LOC100279956	uncharacterized LOC100279956	NM_001152906	6.28558e-08	5.00064e-09	0.263341	-3.79735	D19a down vs SG200	6.5939e-06	0.460454	-2.17177	tin1.1-1.5 down vs SG200	7.25083e-06	0.463308	-2.15839	tin3 down vs SG200	1.24295e-06
6797	Zm.18352.1.S1_at	100283815	LOC100283815	glucan endo-1,3-beta-glucosidase, acidic isoform	NM_001156713	0.000229737	2.81899e-05	0.262738	-3.80607	D19a down vs SG200	0.00153933	0.414302	-2.4137	tin1.1-1.5 down vs SG200	2.36001e-05	0.257155	-3.88871	tin3 down vs SG200	3.34943e-05	0.268236	-3.72807	tin4 down vs SG200	6.17532e-05	0.288402	-3.46738	tin5 down vs SG200	8.40178	9.8204	2.67165	1	6797	100283815	LOC100283815	glucan endo-1,3-beta-glucosidase, acidic isoform	NM_001156713	0.000229737	2.81899e-05	0.262738	-3.80607	D19a down vs SG200	0.00153933	0.414302	-2.4137	tin1.1-1.5 down vs SG200	2.36001e-05	0.257155	-3.88871	tin3 down vs SG200	3.34943e-05
488	Zm.1029.1.A1_at	---	---	---	---	1.05373e-05	2.27813e-06	0.261997	-3.81684	D19a down vs SG200	2.69561e-05	0.337574	-2.96232	tin1.1-1.5 down vs SG200	1.04987e-06	0.240601	-4.15625	tin3 down vs SG200	1.33275e-06	0.247077	-4.04732	tin4 down vs SG200	5.82289e-07	0.225028	-4.44389	tin5 down vs SG200	13.7998	10.5625	1.74951	1	488	---	---	---	---	1.05373e-05	2.27813e-06	0.261997	-3.81684	D19a down vs SG200	2.69561e-05	0.337574	-2.96232	tin1.1-1.5 down vs SG200	1.04987e-06	0.240601	-4.15625	tin3 down vs SG200	1.33275e-06
8759	Zm.317.1.S1_at	541903	fps1	farnesyl pyrophosphate synthase1	NM_001111569	0.000345787	2.32772e-05	0.260481	-3.83904	D19a down vs SG200	0.000816925	0.390375	-2.56164	tin1.1-1.5 down vs SG200	0.00044905	0.365587	-2.73533	tin3 down vs SG200	6.93989e-05	0.296236	-3.37569	tin4 down vs SG200	9.50957e-05	0.307168	-3.25555	tin5 down vs SG200	7.82697	8.95413	2.61488	1	8759	541903	fps1	farnesyl pyrophosphate synthase1	NM_001111569	0.000345787	2.32772e-05	0.260481	-3.83904	D19a down vs SG200	0.000816925	0.390375	-2.56164	tin1.1-1.5 down vs SG200	0.00044905	0.365587	-2.73533	tin3 down vs SG200	6.93989e-05
12573	Zm.6452.1.A1_at	100279663	LOC100279663	uncharacterized LOC100279663	---	2.73145e-06	3.17597e-07	0.260436	-3.83972	D19a down vs SG200	0.000493879	0.495892	-2.01657	tin1.1-1.5 down vs SG200	5.32648e-05	0.415374	-2.40747	tin3 down vs SG200	2.73404e-06	0.320934	-3.11591	tin4 down vs SG200	1.23175e-05	0.367145	-2.72372	tin5 down vs SG200	16.8943	9.58902	1.29735	1	12573	100279663	LOC100279663	uncharacterized LOC100279663	---	2.73145e-06	3.17597e-07	0.260436	-3.83972	D19a down vs SG200	0.000493879	0.495892	-2.01657	tin1.1-1.5 down vs SG200	5.32648e-05	0.415374	-2.40747	tin3 down vs SG200	2.73404e-06
2624	Zm.13346.2.S1_s_at	---	---	---	---	2.27508e-07	2.33331e-07	0.260367	-3.84074	D19a down vs SG200	1.58407e-05	0.383691	-2.60627	tin1.1-1.5 down vs SG200	3.68686e-05	0.41139	-2.43079	tin3 down vs SG200	1.06996e-06	0.302108	-3.31008	tin4 down vs SG200	6.64669e-07	0.288723	-3.46352	tin5 down vs SG200	24.1447	13.0853	1.23875	1	2624	---	---	---	---	2.27508e-07	2.33331e-07	0.260367	-3.84074	D19a down vs SG200	1.58407e-05	0.383691	-2.60627	tin1.1-1.5 down vs SG200	3.68686e-05	0.41139	-2.43079	tin3 down vs SG200	1.06996e-06
15107	Zm.9555.2.A1_at	---	---	---	---	0.000237589	1.19668e-05	0.259672	-3.85101	D19a down vs SG200	0.00436725	0.488035	-2.04903	tin1.1-1.5 down vs SG200	0.000169327	0.34852	-2.86928	tin3 down vs SG200	1.43605e-05	0.265223	-3.77042	tin4 down vs SG200	2.94935e-05	0.287904	-3.47339	tin5 down vs SG200	8.35346	8.54271	2.3375	1	15107	---	---	---	---	0.000237589	1.19668e-05	0.259672	-3.85101	D19a down vs SG200	0.00436725	0.488035	-2.04903	tin1.1-1.5 down vs SG200	0.000169327	0.34852	-2.86928	tin3 down vs SG200	1.43605e-05
1537	Zm.12043.1.A1_at	---	---	---	---	4.86042e-05	1.00931e-06	0.259208	-3.85791	D19a down vs SG200	0.00441221	0.556832	-1.79587	tin1.1-1.5 down vs SG200	0.00102821	0.492846	-2.02903	tin3 down vs SG200	9.78427e-06	0.32585	-3.06889	tin4 down vs SG200	6.54767e-05	0.38853	-2.57381	tin5 down vs SG200	10.8669	7.42445	1.56164	1	0					0	0	0	0		0	0	0		0	0	0		0
7645	Zm.2073.2.S1_a_at	100192350 /// 542435	asn1 /// asn3	asparagine synthetase homolog1 /// asparagine synthetase3	NM_001111997 /// NM_001137542	3.62801e-05	0.00112033	0.259035	-3.86048	D19a down vs SG200	0.0501558	2.05935	2.05935	tin1.1-1.5 up vs SG200	0.266771	0.675426	-1.48055	tin3 down vs SG200	0.00162929	0.275219	-3.63347	tin4 down vs SG200	0.00170921	0.277357	-3.60547	tin5 down vs SG200	11.3859	28.9389	5.80946	1	0					0	0	0	0		0	0	0		0	0	0		0
5540	Zm.17092.1.S1_at	100383027	LOC100383027	uncharacterized LOC100383027	NM_001175706	7.11224e-06	7.2671e-07	0.259035	-3.86049	D19a down vs SG200	0.00177039	0.524389	-1.90698	tin1.1-1.5 down vs SG200	6.36302e-05	0.39677	-2.52035	tin3 down vs SG200	5.96613e-06	0.319755	-3.1274	tin4 down vs SG200	2.09239e-05	0.359365	-2.78269	tin5 down vs SG200	14.648	9.51673	1.48502	1	0					0	0	0	0		0	0	0		0	0	0		0
14307	Zm.8611.1.A1_at	100276849	LOC100276849	uncharacterized LOC100276849	NM_001150555	8.23063e-09	3.54131e-08	0.258372	-3.87039	D19a down vs SG200	0.04373	0.739497	-1.35227	tin1.1-1.5 down vs SG200	0.0317707	0.723052	-1.38303	tin3 down vs SG200	1.41025e-06	0.358765	-2.78734	tin4 down vs SG200	2.47546e-05	0.446653	-2.23887	tin5 down vs SG200	38.0921	15.8159	0.949031	1	0					0	0	0	0		0	0	0		0	0	0		0
5493	Zm.16988.3.S1_at	100272336	magi9825	LOC100272336	NM_001146819	1.36061e-10	1.38763e-09	0.257085	-3.88976	D19a down vs SG200	0.00161702	0.658899	-1.51768	tin1.1-1.5 down vs SG200	4.95957e-05	0.546288	-1.83054	tin3 down vs SG200	7.42176e-07	0.422453	-2.36713	tin4 down vs SG200	6.74024e-06	0.486213	-2.05671	tin5 down vs SG200	65.5933	17.3981	0.606268	1	0					0	0	0	0		0	0	0		0	0	0		0
5612	Zm.17180.1.A1_at	100193657	si614017g03	LOC100193657	---	2.69044e-10	3.82103e-06	0.256685	-3.89583	D19a down vs SG200	0.0291711	0.62203	-1.60764	tin1.1-1.5 down vs SG200	0.00105732	0.453647	-2.20436	tin3 down vs SG200	0.000365725	0.41015	-2.43814	tin4 down vs SG200	0.000756327	0.439521	-2.2752	tin5 down vs SG200	59.9942	51.495	1.9619	1	0					0	0	0	0		0	0	0		0	0	0		0
3696	Zm.14497.1.A1_at	542301	his2b5	histone 2B5	NM_001111888	0.0112782	0.000537224	0.256202	-3.90317	D19a down vs SG200	0.012149	0.409513	-2.44192	tin1.1-1.5 down vs SG200	0.00160079	0.301953	-3.31178	tin3 down vs SG200	0.0011101	0.285833	-3.49854	tin4 down vs SG200	0.00371833	0.342514	-2.91959	tin5 down vs SG200	3.9155	8.53526	4.98254	1	3696	542301	his2b5	histone 2B5	NM_001111888	0.0112782	0.000537224	0.256202	-3.90317	D19a down vs SG200	0.012149	0.409513	-2.44192	tin1.1-1.5 down vs SG200	0.00160079	0.301953	-3.31178	tin3 down vs SG200	0.0011101
7576	Zm.2006.1.A1_at	542741	nip1a	NOD26-like membrane intrinsic protein1	NM_001112251	1.04237e-09	4.14385e-09	0.256165	-3.90373	D19a down vs SG200	0.434686	0.908946	-1.10018	tin1.1-1.5 down vs SG200	3.60418e-06	0.439781	-2.27386	tin3 down vs SG200	4.8849e-08	0.318906	-3.13572	tin4 down vs SG200	7.32343e-08	0.329697	-3.03309	tin5 down vs SG200	50.1909	15.5699	0.70906	1	0					0	0	0	0		0	0	0		0	0	0		0
10268	Zm.4510.1.A1_a_at	100277304 /// 100279485 /// 100304023 /// 100381372 /// 100383684 /// 100384292 /// 100	LOC100277304 /// LOC100279485 /// LOC100304023 /// LOC100381372 /// LOC100384292 /// LOC100501046 /// umc1450	uncharacterized LOC100277304 /// uncharacterized LOC100279485 /// induced stolen tip pr	NM_001152487 /// NM_001165549 /// NM_001176323	3.59576e-13	6.73964e-09	0.255996	-3.90632	D19a down vs SG200	7.90588e-06	2.21759	2.21759	tin1.1-1.5 up vs SG200	0.00150643	1.60183	1.60183	tin3 up vs SG200	0.780447	0.965645	-1.03558	tin4 down vs SG200	0.259507	1.15508	1.15508	tin5 up vs SG200	140.987	46.8604	0.759711	1	10268	100277304 /// 100279485 /// 100304023 /// 100381372 /// 100383684 /// 100384292 /// 100	LOC100277304 /// LOC100279485 /// LOC100304023 /// LOC100381372 /// LOC100384292 /// LOC100501046 /// umc1450	uncharacterized LOC100277304 /// uncharacterized LOC100279485 /// induced stolen tip pr	NM_001152487 /// NM_001165549 /// NM_001176323	3.59576e-13	6.73964e-09	0.255996	-3.90632	D19a down vs SG200	7.90588e-06	2.21759	2.21759	tin1.1-1.5 up vs SG200	0.00150643	1.60183	1.60183	tin3 up vs SG200	0.780447
5257	Zm.16735.1.A1_at	100280845	LOC100280845	AIR12	NM_001153765	4.35097e-07	1.91053e-06	0.255443	-3.91477	D19a down vs SG200	0.00536896	0.546059	-1.8313	tin1.1-1.5 down vs SG200	0.000101638	0.381489	-2.6213	tin3 down vs SG200	1.94811e-06	0.255987	-3.90644	tin4 down vs SG200	2.20556e-06	0.259474	-3.85395	tin5 down vs SG200	22.0319	17.0189	1.76563	1	0					0	0	0	0		0	0	0		0	0	0		0
12880	Zm.6721.7.A1_a_at	100192931	H4C14	histone H4	NM_001138113	5.00434e-06	2.03754e-07	0.254875	-3.92349	D19a down vs SG200	0.000245551	0.475807	-2.10169	tin1.1-1.5 down vs SG200	2.49843e-05	0.39647	-2.52226	tin3 down vs SG200	5.76977e-07	0.282828	-3.53572	tin4 down vs SG200	6.46609e-07	0.285977	-3.49678	tin5 down vs SG200	15.4422	8.46202	1.25252	1	12880	100192931	H4C14	histone H4	NM_001138113	5.00434e-06	2.03754e-07	0.254875	-3.92349	D19a down vs SG200	0.000245551	0.475807	-2.10169	tin1.1-1.5 down vs SG200	2.49843e-05	0.39647	-2.52226	tin3 down vs SG200	5.76977e-07
14257	Zm.856.2.A1_a_at	542355	hdt103	histone deacetylase103	NM_001111932	1.48191e-05	1.93097e-06	0.254548	-3.92854	D19a down vs SG200	0.000705152	0.454366	-2.20087	tin1.1-1.5 down vs SG200	0.00014139	0.392185	-2.54982	tin3 down vs SG200	8.18476e-06	0.296791	-3.36937	tin4 down vs SG200	2.57018e-05	0.333071	-3.00236	tin5 down vs SG200	13.0968	10.1863	1.77776	1	14257	542355	hdt103	histone deacetylase103	NM_001111932	1.48191e-05	1.93097e-06	0.254548	-3.92854	D19a down vs SG200	0.000705152	0.454366	-2.20087	tin1.1-1.5 down vs SG200	0.00014139	0.392185	-2.54982	tin3 down vs SG200	8.18476e-06
8679	Zm.3102.1.A1_at	100283233	LOC100283233	VAMP protein SEC22	NM_001156135	3.70903e-06	2.25506e-07	0.254379	-3.93114	D19a down vs SG200	0.000171045	0.459415	-2.17668	tin1.1-1.5 down vs SG200	0.000420476	0.49272	-2.02955	tin3 down vs SG200	6.35171e-06	0.349542	-2.86089	tin4 down vs SG200	2.49162e-05	0.393062	-2.54413	tin5 down vs SG200	16.1469	9.00971	1.27539	1	8679	100283233	LOC100283233	VAMP protein SEC22	NM_001156135	3.70903e-06	2.25506e-07	0.254379	-3.93114	D19a down vs SG200	0.000171045	0.459415	-2.17668	tin1.1-1.5 down vs SG200	0.000420476	0.49272	-2.02955	tin3 down vs SG200	6.35171e-06
1692	Zm.12241.2.S1_a_at	100384253	LOC100384253	uncharacterized LOC100384253	NM_001176819	2.66706e-05	4.34178e-07	0.253792	-3.94023	D19a down vs SG200	0.000590117	0.487856	-2.04979	tin1.1-1.5 down vs SG200	7.1444e-05	0.409837	-2.43999	tin3 down vs SG200	2.63459e-05	0.376015	-2.65947	tin4 down vs SG200	3.23233e-05	0.382805	-2.6123	tin5 down vs SG200	11.9527	7.39138	1.41345	1	1692	100384253	LOC100384253	uncharacterized LOC100384253	NM_001176819	2.66706e-05	4.34178e-07	0.253792	-3.94023	D19a down vs SG200	0.000590117	0.487856	-2.04979	tin1.1-1.5 down vs SG200	7.1444e-05	0.409837	-2.43999	tin3 down vs SG200	2.63459e-05
10358	Zm.4592.1.A1_at	100275868	si707062c11a	LOC100275868	---	9.23994e-09	1.10743e-06	0.253771	-3.94057	D19a down vs SG200	0.0231142	0.634825	-1.57524	tin1.1-1.5 down vs SG200	0.156462	0.764146	-1.30865	tin3 down vs SG200	2.26775e-05	0.344344	-2.90407	tin4 down vs SG200	0.000288698	0.434189	-2.30314	tin5 down vs SG200	37.5028	26.8219	1.63474	1	0					0	0	0	0		0	0	0		0	0	0		0
11930	Zm.5973.1.S1_at	100192618 /// 100276911	LOC100192618 /// umc1611	uncharacterized LOC100192618 /// LOC100276911	NM_001137833 /// NM_001150608	0.0126384	0.00135238	0.25369	-3.94181	D19a down vs SG200	0.00392287	0.303332	-3.29672	tin1.1-1.5 down vs SG200	0.000575106	0.219579	-4.55416	tin3 down vs SG200	0.00140669	0.255375	-3.91581	tin4 down vs SG200	0.00238011	0.278938	-3.58502	tin5 down vs SG200	3.81228	10.4575	6.26996	1	11930	100192618 /// 100276911	LOC100192618 /// umc1611	uncharacterized LOC100192618 /// LOC100276911	NM_001137833 /// NM_001150608	0.0126384	0.00135238	0.25369	-3.94181	D19a down vs SG200	0.00392287	0.303332	-3.29672	tin1.1-1.5 down vs SG200	0.000575106	0.219579	-4.55416	tin3 down vs SG200	0.00140669
4983	Zm.16355.1.A1_at	---	---	---	---	1.04421e-05	1.27302e-06	0.253175	-3.94984	D19a down vs SG200	9.6563e-05	0.389142	-2.56976	tin1.1-1.5 down vs SG200	5.99895e-06	0.297888	-3.35697	tin3 down vs SG200	7.89766e-07	0.240241	-4.16249	tin4 down vs SG200	1.57547e-06	0.259075	-3.85988	tin5 down vs SG200	13.8189	10.1376	1.67681	1	4983	---	---	---	---	1.04421e-05	1.27302e-06	0.253175	-3.94984	D19a down vs SG200	9.6563e-05	0.389142	-2.56976	tin1.1-1.5 down vs SG200	5.99895e-06	0.297888	-3.35697	tin3 down vs SG200	7.89766e-07
13754	Zm.7750.4.S1_x_at	542239	TUBB6	Beta-6 tubulin	NM_001111847	4.30218e-06	1.75988e-06	0.253162	-3.95004	D19a down vs SG200	0.00131767	0.481823	-2.07545	tin1.1-1.5 down vs SG200	0.000354765	0.428175	-2.3355	tin3 down vs SG200	2.23632e-05	0.329782	-3.03231	tin4 down vs SG200	0.00011322	0.385377	-2.59486	tin5 down vs SG200	15.7946	12.2002	1.76554	1	13754	542239	TUBB6	Beta-6 tubulin	NM_001111847	4.30218e-06	1.75988e-06	0.253162	-3.95004	D19a down vs SG200	0.00131767	0.481823	-2.07545	tin1.1-1.5 down vs SG200	0.000354765	0.428175	-2.3355	tin3 down vs SG200	2.23632e-05
6686	Zm.18254.1.S1_a_at	100191303 /// 100193290	LOC100191303 /// LOC100193290	uncharacterized LOC100191303 /// uncharacterized LOC100193290	NM_001136737 /// NM_001138432	1.22927e-05	1.97601e-07	0.252551	-3.95959	D19a down vs SG200	0.000105152	0.443739	-2.25358	tin1.1-1.5 down vs SG200	3.91608e-05	0.409789	-2.44028	tin3 down vs SG200	3.01288e-05	0.401044	-2.49349	tin4 down vs SG200	1.65405e-05	0.381441	-2.62164	tin5 down vs SG200	13.4785	7.45087	1.26354	1	6686	100191303 /// 100193290	LOC100191303 /// LOC100193290	uncharacterized LOC100191303 /// uncharacterized LOC100193290	NM_001136737 /// NM_001138432	1.22927e-05	1.97601e-07	0.252551	-3.95959	D19a down vs SG200	0.000105152	0.443739	-2.25358	tin1.1-1.5 down vs SG200	3.91608e-05	0.409789	-2.44028	tin3 down vs SG200	3.01288e-05
5648	Zm.17217.1.A1_at	---	---	---	---	7.81643e-07	1.42536e-07	0.252405	-3.96188	D19a down vs SG200	1.75694e-06	0.321503	-3.11039	tin1.1-1.5 down vs SG200	1.19527e-07	0.247875	-4.03429	tin3 down vs SG200	9.58207e-08	0.242245	-4.12805	tin4 down vs SG200	7.65485e-07	0.297729	-3.35875	tin5 down vs SG200	20.2643	10.6776	1.20437	1	5648	---	---	---	---	7.81643e-07	1.42536e-07	0.252405	-3.96188	D19a down vs SG200	1.75694e-06	0.321503	-3.11039	tin1.1-1.5 down vs SG200	1.19527e-07	0.247875	-4.03429	tin3 down vs SG200	9.58207e-08
14524	Zm.886.2.S1_at	100274379	LOC100274379	Uncharacterized LOC100274379	NM_001148739	2.40295e-10	1.61356e-06	0.251876	-3.97021	D19a down vs SG200	0.0593229	0.683578	-1.46289	tin1.1-1.5 down vs SG200	0.0568712	0.680726	-1.46902	tin3 down vs SG200	4.79161e-05	0.356386	-2.80595	tin4 down vs SG200	0.000407083	0.434728	-2.30029	tin5 down vs SG200	60.8896	46.73	1.75418	1	0					0	0	0	0		0	0	0		0	0	0		0
3823	Zm.14602.1.A1_s_at	---	---	---	---	7.58145e-05	4.72012e-06	0.251817	-3.97114	D19a down vs SG200	0.000320571	0.393474	-2.54146	tin1.1-1.5 down vs SG200	1.1074e-05	0.277133	-3.60837	tin3 down vs SG200	1.85213e-05	0.293156	-3.41115	tin4 down vs SG200	2.29977e-05	0.300076	-3.33249	tin5 down vs SG200	10.1127	9.24322	2.08919	1	3823	---	---	---	---	7.58145e-05	4.72012e-06	0.251817	-3.97114	D19a down vs SG200	0.000320571	0.393474	-2.54146	tin1.1-1.5 down vs SG200	1.1074e-05	0.277133	-3.60837	tin3 down vs SG200	1.85213e-05
3027	Zm.13728.1.S1_at	541906	expA4	alpha-expansin 4	---	0.000252674	1.96982e-05	0.251688	-3.97318	D19a down vs SG200	0.000188109	0.328072	-3.04811	tin1.1-1.5 down vs SG200	3.8874e-05	0.273178	-3.66062	tin3 down vs SG200	3.70703e-05	0.271636	-3.6814	tin4 down vs SG200	5.09464e-05	0.282077	-3.54514	tin5 down vs SG200	8.26544	9.65406	2.66972	1	3027	541906	expA4	alpha-expansin 4	---	0.000252674	1.96982e-05	0.251688	-3.97318	D19a down vs SG200	0.000188109	0.328072	-3.04811	tin1.1-1.5 down vs SG200	3.8874e-05	0.273178	-3.66062	tin3 down vs SG200	3.70703e-05
2594	Zm.13316.1.S1_at	100277642	LOC100277642	uncharacterized LOC100277642	NM_001151152	2.69351e-05	2.0008e-05	0.25083	-3.98676	D19a down vs SG200	0.0606252	0.625978	-1.5975	tin1.1-1.5 down vs SG200	0.00431896	0.462626	-2.16157	tin3 down vs SG200	0.000263421	0.339388	-2.94648	tin4 down vs SG200	0.000230281	0.334262	-2.99167	tin5 down vs SG200	11.9342	14.047	2.69037	1	0					0	0	0	0		0	0	0		0	0	0		0
2485	Zm.1321.1.S1_at	100191362	pco082817	LOC100191362	NM_001136796	4.52278e-11	9.32234e-09	0.250596	-3.99049	D19a down vs SG200	0.00144718	0.6114	-1.63559	tin1.1-1.5 down vs SG200	0.00183581	0.620296	-1.61213	tin3 down vs SG200	1.00805e-07	0.3117	-3.20821	tin4 down vs SG200	1.75914e-07	0.326775	-3.06021	tin5 down vs SG200	75.7096	27.17	0.820277	1	0					0	0	0	0		0	0	0		0	0	0		0
1568	Zm.1208.1.A1_x_at	100192931	H4C14	histone H4	NM_001138113	1.87991e-05	9.38597e-07	0.250519	-3.99172	D19a down vs SG200	0.00376009	0.543057	-1.84143	tin1.1-1.5 down vs SG200	0.000108306	0.39924	-2.50476	tin3 down vs SG200	3.04164e-05	0.355364	-2.81402	tin4 down vs SG200	3.76265e-05	0.362487	-2.75872	tin5 down vs SG200	12.6236	8.96314	1.62293	1	0					0	0	0	0		0	0	0		0	0	0		0
11444	Zm.5550.1.S1_at	100280363	IDP2392	LOC100280363	NM_001153289	4.49015e-10	5.33956e-11	0.25042	-3.99329	D19a down vs SG200	0.000551736	0.678766	-1.47326	tin1.1-1.5 down vs SG200	0.000655119	0.683819	-1.46238	tin3 down vs SG200	2.14235e-08	0.399509	-2.50307	tin4 down vs SG200	1.30878e-07	0.447438	-2.23495	tin5 down vs SG200	56.0906	9.95814	0.405798	1	0					0	0	0	0		0	0	0		0	0	0		0
5243	Zm.1670.1.A1_at	100383536	LOC100383536	Uncharacterized LOC100383536	NM_001176184	1.42103e-07	0.0001261	0.249453	-4.00877	D19a down vs SG200	0.168994	0.67128	-1.48969	tin1.1-1.5 down vs SG200	0.00188788	0.357923	-2.7939	tin3 down vs SG200	7.66744e-05	0.232864	-4.29436	tin4 down vs SG200	0.000641034	0.310501	-3.2206	tin5 down vs SG200	25.7888	43.144	3.82393	1	0					0	0	0	0		0	0	0		0	0	0		0
8834	Zm.3249.1.A1_at	100285618	LOC100285618	COV1-like protein	NM_001158509	1.61965e-10	4.02061e-09	0.247957	-4.03295	D19a down vs SG200	0.169308	0.839267	-1.19152	tin1.1-1.5 down vs SG200	0.0830821	0.798487	-1.25237	tin3 down vs SG200	1.43208e-05	0.473761	-2.11077	tin4 down vs SG200	0.000118075	0.540703	-1.84944	tin5 down vs SG200	64.1164	20.7648	0.740253	1	0					0	0	0	0		0	0	0		0	0	0		0
9421	Zm.3812.1.S1_at	100277877	LOC100277877	uncharacterized LOC100277877	NM_001151330	7.98051e-07	4.90122e-06	0.246593	-4.05527	D19a down vs SG200	0.0124564	0.556429	-1.79717	tin1.1-1.5 down vs SG200	0.00202856	0.464729	-2.15179	tin3 down vs SG200	0.00026309	0.379128	-2.63763	tin4 down vs SG200	0.00022005	0.372306	-2.68596	tin5 down vs SG200	20.204	19.1519	2.16669	1	0					0	0	0	0		0	0	0		0	0	0		0
11126	Zm.5261.1.A1_at	100273065	LOC100273065	uncharacterized LOC100273065	NM_001147514	2.08686e-09	1.91632e-08	0.246531	-4.05629	D19a down vs SG200	0.000469162	0.550303	-1.81718	tin1.1-1.5 down vs SG200	4.55957e-05	0.470112	-2.12715	tin3 down vs SG200	1.94096e-08	0.246846	-4.05111	tin4 down vs SG200	4.40595e-07	0.329179	-3.03786	tin5 down vs SG200	45.7738	18.6284	0.930208	1	0					0	0	0	0		0	0	0		0	0	0		0
12418	Zm.6326.1.A1_at	100281206	gpm52	LOC100281206	NM_001154125	2.19224e-07	1.92137e-07	0.246134	-4.06283	D19a down vs SG200	0.000138422	0.447584	-2.23422	tin1.1-1.5 down vs SG200	1.44642e-06	0.301198	-3.32008	tin3 down vs SG200	3.14026e-06	0.323872	-3.08764	tin4 down vs SG200	8.88249e-07	0.287372	-3.47981	tin5 down vs SG200	24.2708	13.865	1.30575	1	12418	100281206	gpm52	LOC100281206	NM_001154125	2.19224e-07	1.92137e-07	0.246134	-4.06283	D19a down vs SG200	0.000138422	0.447584	-2.23422	tin1.1-1.5 down vs SG200	1.44642e-06	0.301198	-3.32008	tin3 down vs SG200	3.14026e-06
5542	Zm.17095.1.A1_at	100191291	LOC100191291	uncharacterized LOC100191291	NM_001136725	6.781e-05	4.5082e-06	0.246132	-4.06286	D19a down vs SG200	0.00181006	0.461532	-2.1667	tin1.1-1.5 down vs SG200	2.05981e-05	0.291999	-3.42467	tin3 down vs SG200	3.18214e-05	0.306079	-3.26713	tin4 down vs SG200	1.26444e-05	0.276716	-3.61381	tin5 down vs SG200	10.2981	9.65323	2.14258	1	5542	100191291	LOC100191291	uncharacterized LOC100191291	NM_001136725	6.781e-05	4.5082e-06	0.246132	-4.06286	D19a down vs SG200	0.00181006	0.461532	-2.1667	tin1.1-1.5 down vs SG200	2.05981e-05	0.291999	-3.42467	tin3 down vs SG200	3.18214e-05
3596	Zm.14384.1.A1_at	100191907	LOC100191907	uncharacterized LOC100191907	NM_001137331	5.0463e-07	0.00012259	0.245391	-4.07512	D19a down vs SG200	0.207978	1.44241	1.44241	tin1.1-1.5 up vs SG200	0.00142027	0.341523	-2.92806	tin3 down vs SG200	3.05084e-06	0.14209	-7.03779	tin4 down vs SG200	3.83949e-05	0.2083	-4.80077	tin5 down vs SG200	21.5724	36.7428	3.89311	1	0					0	0	0	0		0	0	0		0	0	0		0
8035	Zm.2463.1.S1_at	100278476	LOC100278476	uncharacterized LOC100278476	NM_001151744	0.000223884	9.95601e-06	0.245211	-4.07813	D19a down vs SG200	0.000148148	0.334123	-2.99291	tin1.1-1.5 down vs SG200	0.000111024	0.323676	-3.08951	tin3 down vs SG200	8.07321e-05	0.31242	-3.20082	tin4 down vs SG200	2.36958e-05	0.271702	-3.6805	tin5 down vs SG200	8.43903	9.08733	2.46131	1	8035	100278476	LOC100278476	uncharacterized LOC100278476	NM_001151744	0.000223884	9.95601e-06	0.245211	-4.07813	D19a down vs SG200	0.000148148	0.334123	-2.99291	tin1.1-1.5 down vs SG200	0.000111024	0.323676	-3.08951	tin3 down vs SG200	8.07321e-05
10238	Zm.4489.1.A1_at	100384146	pco088589	LOC100384146	NM_001176725	1.44701e-05	1.88854e-06	0.244887	-4.08351	D19a down vs SG200	6.91305e-05	0.356993	-2.80118	tin1.1-1.5 down vs SG200	1.76161e-06	0.242971	-4.11571	tin3 down vs SG200	2.06129e-06	0.247311	-4.04349	tin4 down vs SG200	2.47074e-06	0.252374	-3.96238	tin5 down vs SG200	13.145	10.7716	1.87303	1	10238	100384146	pco088589	LOC100384146	NM_001176725	1.44701e-05	1.88854e-06	0.244887	-4.08351	D19a down vs SG200	6.91305e-05	0.356993	-2.80118	tin1.1-1.5 down vs SG200	1.76161e-06	0.242971	-4.11571	tin3 down vs SG200	2.06129e-06
12008	Zm.6024.1.A1_at	---	---	---	---	2.61121e-07	2.61635e-08	0.24412	-4.09635	D19a down vs SG200	4.64347e-05	0.460286	-2.17256	tin1.1-1.5 down vs SG200	4.63765e-06	0.387153	-2.58296	tin3 down vs SG200	7.90069e-08	0.272151	-3.67443	tin4 down vs SG200	1.29072e-07	0.285049	-3.50817	tin5 down vs SG200	23.6813	10.2189	0.986325	1	12008	---	---	---	---	2.61121e-07	2.61635e-08	0.24412	-4.09635	D19a down vs SG200	4.64347e-05	0.460286	-2.17256	tin1.1-1.5 down vs SG200	4.63765e-06	0.387153	-2.58296	tin3 down vs SG200	7.90069e-08
12873	Zm.6721.1.A1_x_at	100192931	H4C14	histone H4	NM_001138113	2.06916e-05	3.09391e-07	0.243184	-4.11212	D19a down vs SG200	0.00302117	0.554291	-1.80411	tin1.1-1.5 down vs SG200	0.000185425	0.442159	-2.26163	tin3 down vs SG200	8.7582e-06	0.338866	-2.95102	tin4 down vs SG200	6.83325e-06	0.331168	-3.01961	tin5 down vs SG200	12.4367	7.76559	1.42722	1	0					0	0	0	0		0	0	0		0	0	0		0
12620	Zm.649.1.S1_at	542072	Agpsemzm	ADP-glucose pyrophosphorylase small subunit	NM_001111708	2.98113e-10	3.34134e-07	0.242346	-4.12634	D19a down vs SG200	0.00220734	0.537786	-1.85947	tin1.1-1.5 down vs SG200	0.12209	0.757114	-1.3208	tin3 down vs SG200	0.000345426	0.462469	-2.16231	tin4 down vs SG200	9.66012e-05	0.415636	-2.40595	tin5 down vs SG200	59.1921	37.5772	1.45105	1	0					0	0	0	0		0	0	0		0	0	0		0
7923	Zm.2360.1.S1_at	100274191	LOC100274191	uncharacterized LOC100274191	NM_001148564	2.66545e-07	1.17531e-07	0.241881	-4.13426	D19a down vs SG200	0.489656	0.894413	-1.11805	tin1.1-1.5 down vs SG200	0.0253372	0.677617	-1.47576	tin3 down vs SG200	2.33923e-05	0.395577	-2.52795	tin4 down vs SG200	0.000449317	0.499584	-2.00166	tin5 down vs SG200	23.6129	12.8503	1.24391	1	0					0	0	0	0		0	0	0		0	0	0		0
2850	Zm.13571.1.S1_at	100279613	pco087998	LOC100279613	NM_001152609	1.82304e-07	1.81486e-08	0.241746	-4.13658	D19a down vs SG200	0.0013803	0.58725	-1.70285	tin1.1-1.5 down vs SG200	0.0149742	0.686846	-1.45593	tin3 down vs SG200	3.35763e-05	0.456528	-2.19044	tin4 down vs SG200	2.24936e-05	0.443571	-2.25443	tin5 down vs SG200	24.9065	10.3413	0.949035	1	0					0	0	0	0		0	0	0		0	0	0		0
2318	Zm.13021.1.A1_at	100382371	cl34021_1(372)	LOC100382371	NM_001175116	1.5287e-09	4.1988e-11	0.241742	-4.13664	D19a down vs SG200	1.37651e-06	0.507734	-1.96953	tin1.1-1.5 down vs SG200	1.30954e-07	0.444145	-2.25152	tin3 down vs SG200	2.12536e-08	0.395931	-2.52569	tin4 down vs SG200	1.28837e-07	0.443709	-2.25373	tin5 down vs SG200	47.707	8.62681	0.413324	1	0					0	0	0	0		0	0	0		0	0	0		0
8163	Zm.2590.1.S1_at	100216738	cl14722_1(98)	LOC100216738	NM_001143142	0.00334394	0.000218138	0.241278	-4.14459	D19a down vs SG200	0.00048482	0.27094	-3.69086	tin1.1-1.5 down vs SG200	0.00030319	0.253152	-3.95019	tin3 down vs SG200	0.000246677	0.245657	-4.07072	tin4 down vs SG200	0.000483098	0.270801	-3.69275	tin5 down vs SG200	5.10335	9.99954	4.47864	1	8163	100216738	cl14722_1(98)	LOC100216738	NM_001143142	0.00334394	0.000218138	0.241278	-4.14459	D19a down vs SG200	0.00048482	0.27094	-3.69086	tin1.1-1.5 down vs SG200	0.00030319	0.253152	-3.95019	tin3 down vs SG200	0.000246677
8055	Zm.2478.2.A1_at	100191471	LOC100191471	Uncharacterized LOC100191471	NM_001136904	6.77898e-07	6.60913e-08	0.240517	-4.1577	D19a down vs SG200	9.81431e-05	0.457923	-2.18378	tin1.1-1.5 down vs SG200	1.93729e-06	0.33249	-3.00761	tin3 down vs SG200	3.46713e-07	0.283835	-3.52318	tin4 down vs SG200	2.19787e-07	0.27157	-3.68229	tin5 down vs SG200	20.6822	10.4237	1.15198	1	8055	100191471	LOC100191471	Uncharacterized LOC100191471	NM_001136904	6.77898e-07	6.60913e-08	0.240517	-4.1577	D19a down vs SG200	9.81431e-05	0.457923	-2.18378	tin1.1-1.5 down vs SG200	1.93729e-06	0.33249	-3.00761	tin3 down vs SG200	3.46713e-07
1484	Zm.11980.1.A1_at	100280461	LOC100280461	Nucleic acid binding protein	NM_001153381	3.13122e-05	1.54163e-06	0.240469	-4.15854	D19a down vs SG200	0.0104343	0.571361	-1.75021	tin1.1-1.5 down vs SG200	0.00304563	0.510189	-1.96006	tin3 down vs SG200	4.72734e-05	0.345111	-2.89762	tin4 down vs SG200	0.000691767	0.445403	-2.24516	tin5 down vs SG200	11.6545	9.48654	1.86053	1	0					0	0	0	0		0	0	0		0	0	0		0
17241	ZmAffx.729.1.S1_at	---	---	---	---	5.83743e-10	1.23137e-10	0.239649	-4.17277	D19a down vs SG200	5.38739e-09	0.331686	-3.0149	tin1.1-1.5 down vs SG200	4.61063e-09	0.327706	-3.05151	tin3 down vs SG200	3.44915e-10	0.263702	-3.79216	tin4 down vs SG200	7.44901e-10	0.282226	-3.54326	tin5 down vs SG200	54.1855	11.4484	0.482929	1	17241	---	---	---	---	5.83743e-10	1.23137e-10	0.239649	-4.17277	D19a down vs SG200	5.38739e-09	0.331686	-3.0149	tin1.1-1.5 down vs SG200	4.61063e-09	0.327706	-3.05151	tin3 down vs SG200	3.44915e-10
11957	Zm.599.1.S1_a_at	542060	et5	chromomethylase	NM_001111697	4.26076e-05	3.63561e-06	0.23845	-4.19375	D19a down vs SG200	0.00060474	0.412574	-2.4238	tin1.1-1.5 down vs SG200	0.000133773	0.354139	-2.82375	tin3 down vs SG200	1.91134e-05	0.287958	-3.47272	tin4 down vs SG200	4.95759e-05	0.319202	-3.13281	tin5 down vs SG200	11.0983	10.5002	2.16253	1	11957	542060	et5	chromomethylase	NM_001111697	4.26076e-05	3.63561e-06	0.23845	-4.19375	D19a down vs SG200	0.00060474	0.412574	-2.4238	tin1.1-1.5 down vs SG200	0.000133773	0.354139	-2.82375	tin3 down vs SG200	1.91134e-05
14255	Zm.856.1.A1_a_at	542355	hdt103	histone deacetylase103	NM_001111932	9.33891e-05	5.58877e-06	0.238039	-4.201	D19a down vs SG200	0.000699713	0.405168	-2.46811	tin1.1-1.5 down vs SG200	0.000251208	0.364172	-2.74596	tin3 down vs SG200	2.76953e-05	0.286625	-3.48888	tin4 down vs SG200	8.5075e-05	0.324425	-3.08238	tin5 down vs SG200	9.77297	9.95239	2.32768	1	14255	542355	hdt103	histone deacetylase103	NM_001111932	9.33891e-05	5.58877e-06	0.238039	-4.201	D19a down vs SG200	0.000699713	0.405168	-2.46811	tin1.1-1.5 down vs SG200	0.000251208	0.364172	-2.74596	tin3 down vs SG200	2.76953e-05
13119	Zm.6944.2.S1_a_at	---	---	---	---	6.52485e-06	1.52785e-07	0.237939	-4.20275	D19a down vs SG200	0.000148517	0.447686	-2.23371	tin1.1-1.5 down vs SG200	9.19646e-06	0.354251	-2.82286	tin3 down vs SG200	3.73481e-07	0.261264	-3.82755	tin4 down vs SG200	1.81857e-06	0.305363	-3.27479	tin5 down vs SG200	14.8396	8.59237	1.32347	1	13119	---	---	---	---	6.52485e-06	1.52785e-07	0.237939	-4.20275	D19a down vs SG200	0.000148517	0.447686	-2.23371	tin1.1-1.5 down vs SG200	9.19646e-06	0.354251	-2.82286	tin3 down vs SG200	3.73481e-07
5751	Zm.1729.1.A1_at	100193099	pco087705(421)	LOC100193099	NM_001138262	1.25662e-05	1.6299e-06	0.23776	-4.20593	D19a down vs SG200	0.000470026	0.425265	-2.35148	tin1.1-1.5 down vs SG200	2.86878e-05	0.323849	-3.08786	tin3 down vs SG200	8.8881e-06	0.286693	-3.48805	tin4 down vs SG200	5.62716e-06	0.272956	-3.66359	tin5 down vs SG200	13.4331	11.2078	1.90707	1	5751	100193099	pco087705(421)	LOC100193099	NM_001138262	1.25662e-05	1.6299e-06	0.23776	-4.20593	D19a down vs SG200	0.000470026	0.425265	-2.35148	tin1.1-1.5 down vs SG200	2.86878e-05	0.323849	-3.08786	tin3 down vs SG200	8.8881e-06
4915	Zm.16281.1.S1_x_at	100192589	H3C4	Histone H3.2	NM_001137804	1.3518e-05	2.15635e-06	0.237047	-4.21857	D19a down vs SG200	0.00143023	0.463049	-2.1596	tin1.1-1.5 down vs SG200	1.1209e-05	0.28503	-3.5084	tin3 down vs SG200	9.73604e-07	0.215814	-4.63362	tin4 down vs SG200	1.46484e-06	0.22657	-4.41364	tin5 down vs SG200	13.2833	11.6397	2.00288	1	4915	100192589	H3C4	Histone H3.2	NM_001137804	1.3518e-05	2.15635e-06	0.237047	-4.21857	D19a down vs SG200	0.00143023	0.463049	-2.1596	tin1.1-1.5 down vs SG200	1.1209e-05	0.28503	-3.5084	tin3 down vs SG200	9.73604e-07
12923	Zm.6755.2.A1_at	100280583	pco140232	LOC100280583	NM_001153502	8.41919e-10	3.50855e-09	0.236045	-4.23648	D19a down vs SG200	0.000558444	0.585095	-1.70912	tin1.1-1.5 down vs SG200	7.00303e-05	0.515164	-1.94113	tin3 down vs SG200	9.39644e-08	0.319316	-3.1317	tin4 down vs SG200	5.61844e-07	0.368715	-2.71212	tin5 down vs SG200	51.6288	17.5855	0.778545	1	0					0	0	0	0		0	0	0		0	0	0		0
8368	Zm.2806.1.A1_at	---	---	---	---	7.3736e-06	1.45218e-07	0.235996	-4.23735	D19a down vs SG200	1.88896e-05	0.376514	-2.65594	tin1.1-1.5 down vs SG200	1.04557e-05	0.357584	-2.79654	tin3 down vs SG200	3.33513e-07	0.257579	-3.8823	tin4 down vs SG200	5.84752e-06	0.339504	-2.94547	tin5 down vs SG200	14.5684	8.46767	1.32854	1	8368	---	---	---	---	7.3736e-06	1.45218e-07	0.235996	-4.23735	D19a down vs SG200	1.88896e-05	0.376514	-2.65594	tin1.1-1.5 down vs SG200	1.04557e-05	0.357584	-2.79654	tin3 down vs SG200	3.33513e-07
2356	Zm.13071.1.A1_at	100286194	cl47266_1b	LOC100286194	NM_001159082	1.15292e-06	7.08785e-08	0.235798	-4.24093	D19a down vs SG200	5.51404e-05	0.431285	-2.31866	tin1.1-1.5 down vs SG200	2.11696e-06	0.328171	-3.0472	tin3 down vs SG200	1.10218e-06	0.309249	-3.23364	tin4 down vs SG200	3.5453e-06	0.343514	-2.91109	tin5 down vs SG200	19.1608	10.0295	1.19643	1	2356	100286194	cl47266_1b	LOC100286194	NM_001159082	1.15292e-06	7.08785e-08	0.235798	-4.24093	D19a down vs SG200	5.51404e-05	0.431285	-2.31866	tin1.1-1.5 down vs SG200	2.11696e-06	0.328171	-3.0472	tin3 down vs SG200	1.10218e-06
8582	Zm.301.2.A1_at	100276367	LOC100276367	uncharacterized LOC100276367	NM_001150173	6.59372e-05	6.62215e-06	0.234666	-4.26137	D19a down vs SG200	0.000472373	0.380161	-2.63046	tin1.1-1.5 down vs SG200	2.10734e-05	0.269354	-3.71259	tin3 down vs SG200	1.3963e-05	0.256653	-3.89631	tin4 down vs SG200	3.88709e-06	0.21975	-4.55063	tin5 down vs SG200	10.3451	11.0554	2.44266	1	8582	100276367	LOC100276367	uncharacterized LOC100276367	NM_001150173	6.59372e-05	6.62215e-06	0.234666	-4.26137	D19a down vs SG200	0.000472373	0.380161	-2.63046	tin1.1-1.5 down vs SG200	2.10734e-05	0.269354	-3.71259	tin3 down vs SG200	1.3963e-05
13844	Zm.79.1.S1_at	542380	TIDP2849	LOC542380	NM_001111956	5.36371e-06	1.36174e-06	0.234359	-4.26697	D19a down vs SG200	0.0123411	0.577824	-1.73063	tin1.1-1.5 down vs SG200	0.00120117	0.465721	-2.14721	tin3 down vs SG200	1.5036e-05	0.304571	-3.28331	tin4 down vs SG200	7.4046e-05	0.35767	-2.79587	tin5 down vs SG200	15.2828	12.6417	1.89071	1	0					0	0	0	0		0	0	0		0	0	0		0
14650	Zm.8992.2.A1_at	100191900	LOC100191900	uncharacterized LOC100191900	NM_001137324	1.13681e-08	5.23712e-09	0.23415	-4.27077	D19a down vs SG200	0.00015155	0.529352	-1.8891	tin1.1-1.5 down vs SG200	0.000160229	0.531233	-1.88241	tin3 down vs SG200	1.4571e-05	0.453376	-2.20567	tin4 down vs SG200	3.54772e-06	0.410138	-2.43821	tin5 down vs SG200	36.4677	13.282	0.832488	1	0					0	0	0	0		0	0	0		0	0	0		0
13480	Zm.7333.1.A1_at	542638	krp13	kinesin-related protein13	---	0.000274846	3.46265e-05	0.233968	-4.27409	D19a down vs SG200	0.000184068	0.290197	-3.44593	tin1.1-1.5 down vs SG200	1.92474e-05	0.216284	-4.62355	tin3 down vs SG200	2.24843e-05	0.220867	-4.52761	tin4 down vs SG200	2.66055e-05	0.225908	-4.42658	tin5 down vs SG200	8.14624	11.6729	3.27526	1	13480	542638	krp13	kinesin-related protein13	---	0.000274846	3.46265e-05	0.233968	-4.27409	D19a down vs SG200	0.000184068	0.290197	-3.44593	tin1.1-1.5 down vs SG200	1.92474e-05	0.216284	-4.62355	tin3 down vs SG200	2.24843e-05
13750	Zm.7750.2.S1_x_at	100382290	LOC100382290	uncharacterized LOC100382290	NM_001175040	1.82402e-09	9.71523e-09	0.233659	-4.27974	D19a down vs SG200	0.00112534	0.585956	-1.70661	tin1.1-1.5 down vs SG200	5.31773e-05	0.478938	-2.08795	tin3 down vs SG200	6.73564e-07	0.345065	-2.89801	tin4 down vs SG200	1.87432e-06	0.374707	-2.66875	tin5 down vs SG200	46.6007	18.5655	0.910619	1	0					0	0	0	0		0	0	0		0	0	0		0
5055	Zm.16481.1.A1_at	100381610	gpm759a	LOC100381610	NM_001174428	6.30326e-07	5.64597e-08	0.233514	-4.2824	D19a down vs SG200	0.000108459	0.458181	-2.18254	tin1.1-1.5 down vs SG200	0.000303452	0.495108	-2.01976	tin3 down vs SG200	1.52252e-05	0.39244	-2.54816	tin4 down vs SG200	0.00027034	0.490865	-2.03722	tin5 down vs SG200	20.8986	10.7246	1.17297	1	5055	100381610	gpm759a	LOC100381610	NM_001174428	6.30326e-07	5.64597e-08	0.233514	-4.2824	D19a down vs SG200	0.000108459	0.458181	-2.18254	tin1.1-1.5 down vs SG200	0.000303452	0.495108	-2.01976	tin3 down vs SG200	1.52252e-05
11358	Zm.5470.1.A1_a_at	100278361	LOC100278361	uncharacterized LOC100278361	NM_001151662	0.000203438	2.60202e-05	0.233327	-4.28583	D19a down vs SG200	0.000101947	0.277743	-3.60045	tin1.1-1.5 down vs SG200	1.1177e-05	0.208574	-4.79446	tin3 down vs SG200	3.57344e-05	0.243141	-4.11284	tin4 down vs SG200	1.87752e-05	0.223533	-4.47362	tin5 down vs SG200	8.57829	11.7169	3.12202	1	11358	100278361	LOC100278361	uncharacterized LOC100278361	NM_001151662	0.000203438	2.60202e-05	0.233327	-4.28583	D19a down vs SG200	0.000101947	0.277743	-3.60045	tin1.1-1.5 down vs SG200	1.1177e-05	0.208574	-4.79446	tin3 down vs SG200	3.57344e-05
11927	Zm.5970.1.S1_at	100279250	pco128743	LOC100279250	NM_001152271	7.6048e-05	1.05463e-05	0.233187	-4.2884	D19a down vs SG200	0.000401193	0.35746	-2.79751	tin1.1-1.5 down vs SG200	1.58259e-05	0.24522	-4.07797	tin3 down vs SG200	9.24252e-06	0.229363	-4.35989	tin4 down vs SG200	3.17981e-06	0.199983	-5.00041	tin5 down vs SG200	10.1076	11.7925	2.66672	1	11927	100279250	pco128743	LOC100279250	NM_001152271	7.6048e-05	1.05463e-05	0.233187	-4.2884	D19a down vs SG200	0.000401193	0.35746	-2.79751	tin1.1-1.5 down vs SG200	1.58259e-05	0.24522	-4.07797	tin3 down vs SG200	9.24252e-06
5007	Zm.1639.1.S1_a_at	---	---	---	---	1.28974e-05	1.81093e-06	0.232677	-4.29781	D19a down vs SG200	9.90118e-05	0.357794	-2.7949	tin1.1-1.5 down vs SG200	6.37927e-06	0.268415	-3.72558	tin3 down vs SG200	5.14788e-06	0.262105	-3.81527	tin4 down vs SG200	1.01587e-05	0.282427	-3.54074	tin5 down vs SG200	13.3796	11.6967	1.99822	1	5007	---	---	---	---	1.28974e-05	1.81093e-06	0.232677	-4.29781	D19a down vs SG200	9.90118e-05	0.357794	-2.7949	tin1.1-1.5 down vs SG200	6.37927e-06	0.268415	-3.72558	tin3 down vs SG200	5.14788e-06
10001	Zm.4302.1.A1_x_at	100280885 /// 100281222 /// 100283958	cl17328_1 /// LOC100280885 /// LOC100281222	LOC100283958 /// protease inhibitor/seed storage/LTP family protein /// protease inhibi	NM_001153805 /// NM_001154141 /// NM_001156856	1.4573e-05	4.37753e-06	0.23168	-4.3163	D19a down vs SG200	1.20061e-05	0.261071	-3.83038	tin1.1-1.5 down vs SG200	1.2928e-05	0.263317	-3.7977	tin3 down vs SG200	9.99198e-06	0.255551	-3.91312	tin4 down vs SG200	1.03801e-05	0.25669	-3.89575	tin5 down vs SG200	13.1306	13.3288	2.32022	1	10001	100280885 /// 100281222 /// 100283958	cl17328_1 /// LOC100280885 /// LOC100281222	LOC100283958 /// protease inhibitor/seed storage/LTP family protein /// protease inhibi	NM_001153805 /// NM_001154141 /// NM_001156856	1.4573e-05	4.37753e-06	0.23168	-4.3163	D19a down vs SG200	1.20061e-05	0.261071	-3.83038	tin1.1-1.5 down vs SG200	1.2928e-05	0.263317	-3.7977	tin3 down vs SG200	9.99198e-06
4914	Zm.16281.1.S1_at	100192589	H3C4	Histone H3.2	NM_001137804	1.27049e-05	2.6437e-06	0.231005	-4.3289	D19a down vs SG200	0.00284273	0.482232	-2.07369	tin1.1-1.5 down vs SG200	2.04067e-05	0.291511	-3.4304	tin3 down vs SG200	1.15395e-06	0.208943	-4.78599	tin4 down vs SG200	1.29784e-06	0.211987	-4.71727	tin5 down vs SG200	13.4105	12.584	2.14485	1	4914	100192589	H3C4	Histone H3.2	NM_001137804	1.27049e-05	2.6437e-06	0.231005	-4.3289	D19a down vs SG200	0.00284273	0.482232	-2.07369	tin1.1-1.5 down vs SG200	2.04067e-05	0.291511	-3.4304	tin3 down vs SG200	1.15395e-06
10003	Zm.4302.2.A1_x_at	100280885	LOC100280885	protease inhibitor/seed storage/LTP family protein	NM_001153805	3.31123e-05	3.19778e-06	0.230873	-4.33139	D19a down vs SG200	1.32523e-05	0.272338	-3.67191	tin1.1-1.5 down vs SG200	8.4062e-06	0.258582	-3.86725	tin3 down vs SG200	1.14879e-05	0.26797	-3.73176	tin4 down vs SG200	1.24905e-05	0.270522	-3.69655	tin5 down vs SG200	11.552	11.1898	2.21405	1	10003	100280885	LOC100280885	protease inhibitor/seed storage/LTP family protein	NM_001153805	3.31123e-05	3.19778e-06	0.230873	-4.33139	D19a down vs SG200	1.32523e-05	0.272338	-3.67191	tin1.1-1.5 down vs SG200	8.4062e-06	0.258582	-3.86725	tin3 down vs SG200	1.14879e-05
17089	ZmAffx.64.1.A1_at	100502158	LOC100502158	uncharacterized LOC100502158	NM_001196636	3.06776e-08	7.15008e-08	0.230256	-4.343	D19a down vs SG200	0.00367892	0.585778	-1.70713	tin1.1-1.5 down vs SG200	4.9569e-05	0.421503	-2.37246	tin3 down vs SG200	2.33294e-07	0.260506	-3.83868	tin4 down vs SG200	3.68952e-06	0.338489	-2.9543	tin5 down vs SG200	31.8653	17.2553	1.23773	1	0					0	0	0	0		0	0	0		0	0	0		0
5279	Zm.16771.1.A1_at	100273067	umc1369	LOC100273067	NM_001147516	7.68753e-11	1.45881e-11	0.229757	-4.35243	D19a down vs SG200	7.77502e-06	0.566539	-1.7651	tin1.1-1.5 down vs SG200	1.25607e-08	0.394921	-2.53215	tin3 down vs SG200	3.28895e-08	0.420089	-2.38045	tin4 down vs SG200	3.73062e-08	0.423402	-2.36182	tin5 down vs SG200	70.6633	11.9213	0.385612	1	0					0	0	0	0		0	0	0		0	0	0		0
15319	Zm.975.1.A1_at	100274388	pco128421	LOC100274388	NM_001148748	1.21393e-06	1.9651e-07	0.22674	-4.41034	D19a down vs SG200	3.21348e-05	0.375642	-2.66211	tin1.1-1.5 down vs SG200	2.26267e-06	0.292985	-3.41315	tin3 down vs SG200	9.60928e-07	0.268717	-3.72138	tin4 down vs SG200	2.56512e-07	0.233516	-4.28236	tin5 down vs SG200	19.0184	12.215	1.46805	1	15319	100274388	pco128421	LOC100274388	NM_001148748	1.21393e-06	1.9651e-07	0.22674	-4.41034	D19a down vs SG200	3.21348e-05	0.375642	-2.66211	tin1.1-1.5 down vs SG200	2.26267e-06	0.292985	-3.41315	tin3 down vs SG200	9.60928e-07
11059	Zm.5190.1.A1_at	606466	pco139502b	LOC606466	---	1.47555e-10	1.91119e-10	0.226699	-4.41114	D19a down vs SG200	0.000465147	0.630706	-1.58553	tin1.1-1.5 down vs SG200	1.20557e-05	0.519268	-1.92579	tin3 down vs SG200	2.0007e-07	0.402742	-2.48298	tin4 down vs SG200	6.40673e-07	0.435043	-2.29863	tin5 down vs SG200	64.902	15.6991	0.552889	1	0					0	0	0	0		0	0	0		0	0	0		0
3741	Zm.14513.5.S1_at	100192589	H3C4	Histone H3.2	NM_001137804	1.47342e-05	3.05964e-06	0.224329	-4.45774	D19a down vs SG200	0.115745	0.700665	-1.42721	tin1.1-1.5 down vs SG200	0.00878704	0.528344	-1.8927	tin3 down vs SG200	2.25951e-05	0.283395	-3.52864	tin4 down vs SG200	0.00026874	0.37015	-2.70161	tin5 down vs SG200	13.1084	13.1056	2.28523	1	0					0	0	0	0		0	0	0		0	0	0		0
4287	Zm.15456.1.A1_at	100281090	gpm125	LOC100281090	NM_001154009	1.01484e-11	6.30271e-09	0.22392	-4.46587	D19a down vs SG200	0.00170603	0.602265	-1.6604	tin1.1-1.5 down vs SG200	0.00499994	0.64508	-1.5502	tin3 down vs SG200	1.21262e-06	0.36255	-2.75824	tin4 down vs SG200	1.00189e-06	0.357025	-2.80093	tin5 down vs SG200	91.8633	36.4824	0.907744	1	0					0	0	0	0		0	0	0		0	0	0		0
5244	Zm.16700.1.A1_at	100382409	LOC100382409	uncharacterized LOC100382409	NM_001175153	0.000648397	0.000219428	0.223646	-4.47135	D19a down vs SG200	0.00450061	0.352711	-2.83518	tin1.1-1.5 down vs SG200	0.000247354	0.227815	-4.38954	tin3 down vs SG200	0.000310475	0.235904	-4.23901	tin4 down vs SG200	2.05517e-05	0.153159	-6.52917	tin5 down vs SG200	6.99691	15.2308	4.97552	1	5244	100382409	LOC100382409	uncharacterized LOC100382409	NM_001175153	0.000648397	0.000219428	0.223646	-4.47135	D19a down vs SG200	0.00450061	0.352711	-2.83518	tin1.1-1.5 down vs SG200	0.000247354	0.227815	-4.38954	tin3 down vs SG200	0.000310475
9444	Zm.3831.1.S1_at	100274341	LOC100274341	uncharacterized LOC100274341	NM_001148702	1.76554e-06	1.30059e-07	0.223223	-4.47983	D19a down vs SG200	0.00479497	0.577165	-1.73261	tin1.1-1.5 down vs SG200	0.0164647	0.637608	-1.56836	tin3 down vs SG200	0.000165549	0.440252	-2.27143	tin4 down vs SG200	3.5908e-05	0.386825	-2.58515	tin5 down vs SG200	18.0106	11.1073	1.40962	1	0					0	0	0	0		0	0	0		0	0	0		0
10468	Zm.4676.1.A1_at	---	---	---	---	5.14327e-06	6.68146e-07	0.223096	-4.48237	D19a down vs SG200	1.29351e-05	0.307948	-3.2473	tin1.1-1.5 down vs SG200	5.67332e-07	0.218878	-4.56876	tin3 down vs SG200	1.09364e-06	0.236093	-4.23561	tin4 down vs SG200	1.04226e-06	0.234805	-4.25885	tin5 down vs SG200	15.3791	12.1638	1.80784	1	10468	---	---	---	---	5.14327e-06	6.68146e-07	0.223096	-4.48237	D19a down vs SG200	1.29351e-05	0.307948	-3.2473	tin1.1-1.5 down vs SG200	5.67332e-07	0.218878	-4.56876	tin3 down vs SG200	1.09364e-06
1570	Zm.1208.3.A1_a_at	100192931	H4C14	histone H4	NM_001138113	3.25399e-06	3.15681e-07	0.222731	-4.48972	D19a down vs SG200	0.000659704	0.468787	-2.13316	tin1.1-1.5 down vs SG200	1.65594e-05	0.336377	-2.97286	tin3 down vs SG200	7.91248e-06	0.313137	-3.19349	tin4 down vs SG200	3.16403e-06	0.28563	-3.50103	tin5 down vs SG200	16.4632	11.6323	1.61501	1	1570	100192931	H4C14	histone H4	NM_001138113	3.25399e-06	3.15681e-07	0.222731	-4.48972	D19a down vs SG200	0.000659704	0.468787	-2.13316	tin1.1-1.5 down vs SG200	1.65594e-05	0.336377	-2.97286	tin3 down vs SG200	7.91248e-06
995	Zm.11029.1.A1_at	100276969	LOC100276969	uncharacterized LOC100276969	NM_001150654	2.21136e-07	4.66509e-07	0.222515	-4.49407	D19a down vs SG200	0.000371446	0.435085	-2.2984	tin1.1-1.5 down vs SG200	0.17133	0.766836	-1.30406	tin3 down vs SG200	0.000100736	0.386369	-2.5882	tin4 down vs SG200	2.87302e-06	0.271992	-3.67658	tin5 down vs SG200	24.2412	18.2032	1.71638	1	995	100276969	LOC100276969	uncharacterized LOC100276969	NM_001150654	2.21136e-07	4.66509e-07	0.222515	-4.49407	D19a down vs SG200	0.000371446	0.435085	-2.2984	tin1.1-1.5 down vs SG200	0.17133	0.766836	-1.30406	tin3 down vs SG200	0.000100736
12740	Zm.6587.1.A1_at	100281785	pco146226a	LOC100281785	NM_001154705	1.48615e-06	9.35449e-08	0.221514	-4.51438	D19a down vs SG200	0.000268657	0.465013	-2.15048	tin1.1-1.5 down vs SG200	1.02049e-06	0.284459	-3.51544	tin3 down vs SG200	1.01731e-06	0.284372	-3.51653	tin4 down vs SG200	1.64062e-06	0.297954	-3.35623	tin5 down vs SG200	18.4682	10.959	1.35634	1	12740	100281785	pco146226a	LOC100281785	NM_001154705	1.48615e-06	9.35449e-08	0.221514	-4.51438	D19a down vs SG200	0.000268657	0.465013	-2.15048	tin1.1-1.5 down vs SG200	1.02049e-06	0.284459	-3.51544	tin3 down vs SG200	1.01731e-06
13465	Zm.7304.2.S1_x_at	100274841 /// 100275336 /// 100303955	LOC100274841 /// LOC100275336 /// LOC100303955	uncharacterized LOC100274841 /// uncharacterized LOC100275336 /// uncharacterized LOC10	NM_001149433	4.05012e-08	1.1544e-08	0.221054	-4.52379	D19a down vs SG200	4.84323e-06	0.384912	-2.59799	tin1.1-1.5 down vs SG200	9.42956e-09	0.216301	-4.62319	tin3 down vs SG200	8.04878e-09	0.212617	-4.70329	tin4 down vs SG200	1.57194e-08	0.228404	-4.3782	tin5 down vs SG200	30.6763	13.4965	1.00564	1	13465	100274841 /// 100275336 /// 100303955	LOC100274841 /// LOC100275336 /// LOC100303955	uncharacterized LOC100274841 /// uncharacterized LOC100275336 /// uncharacterized LOC10	NM_001149433	4.05012e-08	1.1544e-08	0.221054	-4.52379	D19a down vs SG200	4.84323e-06	0.384912	-2.59799	tin1.1-1.5 down vs SG200	9.42956e-09	0.216301	-4.62319	tin3 down vs SG200	8.04878e-09
9347	Zm.3743.2.A1_at	100274177	pco065609	LOC100274177	NM_001148551	3.39022e-08	1.19138e-08	0.218711	-4.57225	D19a down vs SG200	0.000393404	0.527836	-1.89453	tin1.1-1.5 down vs SG200	0.00312541	0.607976	-1.6448	tin3 down vs SG200	5.05783e-06	0.38283	-2.61212	tin4 down vs SG200	1.53659e-05	0.417509	-2.39516	tin5 down vs SG200	31.4327	14.088	1.02445	1	0					0	0	0	0		0	0	0		0	0	0		0
4076	Zm.15069.1.A1_at	100280203	LOC100280203	uncharacterized LOC100280203	NM_001153134	3.14919e-05	1.58863e-06	0.218171	-4.58357	D19a down vs SG200	8.92815e-05	0.342079	-2.9233	tin1.1-1.5 down vs SG200	3.05682e-05	0.305532	-3.27298	tin3 down vs SG200	3.78141e-06	0.241875	-4.13437	tin4 down vs SG200	4.312e-06	0.245598	-4.07169	tin5 down vs SG200	11.644	10.8684	2.13346	1	4076	100280203	LOC100280203	uncharacterized LOC100280203	NM_001153134	3.14919e-05	1.58863e-06	0.218171	-4.58357	D19a down vs SG200	8.92815e-05	0.342079	-2.9233	tin1.1-1.5 down vs SG200	3.05682e-05	0.305532	-3.27298	tin3 down vs SG200	3.78141e-06
1571	Zm.1208.4.S1_x_at	100192931	H4C14	histone H4	NM_001138113	1.37863e-05	6.7968e-07	0.217643	-4.59467	D19a down vs SG200	0.000473221	0.428816	-2.332	tin1.1-1.5 down vs SG200	1.7837e-05	0.311714	-3.20807	tin3 down vs SG200	1.44749e-05	0.305079	-3.27784	tin4 down vs SG200	5.03495e-06	0.272872	-3.66472	tin5 down vs SG200	13.2433	10.8517	1.87294	1	1571	100192931	H4C14	histone H4	NM_001138113	1.37863e-05	6.7968e-07	0.217643	-4.59467	D19a down vs SG200	0.000473221	0.428816	-2.332	tin1.1-1.5 down vs SG200	1.7837e-05	0.311714	-3.20807	tin3 down vs SG200	1.44749e-05
11618	Zm.5715.1.A1_at	100284287	gpm747	LOC100284287	NM_001157182	1.67039e-07	8.41782e-07	0.216745	-4.61372	D19a down vs SG200	0.028785	1.60683	1.60683	tin1.1-1.5 up vs SG200	0.00103399	0.454076	-2.20227	tin3 down vs SG200	4.98558e-05	0.338605	-2.95329	tin4 down vs SG200	0.000428688	0.417836	-2.39328	tin5 down vs SG200	25.2131	21.4751	1.94684	1	0					0	0	0	0		0	0	0		0	0	0		0
6767	Zm.18324.1.A1_at	100280633	LOC100280633	aspartic proteinase nepenthesin-2	NM_001153550	1.74488e-05	3.91892e-06	0.216431	-4.62042	D19a down vs SG200	0.00243748	0.448012	-2.23208	tin1.1-1.5 down vs SG200	2.44387e-05	0.270251	-3.70027	tin3 down vs SG200	1.8935e-05	0.262262	-3.81297	tin4 down vs SG200	3.96476e-06	0.216748	-4.61365	tin5 down vs SG200	12.7704	13.9414	2.49532	1	6767	100280633	LOC100280633	aspartic proteinase nepenthesin-2	NM_001153550	1.74488e-05	3.91892e-06	0.216431	-4.62042	D19a down vs SG200	0.00243748	0.448012	-2.23208	tin1.1-1.5 down vs SG200	2.44387e-05	0.270251	-3.70027	tin3 down vs SG200	1.8935e-05
2413	Zm.13137.2.S1_a_at	100284640	IDP3798	LOC100284640	NM_001157535	7.61839e-05	3.36966e-06	0.216323	-4.62273	D19a down vs SG200	0.0148353	0.54727	-1.82725	tin1.1-1.5 down vs SG200	0.0214296	0.56952	-1.75586	tin3 down vs SG200	2.71437e-05	0.277872	-3.59878	tin4 down vs SG200	5.83814e-05	0.303144	-3.29876	tin5 down vs SG200	10.1047	10.7682	2.43582	1	0					0	0	0	0		0	0	0		0	0	0		0
12161	Zm.6130.2.A1_at	100384542	LOC100384542	uncharacterized LOC100384542	NM_001177057	1.86859e-06	1.25633e-06	0.21616	-4.62621	D19a down vs SG200	0.00224756	0.476632	-2.09806	tin1.1-1.5 down vs SG200	1.45444e-05	0.286295	-3.4929	tin3 down vs SG200	4.95371e-06	0.253931	-3.93809	tin4 down vs SG200	9.29882e-06	0.272555	-3.66899	tin5 down vs SG200	17.862	16.2588	2.08056	1	12161	100384542	LOC100384542	uncharacterized LOC100384542	NM_001177057	1.86859e-06	1.25633e-06	0.21616	-4.62621	D19a down vs SG200	0.00224756	0.476632	-2.09806	tin1.1-1.5 down vs SG200	1.45444e-05	0.286295	-3.4929	tin3 down vs SG200	4.95371e-06
3305	Zm.1397.1.S1_at	---	---	---	---	2.22031e-08	1.79454e-08	0.216065	-4.62823	D19a down vs SG200	0.0100031	0.647874	-1.54351	tin1.1-1.5 down vs SG200	0.000749606	0.539497	-1.85358	tin3 down vs SG200	6.0604e-06	0.374742	-2.6685	tin4 down vs SG200	5.87014e-06	0.37376	-2.67551	tin5 down vs SG200	33.302	16.0751	1.10333	1	0					0	0	0	0		0	0	0		0	0	0		0
809	Zm.10700.1.S1_at	100276306	LOC100276306	uncharacterized LOC100276306	NM_001150128	1.23205e-05	1.26562e-06	0.2151	-4.64901	D19a down vs SG200	2.04337e-05	0.295666	-3.38219	tin1.1-1.5 down vs SG200	2.25178e-06	0.230483	-4.33871	tin3 down vs SG200	1.85618e-06	0.225251	-4.43949	tin4 down vs SG200	2.16311e-06	0.229389	-4.35941	tin5 down vs SG200	13.4738	12.3576	2.09637	1	809	100276306	LOC100276306	uncharacterized LOC100276306	NM_001150128	1.23205e-05	1.26562e-06	0.2151	-4.64901	D19a down vs SG200	2.04337e-05	0.295666	-3.38219	tin1.1-1.5 down vs SG200	2.25178e-06	0.230483	-4.33871	tin3 down vs SG200	1.85618e-06
12878	Zm.6721.5.A1_at	100192931	H4C14	histone H4	NM_001138113	8.29903e-05	3.23684e-06	0.214748	-4.65662	D19a down vs SG200	0.00446046	0.48135	-2.07749	tin1.1-1.5 down vs SG200	0.00016384	0.339197	-2.94814	tin3 down vs SG200	2.40294e-05	0.273468	-3.65674	tin4 down vs SG200	2.1562e-05	0.270049	-3.70303	tin5 down vs SG200	9.96426	10.6499	2.443	1	12878	100192931	H4C14	histone H4	NM_001138113	8.29903e-05	3.23684e-06	0.214748	-4.65662	D19a down vs SG200	0.00446046	0.48135	-2.07749	tin1.1-1.5 down vs SG200	0.00016384	0.339197	-2.94814	tin3 down vs SG200	2.40294e-05
11323	Zm.5439.1.S1_at	100284230	LOC100284230	serine/threonine-protein kinase 12	NM_001157125	4.5835e-07	2.30705e-08	0.214634	-4.65909	D19a down vs SG200	9.30958e-05	0.455836	-2.19377	tin1.1-1.5 down vs SG200	1.79118e-05	0.400717	-2.49553	tin3 down vs SG200	7.30861e-07	0.304209	-3.28721	tin4 down vs SG200	1.05321e-05	0.383776	-2.60568	tin5 down vs SG200	21.8696	11.0377	1.15362	1	11323	100284230	LOC100284230	serine/threonine-protein kinase 12	NM_001157125	4.5835e-07	2.30705e-08	0.214634	-4.65909	D19a down vs SG200	9.30958e-05	0.455836	-2.19377	tin1.1-1.5 down vs SG200	1.79118e-05	0.400717	-2.49553	tin3 down vs SG200	7.30861e-07
9646	Zm.3998.1.S1_at	100278863	LOC100278863	uncharacterized LOC100278863	---	3.14232e-05	6.56995e-07	0.21449	-4.66223	D19a down vs SG200	0.00014905	0.382007	-2.61775	tin1.1-1.5 down vs SG200	4.29461e-05	0.338101	-2.9577	tin3 down vs SG200	1.89617e-05	0.311167	-3.21371	tin4 down vs SG200	5.97855e-05	0.349418	-2.8619	tin5 down vs SG200	11.648	9.67705	1.89895	1	9646	100278863	LOC100278863	uncharacterized LOC100278863	---	3.14232e-05	6.56995e-07	0.21449	-4.66223	D19a down vs SG200	0.00014905	0.382007	-2.61775	tin1.1-1.5 down vs SG200	4.29461e-05	0.338101	-2.9577	tin3 down vs SG200	1.89617e-05
11415	Zm.5524.1.S1_at	100277069	LOC100277069	uncharacterized LOC100277069	NM_001150736	0.000373306	5.60078e-05	0.214432	-4.66347	D19a down vs SG200	0.00291269	0.369534	-2.70611	tin1.1-1.5 down vs SG200	3.35405e-05	0.199004	-5.02502	tin3 down vs SG200	7.78261e-05	0.224807	-4.44827	tin4 down vs SG200	3.94139e-05	0.203765	-4.90761	tin5 down vs SG200	7.72246	13.59	4.02242	1	11415	100277069	LOC100277069	uncharacterized LOC100277069	NM_001150736	0.000373306	5.60078e-05	0.214432	-4.66347	D19a down vs SG200	0.00291269	0.369534	-2.70611	tin1.1-1.5 down vs SG200	3.35405e-05	0.199004	-5.02502	tin3 down vs SG200	7.78261e-05
2692	Zm.13423.1.A1_at	---	---	---	---	6.32332e-05	7.83134e-05	0.21425	-4.66743	D19a down vs SG200	0.000105816	0.223933	-4.46562	tin1.1-1.5 down vs SG200	8.27143e-06	0.15175	-6.58978	tin3 down vs SG200	9.08137e-06	0.154032	-6.49215	tin4 down vs SG200	7.67806e-06	0.14995	-6.6689	tin5 down vs SG200	10.4155	19.5531	4.29096	1	2692	---	---	---	---	6.32332e-05	7.83134e-05	0.21425	-4.66743	D19a down vs SG200	0.000105816	0.223933	-4.46562	tin1.1-1.5 down vs SG200	8.27143e-06	0.15175	-6.58978	tin3 down vs SG200	9.08137e-06
8655	Zm.3084.1.A1_at	100216830	LOC100216830	uncharacterized LOC100216830	NM_001143224	1.48725e-05	3.98378e-07	0.214193	-4.6687	D19a down vs SG200	0.000994439	0.470269	-2.12644	tin1.1-1.5 down vs SG200	8.61779e-05	0.376043	-2.65927	tin3 down vs SG200	4.45409e-06	0.280163	-3.56935	tin4 down vs SG200	2.55029e-05	0.3345	-2.98953	tin5 down vs SG200	13.0895	10.0874	1.76148	1	8655	100216830	LOC100216830	uncharacterized LOC100216830	NM_001143224	1.48725e-05	3.98378e-07	0.214193	-4.6687	D19a down vs SG200	0.000994439	0.470269	-2.12644	tin1.1-1.5 down vs SG200	8.61779e-05	0.376043	-2.65927	tin3 down vs SG200	4.45409e-06
7263	Zm.19094.1.S1_at	100279575	LOC100279575	uncharacterized LOC100279575	NM_001152572	1.78173e-08	2.28743e-07	0.21405	-4.6718	D19a down vs SG200	0.00060045	0.46437	-2.15346	tin1.1-1.5 down vs SG200	2.52939e-06	0.278496	-3.59071	tin3 down vs SG200	2.05423e-09	0.115121	-8.68651	tin4 down vs SG200	5.29831e-08	0.179479	-5.57169	tin5 down vs SG200	34.3136	24.3315	1.62078	1	7263	100279575	LOC100279575	uncharacterized LOC100279575	NM_001152572	1.78173e-08	2.28743e-07	0.21405	-4.6718	D19a down vs SG200	0.00060045	0.46437	-2.15346	tin1.1-1.5 down vs SG200	2.52939e-06	0.278496	-3.59071	tin3 down vs SG200	2.05423e-09
13518	Zm.7393.1.A1_at	100194238	LOC100194238	uncharacterized LOC100194238	NM_001139279	5.69337e-10	9.62942e-09	0.213961	-4.67375	D19a down vs SG200	0.256748	1.1833	1.1833	tin1.1-1.5 up vs SG200	0.279423	0.851959	-1.17377	tin3 down vs SG200	2.96439e-06	0.366923	-2.72537	tin4 down vs SG200	0.000108167	0.482351	-2.07318	tin5 down vs SG200	54.3642	24.3313	1.023	1	0					0	0	0	0		0	0	0		0	0	0		0
12921	Zm.6755.1.A1_a_at	100280583	pco140232	LOC100280583	NM_001153502	5.04266e-11	1.02486e-09	0.213866	-4.67582	D19a down vs SG200	4.95944e-05	0.510471	-1.95897	tin1.1-1.5 down vs SG200	7.40491e-06	0.451288	-2.21588	tin3 down vs SG200	2.4423e-08	0.290657	-3.44048	tin4 down vs SG200	5.49131e-08	0.311818	-3.207	tin5 down vs SG200	74.6471	24.4898	0.749885	1	0					0	0	0	0		0	0	0		0	0	0		0
1945	Zm.12573.1.A1_at	100276406	pco084347b	LOC100276406	NM_001150209	6.94749e-07	4.15319e-08	0.21357	-4.68231	D19a down vs SG200	0.00129379	0.538412	-1.85731	tin1.1-1.5 down vs SG200	0.000453113	0.497163	-2.01141	tin3 down vs SG200	1.37344e-06	0.305632	-3.27191	tin4 down vs SG200	2.42722e-05	0.39389	-2.53878	tin5 down vs SG200	20.6096	11.3945	1.26371	1	0					0	0	0	0		0	0	0		0	0	0		0
1425	Zm.11904.1.A1_at	100282340	LOC100282340	disease resistance response protein 206	NM_001155252	4.0612e-10	1.28317e-08	0.213146	-4.69161	D19a down vs SG200	0.000508182	0.529841	-1.88736	tin1.1-1.5 down vs SG200	5.87444e-06	0.379305	-2.6364	tin3 down vs SG200	3.5019e-08	0.237249	-4.21499	tin4 down vs SG200	4.75935e-07	0.305722	-3.27095	tin5 down vs SG200	56.8363	26.6236	1.07069	1	0					0	0	0	0		0	0	0		0	0	0		0
11974	Zm.5999.1.A1_at	---	---	---	---	2.70924e-05	3.66554e-06	0.212083	-4.71513	D19a down vs SG200	7.22372e-05	0.303292	-3.29715	tin1.1-1.5 down vs SG200	6.26807e-06	0.226899	-4.40725	tin3 down vs SG200	2.69857e-06	0.203919	-4.9039	tin4 down vs SG200	2.43216e-06	0.201196	-4.97027	tin5 down vs SG200	11.9233	13.218	2.53392	1	11974	---	---	---	---	2.70924e-05	3.66554e-06	0.212083	-4.71513	D19a down vs SG200	7.22372e-05	0.303292	-3.29715	tin1.1-1.5 down vs SG200	6.26807e-06	0.226899	-4.40725	tin3 down vs SG200	2.69857e-06
2921	Zm.13632.1.A1_at	100191724	LOC100191724	uncharacterized LOC100191724	NM_001137153	2.54409e-08	1.10648e-09	0.212031	-4.7163	D19a down vs SG200	1.37609e-06	0.397359	-2.51661	tin1.1-1.5 down vs SG200	2.97195e-06	0.419976	-2.38109	tin3 down vs SG200	3.318e-09	0.237427	-4.21181	tin4 down vs SG200	3.37017e-08	0.295097	-3.38872	tin5 down vs SG200	32.69	10.9594	0.766289	1	2921	100191724	LOC100191724	uncharacterized LOC100191724	NM_001137153	2.54409e-08	1.10648e-09	0.212031	-4.7163	D19a down vs SG200	1.37609e-06	0.397359	-2.51661	tin1.1-1.5 down vs SG200	2.97195e-06	0.419976	-2.38109	tin3 down vs SG200	3.318e-09
3355	Zm.14028.3.A1_at	100192735	LOC100192735	uncharacterized LOC100192735	NM_001137934	0.000252484	6.12802e-05	0.211206	-4.73471	D19a down vs SG200	0.00114896	0.319423	-3.13065	tin1.1-1.5 down vs SG200	1.18714e-05	0.164873	-6.06529	tin3 down vs SG200	2.5336e-05	0.185193	-5.39977	tin4 down vs SG200	3.40313e-05	0.193593	-5.16549	tin5 down vs SG200	8.26651	15.0885	4.172	1	3355	100192735	LOC100192735	uncharacterized LOC100192735	NM_001137934	0.000252484	6.12802e-05	0.211206	-4.73471	D19a down vs SG200	0.00114896	0.319423	-3.13065	tin1.1-1.5 down vs SG200	1.18714e-05	0.164873	-6.06529	tin3 down vs SG200	2.5336e-05
6860	Zm.18410.1.S1_at	100381336	LOC100381336	ELMO domain-containing protein 2	NM_001174204	4.88558e-12	2.45416e-11	0.210645	-4.74732	D19a down vs SG200	0.00382132	0.722205	-1.38465	tin1.1-1.5 down vs SG200	0.156625	0.866639	-1.15388	tin3 down vs SG200	1.18376e-09	0.301087	-3.3213	tin4 down vs SG200	1.6717e-05	0.558209	-1.79144	tin5 down vs SG200	100.934	20.4555	0.463227	1	0					0	0	0	0		0	0	0		0	0	0		0
12990	Zm.6812.1.A1_s_at	---	---	---	---	8.57213e-09	2.55558e-10	0.209392	-4.77573	D19a down vs SG200	1.9497e-05	0.509115	-1.96419	tin1.1-1.5 down vs SG200	1.44314e-05	0.500003	-1.99999	tin3 down vs SG200	9.92241e-08	0.357233	-2.79929	tin4 down vs SG200	1.97834e-07	0.37611	-2.65879	tin5 down vs SG200	37.884	10.5764	0.638121	1	0					0	0	0	0		0	0	0		0	0	0		0
9216	Zm.3624.2.S1_at	100192589	H3C4	Histone H3.2	NM_001137804	0.0002049	5.87711e-06	0.209132	-4.78168	D19a down vs SG200	0.00248547	0.428773	-2.33224	tin1.1-1.5 down vs SG200	9.70012e-05	0.296153	-3.37663	tin3 down vs SG200	2.5218e-05	0.251679	-3.97332	tin4 down vs SG200	2.73783e-05	0.254245	-3.93321	tin5 down vs SG200	8.56782	10.4577	2.7899	1	9216	100192589	H3C4	Histone H3.2	NM_001137804	0.0002049	5.87711e-06	0.209132	-4.78168	D19a down vs SG200	0.00248547	0.428773	-2.33224	tin1.1-1.5 down vs SG200	9.70012e-05	0.296153	-3.37663	tin3 down vs SG200	2.5218e-05
5907	Zm.1747.1.A1_at	---	---	---	---	4.21485e-09	2.46317e-08	0.208948	-4.78588	D19a down vs SG200	0.0099292	0.634915	-1.57501	tin1.1-1.5 down vs SG200	0.000282138	0.487651	-2.05065	tin3 down vs SG200	6.79389e-08	0.233461	-4.28338	tin4 down vs SG200	1.25733e-07	0.249014	-4.01585	tin5 down vs SG200	41.6744	21.9791	1.20549	1	0					0	0	0	0		0	0	0		0	0	0		0
2069	Zm.12700.1.A1_at	100283654	LOC100283654	serine carboxypeptidase K10B2.2	NM_001156555	3.39139e-07	8.02547e-08	0.208263	-4.80161	D19a down vs SG200	1.90053e-05	0.362295	-2.76018	tin1.1-1.5 down vs SG200	4.20173e-08	0.193055	-5.17988	tin3 down vs SG200	1.87176e-07	0.229129	-4.36436	tin4 down vs SG200	7.81092e-08	0.207614	-4.81664	tin5 down vs SG200	22.8237	14.3477	1.43687	1	2069	100283654	LOC100283654	serine carboxypeptidase K10B2.2	NM_001156555	3.39139e-07	8.02547e-08	0.208263	-4.80161	D19a down vs SG200	1.90053e-05	0.362295	-2.76018	tin1.1-1.5 down vs SG200	4.20173e-08	0.193055	-5.17988	tin3 down vs SG200	1.87176e-07
2741	Zm.13469.1.S1_at	100191781	pco130820	LOC100191781	NM_001137206	1.61738e-08	2.34475e-09	0.207962	-4.80858	D19a down vs SG200	0.00012982	0.516441	-1.93633	tin1.1-1.5 down vs SG200	5.83148e-05	0.489765	-2.0418	tin3 down vs SG200	9.65433e-07	0.363536	-2.75076	tin4 down vs SG200	5.31555e-06	0.414067	-2.41507	tin5 down vs SG200	34.7674	13.2499	0.871087	1	0					0	0	0	0		0	0	0		0	0	0		0
555	Zm.10362.1.A1_at	100285752	LOC100285752	cyclin delta-3	NM_001158642	0.000253095	3.31629e-05	0.207689	-4.81488	D19a down vs SG200	0.00265592	0.375224	-2.66508	tin1.1-1.5 down vs SG200	7.34187e-05	0.232321	-4.30439	tin3 down vs SG200	2.03277e-05	0.193536	-5.16701	tin4 down vs SG200	2.98386e-05	0.204571	-4.88827	tin5 down vs SG200	8.26307	13.7537	3.80453	1	555	100285752	LOC100285752	cyclin delta-3	NM_001158642	0.000253095	3.31629e-05	0.207689	-4.81488	D19a down vs SG200	0.00265592	0.375224	-2.66508	tin1.1-1.5 down vs SG200	7.34187e-05	0.232321	-4.30439	tin3 down vs SG200	2.03277e-05
11487	Zm.5581.1.S1_at	542488	rs2	rough sheath2	NM_001112039	1.62795e-06	3.69928e-07	0.207396	-4.8217	D19a down vs SG200	0.102224	0.718586	-1.39162	tin1.1-1.5 down vs SG200	0.00157217	0.484596	-2.06357	tin3 down vs SG200	0.00242481	0.503928	-1.98441	tin4 down vs SG200	3.73903e-05	0.341688	-2.92665	tin5 down vs SG200	18.2249	14.4744	1.81534	1	0					0	0	0	0		0	0	0		0	0	0		0
3903	Zm.14798.2.A1_a_at	100275962	LOC100275962	uncharacterized LOC100275962	---	1.45002e-06	2.31374e-08	0.206621	-4.83978	D19a down vs SG200	3.02849e-05	0.408856	-2.44585	tin1.1-1.5 down vs SG200	8.2589e-05	0.442829	-2.25821	tin3 down vs SG200	3.65349e-07	0.276223	-3.62026	tin4 down vs SG200	8.83548e-07	0.300647	-3.32615	tin5 down vs SG200	18.5344	9.82683	1.21187	1	3903	100275962	LOC100275962	uncharacterized LOC100275962	---	1.45002e-06	2.31374e-08	0.206621	-4.83978	D19a down vs SG200	3.02849e-05	0.408856	-2.44585	tin1.1-1.5 down vs SG200	8.2589e-05	0.442829	-2.25821	tin3 down vs SG200	3.65349e-07
15486	Zm.9915.1.A1_x_at	100283549	TIDP2747	LOC100283549	NM_001156449	2.15409e-09	5.19444e-10	0.206537	-4.84174	D19a down vs SG200	0.00185578	0.640707	-1.56078	tin1.1-1.5 down vs SG200	4.90397e-06	0.447495	-2.23466	tin3 down vs SG200	9.68868e-08	0.335757	-2.97834	tin4 down vs SG200	9.26533e-07	0.39869	-2.50821	tin5 down vs SG200	45.581	14.2541	0.71479	1	0					0	0	0	0		0	0	0		0	0	0		0
3920	Zm.14817.1.A1_at	100279996	LOC100279996	uncharacterized LOC100279996	NM_001152944	7.59705e-05	2.74484e-06	0.205053	-4.87679	D19a down vs SG200	8.27432e-05	0.308766	-3.2387	tin1.1-1.5 down vs SG200	4.39068e-06	0.217695	-4.59358	tin3 down vs SG200	1.06791e-05	0.243003	-4.11518	tin4 down vs SG200	1.07774e-05	0.243274	-4.1106	tin5 down vs SG200	10.1093	11.1598	2.52324	1	3920	100279996	LOC100279996	uncharacterized LOC100279996	NM_001152944	7.59705e-05	2.74484e-06	0.205053	-4.87679	D19a down vs SG200	8.27432e-05	0.308766	-3.2387	tin1.1-1.5 down vs SG200	4.39068e-06	0.217695	-4.59358	tin3 down vs SG200	1.06791e-05
12178	Zm.6146.1.A1_at	542549	DWF1	brassinosteroid biosynthesis-like protein	NM_001112090	5.04894e-09	1.2821e-09	0.204863	-4.88131	D19a down vs SG200	1.86956e-05	0.464548	-2.15263	tin1.1-1.5 down vs SG200	3.15959e-06	0.410109	-2.43837	tin3 down vs SG200	1.73304e-07	0.327103	-3.05715	tin4 down vs SG200	1.88058e-07	0.329338	-3.0364	tin5 down vs SG200	40.6782	14.5396	0.81698	1	12178	542549	DWF1	brassinosteroid biosynthesis-like protein	NM_001112090	5.04894e-09	1.2821e-09	0.204863	-4.88131	D19a down vs SG200	1.86956e-05	0.464548	-2.15263	tin1.1-1.5 down vs SG200	3.15959e-06	0.410109	-2.43837	tin3 down vs SG200	1.73304e-07
14028	Zm.8169.1.A1_at	100277698	LOC100277698	uncharacterized LOC100277698	NM_001151200	9.20844e-08	2.76716e-09	0.204765	-4.88366	D19a down vs SG200	0.0305168	0.726079	-1.37726	tin1.1-1.5 down vs SG200	0.0297338	0.724798	-1.37969	tin3 down vs SG200	6.5206e-06	0.412538	-2.42402	tin4 down vs SG200	1.52447e-05	0.438973	-2.27804	tin5 down vs SG200	27.3923	10.8932	0.908966	1	0					0	0	0	0		0	0	0		0	0	0		0
12879	Zm.6721.6.A1_at	100192931	H4C14	histone H4	NM_001138113	8.55888e-07	2.97424e-08	0.204577	-4.88815	D19a down vs SG200	0.000349412	0.486157	-2.05695	tin1.1-1.5 down vs SG200	2.95164e-05	0.399101	-2.50563	tin3 down vs SG200	3.49099e-07	0.266391	-3.75389	tin4 down vs SG200	4.98905e-07	0.276052	-3.6225	tin5 down vs SG200	20.0019	11.1334	1.27227	1	12879	100192931	H4C14	histone H4	NM_001138113	8.55888e-07	2.97424e-08	0.204577	-4.88815	D19a down vs SG200	0.000349412	0.486157	-2.05695	tin1.1-1.5 down vs SG200	2.95164e-05	0.399101	-2.50563	tin3 down vs SG200	3.49099e-07
1104	Zm.1141.2.A1_at	100276557 /// 100381557	cl7475_1a /// LOC100381557	LOC100276557 /// uncharacterized LOC100381557	---	2.213e-06	5.6895e-08	0.203732	-4.90841	D19a down vs SG200	0.00300215	0.556584	-1.79668	tin1.1-1.5 down vs SG200	3.94869e-05	0.390635	-2.55994	tin3 down vs SG200	3.18451e-05	0.383421	-2.6081	tin4 down vs SG200	2.43721e-05	0.374563	-2.66978	tin5 down vs SG200	17.4252	10.7104	1.40491	1	0					0	0	0	0		0	0	0		0	0	0		0
9245	Zm.3649.1.A1_at	100279800 /// 100303848 /// 100381328	LOC100279800 /// LOC100303848 /// LOC100381328	uncharacterized LOC100279800 /// AGP16 /// AGP16	NM_001165467 /// NM_001174201	1.07784e-05	2.52234e-06	0.203373	-4.91708	D19a down vs SG200	8.80534e-05	0.311548	-3.20977	tin1.1-1.5 down vs SG200	1.34634e-06	0.187341	-5.33786	tin3 down vs SG200	1.0847e-06	0.18202	-5.49389	tin4 down vs SG200	7.11182e-07	0.171912	-5.81694	tin5 down vs SG200	13.7523	15.1306	2.5148	1	9245	100279800 /// 100303848 /// 100381328	LOC100279800 /// LOC100303848 /// LOC100381328	uncharacterized LOC100279800 /// AGP16 /// AGP16	NM_001165467 /// NM_001174201	1.07784e-05	2.52234e-06	0.203373	-4.91708	D19a down vs SG200	8.80534e-05	0.311548	-3.20977	tin1.1-1.5 down vs SG200	1.34634e-06	0.187341	-5.33786	tin3 down vs SG200	1.0847e-06
8847	Zm.3257.1.S1_at	100216865 /// 100381283 /// 100383518 /// 542417	LOC100216865 /// LOC100381283 /// LOC100383518 /// tub4	uncharacterized LOC100216865 /// uncharacterized LOC100381283 /// uncharacterized LOC10	NM_001111987 /// NM_001174182 /// NM_001176166	1.29299e-09	2.77431e-08	0.202668	-4.93418	D19a down vs SG200	0.0206422	0.663533	-1.50708	tin1.1-1.5 down vs SG200	0.00706858	0.610725	-1.6374	tin3 down vs SG200	6.0255e-05	0.422825	-2.36505	tin4 down vs SG200	0.000781828	0.51682	-1.93491	tin5 down vs SG200	48.7787	27.1992	1.27453	1	0					0	0	0	0		0	0	0		0	0	0		0
1272	Zm.11736.1.A1_at	100279500	AY110473	LOC100279500	NM_001152501	2.68933e-08	3.3407e-09	0.201104	-4.97255	D19a down vs SG200	2.05699e-06	0.368818	-2.71137	tin1.1-1.5 down vs SG200	5.24907e-07	0.329403	-3.0358	tin3 down vs SG200	4.96646e-09	0.210088	-4.75992	tin4 down vs SG200	7.06113e-09	0.218223	-4.58248	tin5 down vs SG200	32.4434	13.5465	0.954384	1	1272	100279500	AY110473	LOC100279500	NM_001152501	2.68933e-08	3.3407e-09	0.201104	-4.97255	D19a down vs SG200	2.05699e-06	0.368818	-2.71137	tin1.1-1.5 down vs SG200	5.24907e-07	0.329403	-3.0358	tin3 down vs SG200	4.96646e-09
8121	Zm.2550.2.A1_at	100382253	LOC100382253	uncharacterized LOC100382253	NM_001175006	6.5118e-05	1.82396e-05	0.20107	-4.97339	D19a down vs SG200	0.0993046	0.626771	-1.59548	tin1.1-1.5 down vs SG200	0.16278	0.676612	-1.47795	tin3 down vs SG200	0.00346453	0.400633	-2.49605	tin4 down vs SG200	0.061854	0.585043	-1.70928	tin5 down vs SG200	10.3661	16.1487	3.56077	1	0					0	0	0	0		0	0	0		0	0	0		0
13749	Zm.7750.2.S1_at	100382290	LOC100382290	uncharacterized LOC100382290	NM_001175040	1.34688e-09	2.98581e-09	0.200473	-4.98819	D19a down vs SG200	0.00239154	0.609623	-1.64036	tin1.1-1.5 down vs SG200	4.50739e-05	0.467251	-2.14018	tin3 down vs SG200	2.64764e-07	0.312504	-3.19995	tin4 down vs SG200	1.17008e-06	0.354449	-2.82128	tin5 down vs SG200	48.5153	20.022	0.943301	1	0					0	0	0	0		0	0	0		0	0	0		0
3563	Zm.14344.1.A1_at	100285096	pco136952	LOC100285096	NM_001157991	0.000147634	2.27378e-05	0.200274	-4.99315	D19a down vs SG200	0.00138584	0.348716	-2.86766	tin1.1-1.5 down vs SG200	6.44956e-05	0.231914	-4.31195	tin3 down vs SG200	5.10278e-05	0.224498	-4.45439	tin4 down vs SG200	9.50325e-06	0.176367	-5.67001	tin5 down vs SG200	9.05652	14.7433	3.72096	1	3563	100285096	pco136952	LOC100285096	NM_001157991	0.000147634	2.27378e-05	0.200274	-4.99315	D19a down vs SG200	0.00138584	0.348716	-2.86766	tin1.1-1.5 down vs SG200	6.44956e-05	0.231914	-4.31195	tin3 down vs SG200	5.10278e-05
9642	Zm.3994.1.S1_at	541919	pdc3	pyruvate decarboxylase3	NM_001111582	5.89727e-11	2.78639e-09	0.199839	-5.00402	D19a down vs SG200	0.000296324	0.532476	-1.87802	tin1.1-1.5 down vs SG200	0.0170678	0.69441	-1.44007	tin3 down vs SG200	4.77524e-10	0.162484	-6.15447	tin4 down vs SG200	1.55647e-07	0.299085	-3.34353	tin5 down vs SG200	73.1435	30.016	0.937991	1	0					0	0	0	0		0	0	0		0	0	0		0
9853	Zm.4164.3.A1_a_at	100382488	LOC100382488	uncharacterized LOC100382488	---	2.01487e-05	2.61498e-05	0.199168	-5.02088	D19a down vs SG200	0.000190778	0.263156	-3.80003	tin1.1-1.5 down vs SG200	1.52805e-06	0.128826	-7.76243	tin3 down vs SG200	2.05977e-05	0.192371	-5.1983	tin4 down vs SG200	3.2397e-06	0.145316	-6.88156	tin5 down vs SG200	12.4883	20.9887	3.84153	1	9853	100382488	LOC100382488	uncharacterized LOC100382488	---	2.01487e-05	2.61498e-05	0.199168	-5.02088	D19a down vs SG200	0.000190778	0.263156	-3.80003	tin1.1-1.5 down vs SG200	1.52805e-06	0.128826	-7.76243	tin3 down vs SG200	2.05977e-05
8584	Zm.3010.1.A1_at	100282999	LOC100282999	cysteine-type endopeptidase/ ubiquitin thiolesterase	NM_001155903	3.15317e-10	2.43439e-11	0.198041	-5.04947	D19a down vs SG200	1.70473e-06	0.480467	-2.08131	tin1.1-1.5 down vs SG200	5.31888e-07	0.447961	-2.23234	tin3 down vs SG200	1.37661e-08	0.349518	-2.86109	tin4 down vs SG200	1.29186e-07	0.409153	-2.44407	tin5 down vs SG200	58.7578	12.8563	0.500119	1	8584	100282999	LOC100282999	cysteine-type endopeptidase/ ubiquitin thiolesterase	NM_001155903	3.15317e-10	2.43439e-11	0.198041	-5.04947	D19a down vs SG200	1.70473e-06	0.480467	-2.08131	tin1.1-1.5 down vs SG200	5.31888e-07	0.447961	-2.23234	tin3 down vs SG200	1.37661e-08
12965	Zm.6789.1.A1_at	100285215	LOC100285215	cell division cycle protein 20	NM_001158109	3.11694e-05	5.24009e-06	0.197035	-5.07524	D19a down vs SG200	0.000285144	0.325607	-3.07118	tin1.1-1.5 down vs SG200	4.82537e-06	0.194846	-5.13226	tin3 down vs SG200	4.03159e-06	0.190132	-5.2595	tin4 down vs SG200	8.01726e-06	0.208595	-4.79398	tin5 down vs SG200	11.6629	15.0493	2.94938	1	12965	100285215	LOC100285215	cell division cycle protein 20	NM_001158109	3.11694e-05	5.24009e-06	0.197035	-5.07524	D19a down vs SG200	0.000285144	0.325607	-3.07118	tin1.1-1.5 down vs SG200	4.82537e-06	0.194846	-5.13226	tin3 down vs SG200	4.03159e-06
15681	ZmAffx.1060.1.S1_s_at	100285739	LOC100285739	phosphoribosylanthranilate transferase	NM_001158630	0.000582082	0.000114421	0.196164	-5.09777	D19a down vs SG200	0.000200495	0.214434	-4.66343	tin1.1-1.5 down vs SG200	7.11525e-05	0.181709	-5.50332	tin3 down vs SG200	9.09771e-05	0.189075	-5.28891	tin4 down vs SG200	9.69585e-05	0.191022	-5.23499	tin5 down vs SG200	7.13492	16.1144	5.16233	1	15681	100285739	LOC100285739	phosphoribosylanthranilate transferase	NM_001158630	0.000582082	0.000114421	0.196164	-5.09777	D19a down vs SG200	0.000200495	0.214434	-4.66343	tin1.1-1.5 down vs SG200	7.11525e-05	0.181709	-5.50332	tin3 down vs SG200	9.09771e-05
12354	Zm.6273.2.A1_at	100281982	LOC100281982	patellin-5	NM_001154898	0.000123164	2.30483e-05	0.195857	-5.10578	D19a down vs SG200	0.000185667	0.262521	-3.80922	tin1.1-1.5 down vs SG200	1.62923e-05	0.186162	-5.37167	tin3 down vs SG200	2.38351e-05	0.196814	-5.08093	tin4 down vs SG200	1.60663e-05	0.185779	-5.38273	tin5 down vs SG200	9.33523	15.6594	3.83417	1	12354	100281982	LOC100281982	patellin-5	NM_001154898	0.000123164	2.30483e-05	0.195857	-5.10578	D19a down vs SG200	0.000185667	0.262521	-3.80922	tin1.1-1.5 down vs SG200	1.62923e-05	0.186162	-5.37167	tin3 down vs SG200	2.38351e-05
1736	Zm.1228.2.A1_at	100191844	LOC100191844	Uncharacterized LOC100191844	NM_001137268	3.46636e-12	1.21289e-11	0.195503	-5.11501	D19a down vs SG200	3.15758e-05	0.576346	-1.73507	tin1.1-1.5 down vs SG200	1.12685e-05	0.546873	-1.82858	tin3 down vs SG200	1.79182e-08	0.370391	-2.69985	tin4 down vs SG200	1.77928e-08	0.370207	-2.70119	tin5 down vs SG200	105.487	21.3915	0.463515	1	0					0	0	0	0		0	0	0		0	0	0		0
10551	Zm.4750.1.S1_at	100274285 /// 100856946	LOC100274285 /// LOC100856946	uncharacterized LOC100274285 /// cyclin IaZm	NM_001148649 /// NM_001254832	7.52973e-06	1.03716e-06	0.195452	-5.11634	D19a down vs SG200	9.91238e-05	0.332594	-3.00666	tin1.1-1.5 down vs SG200	1.27821e-06	0.200734	-4.98171	tin3 down vs SG200	1.88331e-06	0.210769	-4.74454	tin4 down vs SG200	1.24657e-06	0.200096	-4.9976	tin5 down vs SG200	14.5223	14.5673	2.29279	1	10551	100274285 /// 100856946	LOC100274285 /// LOC100856946	uncharacterized LOC100274285 /// cyclin IaZm	NM_001148649 /// NM_001254832	7.52973e-06	1.03716e-06	0.195452	-5.11634	D19a down vs SG200	9.91238e-05	0.332594	-3.00666	tin1.1-1.5 down vs SG200	1.27821e-06	0.200734	-4.98171	tin3 down vs SG200	1.88331e-06
5617	Zm.17186.1.A1_at	100280351	LOC100280351	uncharacterized LOC100280351	NM_001153277	5.75486e-11	1.33536e-09	0.194481	-5.14189	D19a down vs SG200	0.266551	0.858574	-1.16472	tin1.1-1.5 down vs SG200	0.000689012	0.573887	-1.7425	tin3 down vs SG200	2.34308e-08	0.26192	-3.81795	tin4 down vs SG200	6.81103e-07	0.352429	-2.83745	tin5 down vs SG200	73.3763	28.1325	0.876343	1	0					0	0	0	0		0	0	0		0	0	0		0
15028	Zm.9467.1.A1_at	100382987	LOC100382987	uncharacterized LOC100382987	NM_001175671	3.19064e-06	8.60262e-07	0.193208	-5.17576	D19a down vs SG200	0.00209394	0.458807	-2.17957	tin1.1-1.5 down vs SG200	0.000192558	0.359661	-2.7804	tin3 down vs SG200	2.0636e-06	0.21569	-4.63629	tin4 down vs SG200	3.09663e-06	0.226655	-4.41199	tin5 down vs SG200	16.5111	16.3125	2.25821	1	15028	100382987	LOC100382987	uncharacterized LOC100382987	NM_001175671	3.19064e-06	8.60262e-07	0.193208	-5.17576	D19a down vs SG200	0.00209394	0.458807	-2.17957	tin1.1-1.5 down vs SG200	0.000192558	0.359661	-2.7804	tin3 down vs SG200	2.0636e-06
13077	Zm.69.1.A1_at	---	---	---	---	1.15878e-08	7.09497e-09	0.193021	-5.18078	D19a down vs SG200	0.00707934	0.630557	-1.5859	tin1.1-1.5 down vs SG200	0.002891	0.591726	-1.68997	tin3 down vs SG200	1.51564e-06	0.331253	-3.01885	tin4 down vs SG200	1.42612e-06	0.329483	-3.03506	tin5 down vs SG200	36.3735	17.7468	1.11521	1	0					0	0	0	0		0	0	0		0	0	0		0
[truncated: 230 more rows]
[truncated: 101 more columns]

## Sheet: D19a genes
Column #	Column ID	Entrez Gene	Gene Symbol	Gene Title	RefSeq Transcript ID	p-value(sample)	p-value(D19a vs. SG200)	Ratio(D19a vs. SG200)	Fold-Change(D19a vs. SG200)	Fold-Change(D19a vs. SG200) (Description)
[truncated: 726 more rows]

[truncated: 1 more sheets: Tin mutant genes]
