# Supplementary material for: Characterization of the Largest Effector Gene Cluster of Ustilago maydis
Source: PLoS Pathog. 2014 Jul 3;10(7):e1003866. doi: 10.1371/journal.ppat.1003866 (PMC4081774; doi:10.1371/journal.ppat.1003866)
Supplement: Table S3 — Differentially regulated maize genes specific to infection with individual tin mutant strains. (XLSX) [file ppat.1003866.s011.xlsx]

## Sheet: tin1 only genes
Column ID	Gene	Fold-Change(tin1.1-1.5 vs. SG200)
Zm.791.1.S1_s_at	beta glucanase	3.55508
Zm.16805.3.S1_at	basic endochitinase c precursor	3.18669
Zm.9845.1.S1_at	pathogenesis-related maize seed protein	3.08159
Zm.16805.3.S1_x_at	basic endochitinase c precursor	3.07253
Zm.6023.1.S1_at	alternative oxidase	2.93114
Zm.10708.1.A1_at	soluble inorganic pyrophosphatase	2.84988
Zm.8307.1.S1_x_at	salicylic acid-binding protein 2	2.80003
Zm.16805.8.S1_at	basic endochitinase c precursor	2.73562
Zm.18148.1.A1_at	protein kinase	2.71458
Zm.18513.1.S1_at	hypothetical protein LOC100192940 [Zea mays]	2.70698
Zm.1495.1.A1_at	sphingolipid delta 4 desaturase	2.68501
Zm.559.1.A1_at	glutathione s-transferase gst 34	2.63774
Zm.7882.1.A1_at	hypothetical protein LOC100277715 [Zea mays]	2.62785
Zm.9636.1.A1_at	hypothetical protein [Zea mays]	2.62652
Zm.16805.3.S1_a_at	basic endochitinase c precursor	2.55636
Zm.9297.1.A1_at	hypothetical protein [Zea mays]	2.51029
Zm.9811.1.A1_at	nuclear transportin	2.43411
Zm.9413.1.A1_at	chp-rich zinc finger	2.42796
Zm.8764.1.A1_at	hypothetical protein LOC100216915 [Zea mays]	2.36093
Zm.11852.2.A1_x_at	---NA---	2.35796
Zm.11852.1.A1_x_at	---NA---	2.33368
Zm.7132.1.A1_a_at	hypothetical protein [Zea mays]	2.32974
Zm.8307.2.A1_x_at	salicylic acid-binding protein 2	2.31099
Zm.14044.1.A1_at	kelch repeat-containing f-box-like protein	2.28655
Zm.1113.1.A1_at	hypothetical protein SORBIDRAFT_02g007680 [Sorghum bicolor]	2.28454
Zm.2136.1.S1_at	peroxidase 12 precursor	2.27374
Zm.11950.1.A1_at	protein kinase	2.27243
Zm.7753.1.A1_at	wall-associated kinase 3	2.26095
Zm.8589.1.A1_at	jasmonate-induced protein	2.24993
Zm.3568.1.A1_at	nbs-lrr class disease resistance protein	2.24886
Zm.14597.1.A1_at	carbonyl reductase 3	2.22265
Zm.4510.1.A1_a_at	hypothetical protein LOC100383684 [Zea mays]	2.21759
Zm.11804.1.A1_s_at	glucose transport protein stp1	2.17914
Zm.281.1.S1_s_at	zeamatin-like protein	2.16673
Zm.17971.1.A1_at	vq motif family protein	2.16091
Zm.15348.1.A1_x_at	proline oxidase	2.13432
Zm.18101.1.S1_x_at	zinc finger	2.10842
Zm.1956.1.S1_at	LOC100281071 [Zea mays]	2.08146
Zm.12108.1.A1_at	metal-dependent hydrolase-like protein	2.08014
Zm.17245.1.S1_at	protein kinase-like protein	2.06769
Zm.3852.1.S1_at	tbc domain containing protein	2.06104
Zm.8626.1.A1_at	ethylene responsive protein	2.04861
Zm.19320.1.A1_at	ring zinc finger protein	2.03431
Zm.19108.1.S1_at	flavonoid 3 -hydroxylase	2.02958
Zm.10141.1.A1_at	esterase precursor	2.01663
Zm.15827.1.A1_at	hypothetical protein LOC100275282 [Zea mays]	2.01486
Zm.14677.1.S1_at	transferase family	2.01298
Zm.9048.2.A1_at	nudix hydrolase 4	2.01114
Zm.9644.1.A1_at	vq motif family protein	2.01045
Zm.4089.1.S1_at	sugar carrier protein expressed	2.00034
Zm.4432.1.A1_at	serine protease	2.00007
Zm.8726.1.A1_at	pathogenesis-related protein 5	2.6769
Zm.17916.1.S1_at	unknown [Zea mays]	2.4584
Zm.1216.1.A1_at	alpha-galactosidase expressed	2.1443
Zm.18285.1.A1_at	receptor-like protein kinase	2.1248
Zm.8662.1.A1_at	pgps d12	2.0391
Zm.17476.1.S1_at	transcription factor myb8	2.0365
ZmAffx.1431.1.S1_at	atp synthase cf0 subunit iv	-2.0895
ZmAffx.1339.1.S1_at	nadh-plastoquinone oxidoreductase subunit 4l	-2.2033
ZmAffx.1517.1.S1_at	translation initiation factor 1	-2.01484
AFFX-r2-Ec-bioD-5_at	#N/A	-2.06082
ZmAffx.1449.1.S1_at	atpase subunit 6	-2.06509
Zm.9097.1.A1_at	leucine-rich repeat transmembrane protein kinase 1	-2.08396
ZmAffx.1453.1.S1_at	ribosomal protein s14	-2.09421
ZmAffx.1485.1.S1_at	ribosomal protein l33	-2.23048
ZmAffx.1156.1.S1_s_at	photosystem i p700 apoprotein a2	-2.57684

## Sheet: tin3 only genes
Column ID	Gene	Fold-Change(tin3 vs. SG200)
Zm.6977.5.S1_a_at	sucrose synthase	6.84936
Zm.3165.1.A1_at	terpene synthase 7	3.67539
Zm.17635.1.A1_s_at	hypothetical protein [Zea mays]	3.36671
Zm.12951.1.S1_at	hypothetical protein LOC100274682 [Zea mays]	3.12547
Zm.7578.1.A1_at	hypothetical protein [Zea mays]	3.04555
Zm.9879.2.S1_at	vignain precursor	2.83965
RPTR-Zm-S69414-1_s_at	#N/A	2.67695
Zm.6756.1.S1_s_at	---NA---	2.50923
Zm.15743.1.A1_at	tpr domain protein	2.39565
Zm.19024.1.A1_at	heavy metal-associated domain containing protein	2.34228
Zm.1444.1.A1_at	atpase inhibitor	2.24916
Zm.19228.1.A1_at	hypothetical protein SORBIDRAFT_04g027030 [Sorghum bicolor]	2.24504
Zm.3364.1.A1_at	hypothetical protein LOC100276535 [Zea mays]	2.23291
Zm.5663.1.A1_at	protein	2.18631
Zm.17314.1.S1_at	hypothetical protein LOC100277063 [Zea mays]	2.14134
Zm.13897.1.S1_at	myb transcription factor jamyb	2.13876
ZmAffx.96.1.A1_at	unknown [Zea mays]	2.12892
Zm.15542.1.S1_at	iaa9 - auxin-responsive aux iaa family member	2.12221
Zm.10180.1.S1_at	wound induced protein	2.10379
Zm.968.2.A1_at	ac090120_7 aba-responsive protein	2.08306
Zm.17291.1.A1_at	zn-dependent including glyoxylases	2.06834
Zm.13840.1.S1_at	cytochrome p450	2.06052
Zm.11615.1.A1_at	---NA---	2.05868
ZmAffx.85.1.A1_at	glycosyltransferase 6	2.05083
Zm.13595.1.A1_at	phosphatase phospho1	2.04821
Zm.308.1.S1_at	legumain-like protease	2.04636
Zm.18101.1.S1_at	zinc finger	2.03645
Zm.2391.1.A1_at	sc3 protein	2.03189
Zm.9159.1.A1_at	multidrug resistance protein abc transporter family protein	2.02998
Zm.2903.1.A1_at	auxin response factor expressed	2.02941
Zm.16990.1.S1_at	auxin response factor 7b	2.02784
Zm.1444.2.A1_x_at	---NA---	2.02538
Zm.2315.1.A1_at	nodulin-like protein	2.02429
Zm.12588.1.S1_at	uridine diphosphate galacturonate 4-epimerase	2.01798
Zm.9100.1.A1_at	hypothetical protein LOC100278242 [Zea mays]	2.01385
Zm.2005.1.A1_at	elicitor-responsive protein 1	2.01244
Zm.18273.1.S1_at	unknown [Zea mays]	2.00783
Zm.5768.1.A1_at	beta- -glucanase	2.00236
Zm.6977.1.S1_at	sucrose synthase	5.4557
Zm.10091.1.A1_at	hypothetical protein LOC100277849 [Zea mays]	2.1055
Zm.5788.1.A1_at	proline-rich family protein	-2.0051
Zm.10751.1.A1_at	kinesin (centromeric protein)-like protein	-2.0241
Zm.6602.1.A1_at	dna-binding expressed	-2.0308
Zm.13644.1.A1_at	pectinacetylesterase precursor	-2.00115
AFFX-Zm-actin-5_a_at	#N/A	-2.00235
Zm.915.1.S1_at	mdr-like abc transporter	-2.01473
ZmAffx.1009.1.S1_at	beta-galactosidase expressed	-2.03147
Zm.13188.1.A1_x_at	40s ribosomal protein s5	-2.03152
Zm.1179.1.S1_at	variant latency associated nuclear antigen	-2.03857
Zm.9041.1.A1_at	dentin sialophospho	-2.04076
Zm.14951.1.S1_x_at	---NA---	-2.04382
Zm.6286.1.A1_at	hypothetical protein SORBIDRAFT_01g037720 [Sorghum bicolor]	-2.05457
Zm.6757.1.S1_at	gast1 protein precursor	-2.05741
Zm.5939.1.A1_at	bgal5_orysj ame: full=beta-galactosidase 5 short=lactase 5 flags: precursor	-2.10129
Zm.4338.1.A1_at	peroxidase 72 precursor	-2.10273
Zm.16830.2.S1_at	peroxidase atp6a	-2.11073
Zm.11675.1.A1_at	ankyrin protein kinase-like	-2.11178
Zm.14573.1.S1_at	glycosyl hydrolases family 17 expressed	-2.11735
Zm.15906.1.A1_at	alanine aminotransferase	-2.14813
ZmAffx.1092.1.A1_at	ribulose- -bisphosphate carboxylase oxygenase large subunit	-2.15744
Zm.8890.1.S1_a_at	xyloglucan endotransglycosylase	-2.16125
Zm.5279.1.S1_at	hypothetical protein LOC100276953 [Zea mays]	-2.16325
Zm.6532.2.S1_at	dna binding protein	-2.18687
Zm.5981.1.S1_at	calmodulin binding protein	-2.20069
Zm.6067.2.A1_at	farnesylated protein	-2.28794
Zm.1007.1.S1_at	acid phosphatase	-2.34884
Zm.16501.1.S1_at	ribosomal protein s3	-2.62247
ZmAffx.1376.1.S1_s_at	ribosomal protein l16	-2.63982
ZmAffx.1331.1.S1_s_at	hypothetical protein ZeamMp044 [Zea mays subsp. mays]	-2.69078
ZmAffx.1215.1.S1_s_at	hypothetical protein [Vitis vinifera]	-8.07573

## Sheet: tin4 only genes
Column ID	Gene	Fold-Change(tin4 vs. SG200)
ZmAffx.1441.1.S1_at	photosystem ii protein d2	3.11528
Zm.1071.1.S1_at	---NA---	2.59622
Zm.3026.1.A1_at	nadph hc toxin reductase	2.50517
Zm.6680.1.A1_at	hypothetical protein [Zea mays]	2.46039
Zm.5170.1.S1_at	peroxidase 54 precursor	2.45848
Zm.15307.1.A1_at	histidine amino acid transporter	2.39566
Zm.15663.1.S1_at	alpha galactosyltransferase	2.38644
Zm.409.1.S1_at	cell wall invertase	2.33772
Zm.1230.1.A1_at	sorghum bicolor protein targeted either to mitochondria or chloroplast proteins t50848	2.33016
Zm.2986.1.A1_at	inositol-3-phosphate synthase	2.30888
Zm.15169.1.A1_s_at	---NA---	2.28015
Zm.6402.3.S1_a_at	della	2.27783
Zm.9366.1.A1_at	aldo keto reductase family-like protein	2.27411
Zm.2031.2.A1_a_at	hypothetical protein LOC100382140 [Zea mays]	2.26271
Zm.9199.1.A1_at	protein binding protein	2.24778
Zm.1753.2.S1_a_at	nod26-like major intrinsic protein	2.24274
Zm.3662.1.A1_s_at	heavy metal-associated domain containing expressed	2.24158
Zm.9627.1.A1_at	---NA---	2.22435
Zm.17244.1.A1_at	unknown [Zea mays]	2.22197
Zm.80.1.A1_at	beta-amylase 2	2.21865
Zm.2358.1.A1_at	chlorophyll a expressed	2.21116
Zm.1248.1.A1_at	b-box zinc finger family protein	2.20199
Zm.8578.2.A1_at	hypothetical protein [Zea mays]	2.20081
Zm.13871.1.A1_at	r2r3 myb60 transcription factor	2.19733
ZmAffx.1004.1.A1_at	patatin-like phospholipase	2.19242
Zm.5965.1.A1_at	nucleic acid binding protein	2.19211
Zm.5090.1.A1_at	brown planthopper-induced resistance protein 1	2.19039
Zm.2040.2.S1_a_at	ubiquitin-conjugating enzyme -like	2.17942
Zm.18103.1.S1_at	pot family expressed	2.17288
AFFX-BioB-5_at	#N/A	2.16763
Zm.18018.1.A1_at	kda class i heat shock protein 1	2.16002
Zm.354.2.S1_a_at	gl1 protein	2.15484
Zm.17761.1.A1_at	hypothetical protein OsI_20551 [Oryza sativa Indica Group]	2.15125
Zm.18731.1.S1_at	hypothetical protein LOC100275661 [Zea mays]	2.14751
Zm.3037.1.A1_at	12-oxophytodienoic acid reductase	2.13989
Zm.13810.1.S1_at	rr4 - corn type-a response regulator	2.13417
Zm.18453.1.A1_at	having alternative splicing products	2.13289
Zm.816.1.A1_at	hypothetical protein SORBIDRAFT_01g012760 [Sorghum bicolor]	2.13071
ZmAffx.1041.1.A1_at	unknown [Zea mays]	2.12673
ZmAffx.1032.1.S1_at	hypothetical protein LOC100383112 [Zea mays]	2.12087
Zm.17744.1.A1_at	proton-dependent oligopeptide transporter	2.11336
Zm.2964.1.S1_s_at	aldo keto reductase family-like protein	2.11164
Zm.3568.2.A1_at	---NA---	2.10174
ZmAffx.1450.1.S1_at	ribosomal protein s4	2.09534
Zm.8822.1.A1_at	glycerol-3-phosphate acyltransferase 8	2.09299
Zm.9930.1.A1_at	asr2	2.07672
ZmAffx.1417.1.S1_at	cytochrome c biogenesis fn	2.07346
Zm.4445.1.A1_at	transposon unclassified	2.06959
Zm.18022.1.S1_at	barley mlo defense gene homolog1	2.05621
Zm.10516.1.S1_at	pectinesterase family expressed	2.05432
Zm.901.1.S1_at	hypothetical protein SORBIDRAFT_10g025730 [Sorghum bicolor]	2.05248
Zm.6422.1.A1_at	indeterminate-related protein 1	2.05158
Zm.18239.1.S1_at	sugar carrier protein c	2.05147
Zm.10066.1.A1_at	---NA---	2.04994
Zm.9749.1.S1_a_at	bgl31_orysj ame: full=beta-glucosidase 31 short=os9bglu31 flags: precursor	2.03939
ZmAffx.799.1.S1_at	gata zinc finger family protein	2.03638
Zm.534.2.S1_at	protein binding protein	2.03551
Zm.2250.1.A1_at	peroxisomal glycolate oxidase	2.03441
Zm.2157.3.S1_a_at	dna binding protein	2.03349
Zm.4271.5.S1_at	importin alpha-like protein	2.03296
Zm.13961.1.S1_at	hydroperoxide lyase	2.03117
Zm.10614.1.A1_at	sulfate bicarbonate oxalate exchanger and transporter sat-1	2.02976
Zm.13915.1.S1_at	peroxidase r15	2.02941
Zm.1753.1.A1_a_at	nod26-like major intrinsic protein	2.02889
Zm.1794.1.S1_at	bundle sheath cell specific protein 1	2.02653
Zm.3428.1.A1_at	unknown [Zea mays]	2.02586
Zm.17995.1.A1_at	hypothetical protein LOC100276949 [Zea mays]	2.02551
ZmAffx.1416.1.S1_at	ribosomal protein s1	2.02348
AFFX-BioB-3_at	#N/A	2.02101
Zm.1519.1.S1_at	nonphototropic hypocotyl protein expressed	2.02004
Zm.15523.1.A1_at	threonine synthase	2.01893
Zm.15063.1.S1_at	polyol transporter protein 4	2.01676
Zm.17812.1.A1_at	alliinase precursor	2.01628
Zm.2294.1.S1_at	hypothetical protein OsI_04292 [Oryza sativa Indica Group]	2.01494
Zm.11991.1.A1_at	malate dehydrogenase	3.1043
Zm.8714.1.A1_at	acc oxidase	2.5525
Zm.19.1.A1_a_at	phospholipid transfer protein 1	2.0844
Zm.11778.1.A1_at	---NA---	2.0025
AFFX-r2-Ec-bioB-3_at	#N/A	2.0005
Zm.17497.1.A1_at	---NA---	2.098
Zm.13720.1.S1_s_at	mpk17-2 - mapk	-2.0006
Zm.7596.1.A1_at	vamp protein sec22	-2.0072
Zm.11864.1.S1_at	peroxidase family expressed	-2.0179
Zm.3135.1.S1_at	catalytic protein phosphatase type 2c	-2.1085
Zm.17738.1.S1_at	---NA---	-2.1152
Zm.6944.4.A1_a_at	act1_sorbi ame: full=actin-1	-2.1677
AFFX-Zm-actin-3_a_at	#N/A	-2.1785
Zm.12305.1.A1_at	dna binding protein	-2.1834
Zm.4718.1.S1_at	beta-tubulin 4	-2.2547
Zm.14731.1.S1_at	---NA---	-2.3126
Zm.12736.2.S1_a_at	carbonyl reductase 1	-2.3943
Zm.18410.1.S1_at	elmo domain-containing protein 2	-3.3213
Zm.14700.1.S1_at	hypothetical protein SORBIDRAFT_02g023980 [Sorghum bicolor]	-2.00029
Zm.5012.1.A1_at	auxin response factor 75	-2.00047
Zm.247.2.A1_at	adenosine kinase	-2.00176
Zm.5160.1.A1_at	ran gtpase activating protein	-2.00263
Zm.5656.1.A1_at	pas2a_orysj ame: full=protein tyrosine phosphatase-like protein pasticcino 2a	-2.00527
Zm.15933.1.A1_at	glycosyl transferase family 8	-2.00683
Zm.6502.1.A1_at	ras-related protein ric2	-2.00758
Zm.17740.1.A1_at	hypothetical protein LOC100277215 [Zea mays]	-2.01191
Zm.5423.2.A1_at	mitochondrial import receptor subunit tom40	-2.01811
Zm.14849.1.A1_at	xyloglucan endotransglucosylase hydrolase 14	-2.02087
Zm.10261.1.A1_at	condensin complex components subunit	-2.02152
Zm.1802.1.A1_at	tom5 (mitochondrial import receptor subunit tom5 homolog)	-2.02216
Zm.13511.1.A1_at	aspartate aminotransferase	-2.02353
Zm.4704.1.A1_at	dna repair protein rad23	-2.02383
Zm.12355.1.S1_at	g2 mitotic-specific cyclin c13- expressed	-2.02411
Zm.7165.1.A1_at	60s ribosomal protein l19-3	-2.02574
Zm.18333.1.A1_at	myosin heavy chain-like	-2.02575
Zm.7750.2.S1_a_at	beta tubulin	-2.02795
Zm.6354.2.A1_at	glucan endo- -beta-glucosidase 3 precursor	-2.03245
Zm.6142.1.A1_at	annexin p33	-2.03294
Zm.6944.4.A1_x_at	act1_sorbi ame: full=actin-1	-2.03412
ZmAffx.1050.1.S1_at	centromere protein	-2.04005
Zm.12626.1.A1_at	craniofacial development protein 1	-2.04452
Zm.5859.1.S1_at	apospory-associated protein c	-2.04477
Zm.13938.2.S1_at	60s ribosomal protein l31	-2.04902
Zm.6083.2.S1_at	succinyl- ligase alpha-chain 2	-2.05029
Zm.15050.1.A1_at	cop1-interacting protein 7 -like	-2.05696
Zm.626.1.S1_at	sulfate transporter	-2.06027
Zm.6615.1.A1_at	vil2 protein	-2.06202
ZmAffx.720.1.A1_at	protein cobra	-2.06672
Zm.17459.1.A1_at	serine threonine-protein kinase eg2-like	-2.06835
Zm.4692.1.A1_at	speckle-type poz protein	-2.06912
Zm.3223.3.A1_a_at	40s ribosomal protein s13	-2.07077
Zm.18377.1.A1_at	dynamin homolog	-2.07882
Zm.8548.1.A1_at	hypothetical protein LOC100279117 [Zea mays]	-2.08181
Zm.5299.1.S1_at	atypical receptor-like kinase mark	-2.08401
Zm.18342.1.A1_at	endo- -beta-glucanase	-2.08686
ZmAffx.155.1.S1_at	---NA---	-2.08757
Zm.14476.2.S1_at	protein disulfide isomerase	-2.08876
Zm.18507.1.A1_at	unknown [Zea mays]	-2.09013
Zm.7010.1.A1_a_at	nucleolar protein	-2.09264
Zm.5909.1.A1_at	---NA---	-2.09579
Zm.13733.1.S1_at	phosphoric diester	-2.10634
Zm.3249.1.A1_at	cov1-like protein	-2.11077
Zm.5969.2.A1_x_at	ac077693_26 pyruvate kinase	-2.11251
Zm.13947.6.S1_at	endothelial differentiation-related factor 1	-2.11499
Zm.820.1.A1_x_at	ac069158_18 spatula	-2.12274
Zm.1271.1.S1_s_at	---NA---	-2.12748
Zm.13717.1.S1_at	sc3 protein	-2.12838
Zm.14798.2.A1_at	hypothetical protein [Zea mays]	-2.13145
Zm.368.1.A1_at	glucose-6-phosphate translocator	-2.14123
Zm.3303.1.A1_x_at	lipoxygenase	-2.14158
Zm.18094.1.A1_at	lipid transfer protein	-2.16226
Zm.5481.1.A1_at	dek protein	-2.16328
Zm.10159.1.A1_at	thaumatin-like protein precursor	-2.20146
Zm.18978.1.A1_at	f-box domain containing protein	-2.20364
Zm.8419.1.A1_at	xyloglucan endotransglycosylase hydrolase protein 8 precursor	-2.22182
ZmAffx.530.1.S1_a_at	nuclear migration protein nudc	-2.22412
Zm.4077.2.A1_x_at	rac gdp-dissociation inhibitor 1	-2.24958
Zm.5451.1.S1_at	hypothetical protein SORBIDRAFT_04g034210 [Sorghum bicolor]	-2.25056
Zm.6876.1.S1_at	ctp synthase	-2.25123
Zm.4778.1.A1_at	fructose-bisphosphate aldolase	-2.25578
Zm.4465.1.A1_at	hypothetical protein SORBIDRAFT_02g033070 [Sorghum bicolor]	-2.26513
Zm.3190.1.A1_at	auxin response factor	-2.27762
Zm.1288.3.A1_s_at	calreticulin precursor	-2.29096
Zm.2736.1.S1_at	enoyl-acp reductase	-2.35498
Zm.3257.1.S1_at	beta-4 tubulin	-2.36505
Zm.7788.1.A1_at	anthocyanidin 3-o-glucosyltransferase	-2.46551
Zm.2550.2.A1_at	vamp protein sec22	-2.49605
Zm.11677.2.A1_at	lob domain protein	-2.60355
Zm.4429.1.S1_at	dof-like protein 34	-2.61613
Zm.9316.1.A1_at	unknown [Zea mays]	-2.62992
Zm.10013.1.A1_at	chemocyanin precursor	-2.67782
Zm.6798.1.A1_at	wd-40 repeat	-3.00295
Zm.5306.1.A1_at	protein expressed	-3.76042

## Sheet: tin5 only genes
Column ID	Gene	Fold-Change(tin5 vs. SG200)
ZmAffx.1036.1.S1_at	---NA---	2.78333
Zm.16206.1.S1_at	---NA---	2.59395
ZmAffx.675.1.A1_at	---NA---	2.36475
Zm.8792.1.A1_at	---NA---	2.25854
Zm.10502.1.S1_at	actin-depolymerizing factor	2.24821
Zm.5048.7.A1_x_at	heat shock protein 90	2.23864
Zm.6715.2.A1_at	ring finger and chy zinc finger domain-containing protein 1	2.23509
Zm.12942.1.A1_at	hypothetical protein LOC100382438 [Zea mays]	2.22946
Zm.15611.1.S1_at	---NA---	2.22104
Zm.14895.1.A1_at	---NA---	2.21492
Zm.11189.1.A1_at	---NA---	2.19916
ZmAffx.755.1.S1_at	ribosomal protein s3	2.17833
Zm.9114.1.A1_at	root hair defective 3 gtp-binding protein containing expressed	2.17179
Zm.1566.1.A1_at	solute carrier family facilitated glucose transporter member 8	2.17112
Zm.18136.1.S1_at	retrotransposon unclassified	2.17084
Zm.2539.1.S1_at	unknown [Zea mays]	2.16308
Zm.17350.1.A1_s_at	protein binding protein	2.12717
Zm.6522.1.A1_x_at	mpv17 pmp22 family protein	2.12649
Zm.19137.1.A1_at	oligopeptide transporter	2.09753
Zm.4247.1.A1_at	---NA---	2.06224
Zm.11888.1.A1_at	---NA---	2.06199
Zm.16878.1.A1_a_at	transposase protein	2.06133
Zm.10830.1.S1_at	brassinosteroid insensitive 1-associated receptor kinase 1	2.06018
ZmAffx.1187.1.S1_at	---NA---	2.05587
Zm.15179.1.A1_at	hypothetical protein [Zea mays]	2.04782
Zm.10980.1.A1_at	hypothetical protein LOC100384746 [Zea mays]	2.04565
Zm.16434.1.S1_at	---NA---	2.04336
Zm.1730.1.S1_at	ubiquinone biosynthesis protein coq-	2.03515
Zm.13478.1.S1_at	---NA---	2.03348
Zm.18989.1.S1_at	ferric reductase-like transmembrane component	2.02373
Zm.9926.1.A1_at	guanosine-3 -bis 3 -	2.01831
Zm.16524.3.A1_at	hypothetical protein LOC100216552 [Zea mays]	2.01707
Zm.3949.1.S1_at	---NA---	2.00486
Zm.8725.1.A1_at	unknown [Zea mays]	2.00086
Zm.5048.7.A1_a_at	heat shock protein 90	2.3506
Zm.17369.1.S1_at	ubiquitin isopeptidase t ubiquitin-specific protease-5	2.3474
Zm.15733.1.S1_at	hypothetical protein LOC100384645 [Zea mays]	2.2435
Zm.18265.1.A1_at	unknown [Zea mays]	2.2017
Zm.9732.1.S1_at	drought-induced protein 1	2.0752
Zm.9482.1.A1_at	---NA---	-2.113
Zm.953.1.A1_at	glycerophosphoryl diester	-2.0193
Zm.3899.1.A1_at	hypothetical protein LOC100194083 [Zea mays]	-2.0244
Zm.7848.1.A1_at	---NA---	-2.3851
Zm.17240.1.A1_at	peroxidase 1	-4.5413
Zm.15474.1.A1_a_at	flower-specific gamma-thionin precursor	-2.00322
Zm.13188.2.S1_a_at	40s ribosomal protein s5	-2.00396
Zm.3180.1.A1_at	---NA---	-2.00756
Zm.10283.1.A1_at	dna binding protein	-2.00898
Zm.3743.2.A1_a_at	ac097447_8 myosin-like protein	-2.01159
Zm.19239.1.A1_at	carbohydrate transporter sugar porter transporter	-2.01867
Zm.6995.2.A1_a_at	prefoldin subunit 3	-2.02707
Zm.6905.3.A1_a_at	histone h1-like protein	-2.03472
Zm.7082.2.S1_a_at	60s ribosomal protein l18	-2.04554
Zm.12163.1.A1_at	nuclease pa3	-2.04848
Zm.4589.1.A1_at	protein kinase	-2.04891
Zm.13464.1.S1_at	atp binding protein	-2.05383
Zm.5171.1.S1_at	transposon protein	-2.05699
Zm.1488.1.S1_at	seven-transmembrane-domain protein 1	-2.05731
Zm.14845.1.S1_at	hypothetical protein [Zea mays]	-2.05738
Zm.1945.2.A1_a_at	rac-like gtp-binding protein 6	-2.05746
Zm.4020.1.A1_a_at	60s ribosomal protein l13a	-2.06876
Zm.14916.3.S1_a_at	at3g13860 mcp4_7	-2.06911
Zm.3865.1.A1_at	dihydrolipoamide dehydrogenase	-2.07483
Zm.3607.1.A1_at	iaa30 - auxin-responsive aux iaa family member	-2.08014
Zm.18373.1.A1_at	wrky transcription factor 21	-2.08543
Zm.657.1.S1_s_at	early light-induced protein	-2.09275
Zm.7012.8.A1_x_at	40s ribosomal protein s8	-2.09678
Zm.341.2.A1_a_at	40s ribosomal protein s4	-2.09727
Zm.6279.1.A1_at	plasma membrane associated protein	-2.10378
Zm.9396.1.A1_x_at	early light-induced protein	-2.10511
Zm.13449.1.A1_at	hypothetical protein LOC100279539 [Zea mays]	-2.12052
Zm.9327.1.A1_at	atp binding protein	-2.12333
Zm.5960.1.A1_at	---NA---	-2.13139
Zm.4105.1.A1_at	---NA---	-2.13209
Zm.10101.1.A1_at	polygalacturonase inhibitor	-2.13422
Zm.3427.1.A1_at	cortical cell-delineating protein precursor	-2.13426
Zm.15803.1.A1_at	myb-like protein	-2.13434
Zm.7611.2.A1_at	iaa14 - auxin-responsive aux iaa family member	-2.14347
Zm.12073.1.S1_at	---NA---	-2.14777
Zm.5005.2.A1_at	ubiquinol-cytochrome c reductase complex 14 kda protein	-2.15629
ZmAffx.64.1.S1_at	---NA---	-2.15963
Zm.1227.1.S1_at	pollen-specific kinase	-2.16485
Zm.12583.1.A1_at	histone h1	-2.16955
Zm.544.1.A1_at	glutathione s-transferase	-2.16963
Zm.13226.2.A1_at	40s ribosomal protein s9	-2.17115
Zm.5593.1.A1_at	protein kinase domain containing expressed	-2.17552
Zm.11762.1.S1_at	hypothetical protein LOC100194095 [Zea mays]	-2.18056
Zm.9435.1.A1_at	proteasome subunit alpha type 1	-2.18541
Zm.186.1.S1_at	wound-induced serine protease inhibitor	-2.20323
Zm.702.1.A1_at	bhlh transcription factor gbof-1	-2.20763
Zm.17725.1.A1_at	hypothetical protein SORBIDRAFT_03g013250 [Sorghum bicolor]	-2.20987
Zm.3080.1.A1_at	iaa13 - auxin-responsive aux iaa family member	-2.21236
Zm.3134.1.A1_at	aldehyde dehydrogenase 3b1	-2.22303
ZmAffx.1206.1.A1_at	metal tolerance protein	-2.24534
Zm.17917.1.A1_at	---NA---	-2.25254
Zm.4814.3.A1_a_at	elongation factor 1-beta	-2.26335
Zm.10333.1.A1_at	protein	-2.27152
Zm.7012.4.A1_x_at	40s ribosomal protein s8	-2.27683
Zm.11636.1.A1_at	cell division protein	-2.28967
Zm.6984.5.S1_a_at	nitrilase-associated protein	-2.29412
Zm.6761.1.A1_at	seed maturation protein	-2.31518
Zm.2915.1.A1_at	delta-1-pyrroline-5-carboxylate synthetase	-2.34241
Zm.13424.1.A1_at	homocysteine s-methyltransferase -1	-2.47802
Zm.4870.1.A1_x_at	dehydrin cor410	-2.47934
Zm.12139.1.A1_at	ef-hand ca2+-binding protein ccd1	-2.64796
Zm.4870.1.A1_a_at	dehydrin cor410	-2.69241
Zm.2008.1.A1_at	heat shock factor protein 3	-2.71586
Zm.11809.1.A1_at	phi-1-like phosphate-induced protein	-5.39967
Zm.19183.1.A1_at	unknown [Zea mays]	-5.40895
Zm.1527.2.A1_a_at	xyloglucan endotransglycosylase	-6.15834

## Sheet: tin4 and tin5 genes
Column ID	Gene	Fold-Change(tin4 vs. SG200)	Fold-Change(tin5 vs. SG200)
Zm.8614.1.A1_at	---NA---	9.46994	11.4553
ZmAffx.1286.1.S1_at	ribosomal protein s12	4.68631	4.32487
Zm.2549.1.A1_at	---NA---	4.44086	4.30373
ZmAffx.1434.1.S1_at	atp synthase cf1 alpha subunit	4.39221	4.47895
Zm.1338.1.S1_at	dt-related protein	4.32293	3.50075
Zm.8552.1.A1_at	---NA---	4.11884	5.36493
Zm.2934.1.S1_at	---NA---	4.08264	4.78603
Zm.655.1.A1_at	golden2-like transcription factor	3.79829	3.76607
Zm.582.1.S1_at	iron-phytosiderophore transporter protein yellow stripe 1	3.76382	3.35036
Zm.9559.1.S1_at	inward rectifying shaker k+ channel	3.62777	3.60268
Zm.13932.1.S1_x_at	phosphoenolpyruvate carboxylase	3.57945	2.87667
Zm.9386.1.A1_at	light-inducible protein cprf-	3.53582	3.66536
Zm.7597.1.A1_at	hypothetical protein OsI_15249 [Oryza sativa Indica Group]	3.53084	2.27244
Zm.9312.1.A1_at	dna binding	3.36647	2.40503
ZmAffx.1286.1.S1_s_at	ribosomal protein s12	3.35265	3.15594
Zm.17220.1.S1_s_at	serine carboxypeptidase 1 precursor	3.09545	2.82788
ZmAffx.1469.1.S1_at	photosystem ii protein l	3.01337	2.90896
Zm.3992.1.S1_at	hypothetical protein LOC100280384 [Zea mays]	2.93556	3.04076
ZmAffx.571.1.A1_at	s-adenosyl-l-methionine:salicylic acid methyltransferase	2.92624	2.13249
Zm.4155.1.A1_at	hypothetical protein LOC100382501 [Zea mays]	2.89681	3.03564
Zm.11590.1.A1_at	iron ascorbate-dependent oxidoreductase	2.89221	3.77559
Zm.401.1.A1_at	pyruvate dehydrogenase kinase isoform 2	2.86066	2.43506
ZmAffx.1445.1.S1_at	photosystem ii protein z	2.84329	2.74678
Zm.7633.1.A1_at	dna binding protein	2.75672	2.45988
ZmAffx.1468.1.S1_at	hypothetical protein NitoCp045 [Nicotiana tomentosiformis]	2.73427	2.73698
Zm.3444.1.A1_at	hypothetical protein SORBIDRAFT_09g001590 [Sorghum bicolor]	2.70175	2.48376
Zm.4823.1.A1_at	pyrophosphate--fructose 6-phosphate 1-phosphotransferase alpha subunit	2.68381	2.56481
Zm.755.1.A1_s_at	haloacid dehalogenase-like hydrolase family protein	2.64776	2.7429
Zm.9342.1.A1_at	retrotransposon ty3-gypsy subclass	2.63821	3.78406
Zm.2930.1.A1_at	unknown [Zea mays]	2.63288	3.47618
Zm.3670.4.S1_at	stem-specific protein expressed	2.60022	2.37569
Zm.4887.1.S1_at	cation proton exchanger 1a	2.59151	2.40606
Zm.13809.1.A1_at	sorghum bicolor protein targeted either to mitochondria or chloroplast proteins t50848	2.57983	2.33753
Zm.1869.1.S1_at	nadph dehydrogenase	2.57686	2.15443
Zm.13646.1.S1_at	thiol-disulphide oxidoreductase dcc	2.56575	2.16195
Zm.2031.4.A1_at	metallothionein-like protein type 2	2.53515	2.24116
Zm.2031.4.A1_x_at	metallothionein-like protein type 2	2.53428	2.21577
Zm.446.1.S1_at	ent-kaurene synthase b	2.53215	2.50851
ZmAffx.1439.1.S1_at	photosystem ii protein i	2.52717	3.09184
Zm.2980.1.S1_at	transposon en spm sub-class	2.50534	2.77063
ZmAffx.1112.1.S1_at	maturase k	2.50052	2.29983
Zm.10745.1.A1_at	zinc finger	2.48187	2.02807
Zm.1356.2.S1_a_at	metallothionein-like protein type 2	2.47961	2.01743
ZmAffx.60.1.A1_at	hypothetical protein LOC100278439 [Zea mays]	2.46999	2.49262
ZmAffx.1471.1.S1_at	photosystem ii cytochrome b559 alpha subunit	2.44919	2.18243
Zm.3357.1.A1_at	hypothetical protein LOC100273400 [Zea mays]	2.44183	2.25221
Zm.13338.1.S1_at	serine acetyltransferase1	2.44099	2.17778
Zm.125.1.S1_at	nitrate reductase (nad h)	2.43782	2.16779
ZmAffx.837.1.S1_at	Os12g0524600 [Oryza sativa (japonica cultivar-group)]	2.43166	2.15995
Zm.11727.1.A1_at	---NA---	2.38615	3.31356
Zm.9457.1.A1_s_at	hypothetical protein [Zea mays]	2.38613	2.32571
ZmAffx.1470.1.S1_at	cytochrome b-559 beta subunit	2.35626	2.05847
Zm.12405.1.A1_at	alpha beta	2.34843	2.17656
Zm.3500.1.S1_at	unknown [Zea mays]	2.34434	2.63087
ZmAffx.440.1.A1_at	---NA---	2.34265	2.1327
Zm.8665.1.A1_at	---NA---	2.33205	2.64468
Zm.5721.1.S1_a_at	deoxyribodipyrimidine photolyase family	2.32964	2.42937
Zm.3469.1.A1_at	protein mitochondrial	2.31807	2.30735
Zm.2321.1.A1_at	alanine aminotransferase	2.31774	2.40885
Zm.326.1.S1_at	response regulator 7	2.31714	2.08622
Zm.11979.1.A1_at	ac079887_20 cyclic nucleotide and calmodulin-regulated ion channel protein	2.28595	2.04271
Zm.8968.1.S1_at	integral membrane protein	2.27614	2.16975
Zm.16524.8.A1_at	hypothetical protein [Zea mays]	2.27375	2.89205
ZmAffx.1005.1.S1_at	tasselseed 1	2.27114	2.06571
Zm.222.1.S1_at	rr6 - corn type-a response regulator	2.27082	2.18936
Zm.17395.1.A1_at	iaa-amino acid hydrolase	2.24912	2.14541
Zm.2321.4.A1_a_at	alanine aminotransferase	2.23807	2.21179
Zm.1842.1.A1_at	hypothetical protein LOC100193349 [Zea mays]	2.23632	2.49832
Zm.14342.1.S1_at	protein kinase family protein	2.23626	2.13264
Zm.8784.1.A1_at	hypothetical protein LOC100216787 [Zea mays]	2.22955	2.49613
Zm.9730.1.A1_at	retrotransposon expressed	2.22506	2.05135
Zm.6522.2.A1_a_at	mpv17 pmp22 family protein	2.22382	2.30055
Zm.8978.1.S1_at	zeaxanthin epoxidase	2.22115	2.40426
Zm.11985.1.A1_at	hemoglobin 2	2.22109	2.1752
Zm.687.1.A1_at	jasmonate-induced expressed	2.21339	2.17516
Zm.16286.1.A1_at	hypothetical protein LOC100381692 [Zea mays]	2.20694	2.14946
Zm.17428.1.A1_at	pyridoxin biosynthesis protein er1	2.20556	2.09534
Zm.17350.1.A1_at	protein binding protein	2.20362	2.24113
ZmAffx.1489.1.S1_at	photosystem ii 47 kda protein	2.19754	2.01749
Zm.2350.1.A1_at	gtp binding protein	2.19044	2.49894
Zm.742.1.A1_at	carotenoid cleavage dioxygenase	2.17577	2.12453
Zm.5721.1.A1_a_at	deoxyribodipyrimidine photolyase family	2.17306	2.93505
Zm.8898.1.A1_at	serine threonine-protein kinase snt7	2.17126	2.19227
Zm.8336.1.S1_x_at	nicotianamine synthase 3	2.17119	2.01053
Zm.15871.2.A1_at	---NA---	2.15994	3.21585
Zm.8559.1.A1_at	unknown [Zea mays]	2.14496	2.07201
Zm.6522.2.A1_at	mpv17 pmp22 family protein	2.14485	2.73253
Zm.18611.1.A1_at	bgl15_orysj ame: full= beta-glucosidase 15 short=os4bglu15	2.14205	2.22877
Zm.2040.1.S1_at	ubiquitin-conjugating enzyme -like	2.13075	2.1191
Zm.9559.1.S1_s_at	inward rectifying shaker k+ channel	2.12919	2.18189
Zm.9012.1.A1_at	phosphatidylserine receptor long form	2.12313	2.24043
Zm.4147.2.A1_a_at	hypothetical protein [Zea mays]	2.11647	2.02474
Zm.13994.1.A1_at	cation efflux protein zinc	2.10398	2.00143
Zm.14380.1.A1_at	magnesium-chelatase subunit h family expressed	2.08285	2.15297
Zm.6578.1.A1_at	hypothetical protein SORBIDRAFT_03g003410 [Sorghum bicolor]	2.07743	2.11284
Zm.16694.1.A1_a_at	ac051634_10 alpha beta hydrolase	2.06669	2.10467
Zm.11798.1.A1_at	pho1-like protein	2.06157	2.36837
Zm.10219.3.A1_a_at	anthranilate synthase component ii	2.05283	2.07028
Zm.18247.1.S1_at	farnesyl pyrophosphate synthetase	2.05138	2.01753
Zm.18026.1.A1_at	wound induced protein	2.03636	2.0543
Zm.9183.1.A1_at	---NA---	2.03292	2.30106
Zm.9596.1.A1_at	unknown [Zea mays]	2.02481	2.26781
ZmAffx.1362.1.S1_at	nadh dehydrogenase subunit 1	2.02417	2.10592
Zm.13947.3.A1_at	cipk-like protein expressed	2.02415	2.05753
Zm.5741.2.A1_at	unknown [Zea mays]	2.01978	2.65929
Zm.10005.1.A1_at	vhs and gat domain protein	2.01973	2.12015
ZmAffx.1334.1.S1_at	nadh dehydrogenase subunit 5	2.01676	2.27648
Zm.14320.1.S1_at	hypothetical protein LOC100277165 [Zea mays]	2.00868	2.01931
Zm.9837.1.A1_at	---NA---	2.00867	2.43259
ZmAffx.306.1.A1_at	---NA---	2.00711	2.01319
ZmAffx.1443.1.S1_at	photosystem ii 44 kda protein	4.2688	2.6844
Zm.16913.1.S1_at	glutathione transporter	3.5324	2.76122
Zm.8634.2.A1_a_at	af271894_1 lipoxygenase	3.0013	2.888
Zm.16941.1.S1_at	chaperone protein dnaj 11	2.9338	2.33762
Zm.15083.2.A1_at	copper homeostasis factor	2.7006	3.0504
Zm.8864.1.A1_at	hypothetical protein LOC100278083 [Zea mays]	2.6857	2.28634
Zm.7712.1.A1_at	---NA---	2.5703	2.1916
Zm.15155.1.A1_at	arginine decarboxylase	2.2895	2.01214
Zm.10051.1.A1_at	---NA---	2.1362	3.05746
Zm.12299.1.A1_at	atp-dependent protease clp atpase subunit	2.1131	2.11161
Zm.5711.1.S1_at	hypothetical protein LOC100275075 [Zea mays]	2.0678	2.13913
Zm.9132.1.A1_at	---NA---	2.988	2.57979
Zm.13170.1.A1_at	kinesin heavy	-2.152	-2.06516
Zm.14706.1.S1_at	histone h2a	-2.753	-2.60996
Zm.12048.1.S1_at	phi-1-like phosphate-induced protein	-13.561	-25.4301
Zm.18119.1.A1_at	hypothetical protein LOC100277603 [Zea mays]	-2.0251	-2.30359
Zm.11729.1.A1_at	beta-hydroxyacyl-acp dehydratase	-2.0935	-2.26887
Zm.17862.1.A1_at	serine threonine-protein kinase wnk4	-2.1014	-2.12381
Zm.1402.1.S1_at	hypothetical protein LOC100381914 [Zea mays]	-2.1177	-4.67395
ZmAffx.754.1.A1_at	unknown [Zea mays]	-2.1344	-2.06785
Zm.2446.1.A1_at	hypothetical protein LOC100275709 [Zea mays]	-2.3465	-2.10985
Zm.19328.1.A1_at	hypothetical protein LOC100273799 [Zea mays]	-2.3975	-2.05819
Zm.10314.1.S1_at	origin recognition complex subunit 5	-2.4825	-2.35538
Zm.6721.12.A1_s_at	histone h4	-2.5384	-2.36581
Zm.2246.1.A1_at	lipid binding protein	-2.5409	-2.19283
Zm.1397.1.S1_at	hypothetical protein SORBIDRAFT_06g033190 [Sorghum bicolor]	-2.6685	-2.67551
Zm.3724.1.A1_x_at	lipid transfer protein	-2.8702	-2.53481
Zm.6755.2.A1_at	---NA---	-3.1317	-2.71212
Zm.17493.1.A1_at	short chain dehydrogenase reductase family expressed	-4.4255	-2.64215
Zm.4870.2.S1_a_at	dehydrin cor410	-2.00303	-2.64764
Zm.13093.1.S1_at	vim1 (variant in methylation 1) dna binding chromatin binding double-stranded methylated dna binding histone binding methyl- binding methyl- pg binding methyl- pn binding ubiquitin-protein ligase	-2.01264	-2.01312
Zm.5139.1.S1_at	40s ribosomal protein sa	-2.01318	-2.07177
Zm.16346.1.A1_at	40s ribosomal protein s30	-2.02196	-2.06384
Zm.7611.1.A1_a_at	iaa14 - auxin-responsive aux iaa family member	-2.02958	-2.78997
Zm.8142.1.A1_at	unknown [Zea mays]	-2.03338	-2.08388
Zm.12678.1.A1_at	seed specific protein bn15d14a	-2.04378	-2.09335
Zm.4717.1.A1_at	protein binding protein	-2.04505	-2.22255
Zm.103.1.A1_at	tubulin gamma-2 chain	-2.05322	-2.12515
Zm.6107.1.A1_at	allene oxide synthase	-2.06023	-2.84159
ZmAffx.925.1.S1_at	transposon en spm sub-class	-2.07724	-2.06434
Zm.5048.5.S1_at	protein disulfide isomerase	-2.08134	-2.13467
Zm.6705.1.S1_at	atp binding	-2.08316	-2.01137
Zm.14076.2.A1_a_at	mevalonate kinase	-2.08409	-2.26436
Zm.5568.1.S1_at	14-3-3-like protein	-2.09073	-2.01864
Zm.13744.1.S1_at	g protein alpha subunit	-2.09213	-2.2252
Zm.5909.1.S1_at	---NA---	-2.09341	-2.1841
Zm.2769.1.S1_at	transmembrane and coiled-coil domains	-2.09515	-2.04276
Zm.12327.1.A1_at	heat shock factor protein 1	-2.09838	-2.53041
Zm.14962.1.A1_at	pectin methylesterase	-2.10393	-2.37935
Zm.4481.1.A1_at	fasciclin-like arabinogalactan protein 7 precursor	-2.11475	-2.17689
Zm.1943.1.A1_at	ripening-related protein	-2.12347	-2.33403
Zm.12890.1.S1_at	bes1 bzr1 protein	-2.12434	-2.13
Zm.16993.1.A1_at	cytosine-5 dna methyltransferase	-2.12994	-2.03877
Zm.18049.1.A1_at	pathogenesis-related protein pr-1	-2.13319	-2.0395
Zm.6421.1.A1_at	extra-large g-	-2.13511	-2.04577
Zm.11999.1.A1_at	glycosyl hydrolase family 3 c terminal domain containing expressed	-2.14197	-2.17161
Zm.2168.1.A1_at	deoxyuridine 5 -triphosphate expressed	-2.14388	-2.04616
Zm.15086.1.S2_at	nonclathrin coat protein zeta1-cop	-2.14397	-2.15997
Zm.16781.1.A1_at	mcm10 minichromosome maintenance deficient 10	-2.14684	-2.15691
Zm.649.1.S1_at	adp-glucose pyrophosphorylase small subunit	-2.16231	-2.40595
Zm.13574.1.A1_at	atp binding	-2.16298	-2.36026
Zm.299.1.S1_a_at	malate synthase	-2.16745	-2.37806
Zm.17564.1.S1_at	heterotrimeric g protein gamma subunit 1	-2.17491	-2.18209
Zm.2700.1.A1_at	mitotic checkpoint protein bub3	-2.17949	-2.07445
Zm.6513.1.A1_at	leucine-rich repeat transmembrane protein kinase 1	-2.18426	-2.11257
Zm.5431.1.A1_at	ralf precursor	-2.18666	-2.87701
Zm.13498.1.S1_at	membrane protein	-2.18931	-2.2272
Zm.13571.1.S1_at	starch binding domain containing protein	-2.19044	-2.25443
Zm.1769.1.S1_at	---NA---	-2.19136	-2.23226
Zm.7339.1.S1_at	origin recognition complex protein	-2.19167	-2.22879
Zm.17856.2.A1_at	60s ribosomal protein l38	-2.19844	-2.02832
Zm.12361.1.S1_at	protein kinase chloroplast	-2.19994	-2.35441
Zm.8992.2.A1_at	glyceraldehyde-3-phosphate cytosolic	-2.20567	-2.43821
Zm.18268.1.A1_at	ring finger	-2.20786	-2.39603
Zm.6235.1.A1_at	2-dehydro-3-deoxyphosphooctonate aldolase phospho-2-dehydro-3-deoxyoctonate aldolase 3-deoxy-d-manno-octulosonic acid 8-phosphate synthetase	-2.21087	-2.23853
Zm.17728.1.A1_at	glycine-rich cell wall structural protein precursor	-2.21476	-2.00798
Zm.4315.1.A1_at	at-hook protein expressed	-2.22293	-2.00474
Zm.8016.1.A1_at	hypothetical protein [Zea mays]	-2.22362	-2.38246
Zm.17167.1.A1_a_at	hypothetical protein LOC100276673 [Zea mays]	-2.22646	-2.15887
Zm.10068.1.S1_at	membrane protein	-2.22881	-2.09914
Zm.17274.1.A1_at	---NA---	-2.22934	-2.33907
ZmAffx.737.1.A1_at	ras-related protein rab11c	-2.23381	-2.08512
Zm.13485.1.S1_at	binding protein transporter	-2.23424	-2.26312
Zm.465.1.A1_at	60s acidic ribosomal protein p2a	-2.23512	-2.01894
Zm.7334.1.S1_at	kinesin heavy chain	-2.23701	-2.15427
Zm.6300.1.S1_at	brca1 associated ring	-2.24495	-2.23579
Zm.3864.1.A1_at	calmodulin	-2.24986	-2.09822
Zm.1458.1.S1_at	hypothetical protein [Zea mays]	-2.25612	-2.44978
Zm.4462.1.A1_at	speckle-type poz protein	-2.25889	-2.06241
Zm.5467.1.A1_at	replication licensing factor mcm7 homologue	-2.26589	-2.07533
Zm.19199.1.A1_at	unknown [Zea mays]	-2.26982	-2.01193
Zm.10576.1.A1_at	plasma membrane associated protein	-2.27056	-2.77057
Zm.3831.1.S1_at	acetolactate synthase	-2.27143	-2.58515
Zm.6155.3.S1_a_at	26s protease regulatory subunit 6a	-2.27624	-2.12623
Zm.12396.1.S1_at	hypothetical protein [Zea mays]	-2.28178	-2.08645
Zm.14485.1.A1_at	nucleoside diphosphate kinase 1	-2.29009	-2.29828
Zm.15509.1.S1_at	pseudouridine synthase and archaeosine transglycosylase domain-containing protein	-2.29752	-2.29971
Zm.13108.1.S1_at	cysteine-type endopeptidase ubiquitin thiolesterase	-2.29814	-2.04278
Zm.17187.1.A1_at	copper ion binding protein	-2.30191	-2.19706
Zm.3536.1.A1_at	glucan endo- -beta-glucosidase 4 precursor	-2.30259	-2.10512
Zm.18254.1.S1_at	alpha-expansin 13	-2.30286	-2.37383
Zm.13691.1.S1_at	inositolphosphorylceramide-b c-26 hydroxylase	-2.30494	-2.56519
Zm.13749.1.S1_at	histone deacetylase 2b	-2.31398	-2.20839
Zm.5268.1.S1_at	phosphoglycerate mutase-like protein	-2.31558	-2.29246
Zm.7300.1.S1_at	60s acidic ribosomal protein p2a	-2.31645	-2.02316
Zm.10146.1.A1_at	hypothetical protein SORBIDRAFT_05g017500 [Sorghum bicolor]	-2.31762	-2.19159
Zm.3169.5.S1_a_at	minichromosome maintenance protein	-2.32499	-2.05036
Zm.2469.1.A1_at	novel plant snare 11	-2.32687	-2.2501
Zm.5042.1.A1_a_at	acc oxidase	-2.32794	-2.35478
Zm.4510.3.S1_at	hypothetical protein LOC100383684 [Zea mays]	-2.32884	-2.1599
Zm.389.1.S1_at	ribosome-inactivating protein	-2.34443	-2.37319
Zm.3247.1.A1_at	dna replication licensing factor	-2.35103	-2.28537
Zm.13728.2.S1_a_at	alpha-expansin 6 precursor	-2.35665	-2.70835
Zm.16988.3.S1_at	beta-tubulin 4	-2.36713	-2.05671
Zm.16489.1.S1_at	acetyl- cytosolic 1	-2.37138	-2.11293
Zm.6299.1.A1_at	gpi-anchored protein	-2.38647	-2.68693
Zm.2785.1.A1_at	major facilitator superfamily protein	-2.39387	-2.07363
Zm.4978.1.A1_at	cytosolic factor-like protein	-2.40028	-2.16082
Zm.18245.1.S1_at	hypothetical protein SORBIDRAFT_06g018390 [Sorghum bicolor]	-2.40948	-2.06745
Zm.1576.1.A1_at	---NA---	-2.41723	-2.37
Zm.19293.1.S1_at	endosperm specific	-2.41924	-2.47303
Zm.15819.1.A1_at	rac-like gtp-binding protein 6	-2.42151	-2.29678
Zm.8169.1.A1_at	hypothetical protein LOC100277698 [Zea mays]	-2.42402	-2.27804
Zm.10386.1.A1_a_at	---NA---	-2.42647	-2.29009
Zm.1595.1.S1_at	chitinase	-2.42917	-2.63622
ZmAffx.1198.1.A1_at	permatin precursor	-2.43297	-2.56004
Zm.1039.1.A1_a_at	hypothetical protein LOC100279145 [Zea mays]	-2.43338	-2.28779
Zm.587.1.A1_at	dna (cytosine-5)-methyltransferase 1	-2.43854	-2.20432
Zm.3585.1.A1_at	calcyclin-binding protein	-2.44937	-2.17033
ZmAffx.713.1.A1_at	---NA---	-2.44937	-2.4763
Zm.5677.1.A1_at	leucine-rich repeat transmembrane protein kinase	-2.44938	-2.23172
Zm.4026.1.A1_at	unknown [Zea mays]	-2.45385	-2.06234
Zm.14324.1.A1_at	ribonucleoside-diphosphate reductase small chain	-2.45687	-2.011
ZmAffx.682.1.A1_at	---NA---	-2.46731	-2.08873
Zm.5190.1.A1_at	pyruvate kinase	-2.48298	-2.29863
Zm.14319.1.A1_at	cell division control protein 2	-2.50187	-2.29539
Zm.5550.1.S1_at	vesicle-associated membrane	-2.50307	-2.23495
Zm.11849.1.A1_at	cytochrome p450	-2.51924	-2.23665
Zm.6005.1.S1_a_at	myb transcription factor 1	-2.52194	-2.79297
Zm.2360.1.S1_at	3-hydroxy-3-methylglutaryl- reductase	-2.52795	-2.00166
Zm.4896.1.A1_x_at	iaa13 - auxin-responsive aux iaa family member	-2.53527	-2.77695
Zm.19156.1.A1_at	shr1_orysi ame: full=protein short-root 1 ame: full= 1	-2.56777	-2.49639
Zm.3303.1.A1_at	lipoxygenase	-2.59896	-2.22108
Zm.2343.1.S1_at	---NA---	-2.61128	-2.04619
Zm.3743.2.A1_at	ac097447_8 myosin-like protein	-2.61212	-2.39516
Zm.15023.1.A1_at	beta-expansin 4 precursor	-2.61315	-2.69929
Zm.4284.1.A1_at	hypothetical protein LOC100193400 [Zea mays]	-2.61687	-2.19911
Zm.5427.1.A1_at	f-box domain containing protein	-2.65423	-2.1335
Zm.10343.1.S1_at	polycomb protein ez1	-2.65657	-2.51263
Zm.631.1.S1_at	dna repair protein rad51	-2.65808	-2.1779
Zm.15201.1.A1_at	---NA---	-2.66147	-2.93095
Zm.7030.1.S1_at	histone h1	-2.66206	-2.87465
Zm.6755.1.A1_at	nicotiana lesion-inducing like	-2.69863	-2.60501
Zm.1228.2.A1_at	phg1a protein	-2.69985	-2.70119
Zm.4077.2.A1_at	rac gdp-dissociation inhibitor 1	-2.69995	-2.28052
Zm.7393.1.A1_at	burp domain-containing protein	-2.72537	-2.07318
Zm.9425.2.A1_x_at	---NA---	-2.73091	-3.04631
Zm.15456.1.A1_at	xyloglucan galactosyltransferase	-2.75824	-2.80093
ZmAffx.447.1.A1_at	universal stress protein 7364	-2.77486	-2.22785
Zm.8611.1.A1_at	rapid alkalinization factor 1 precursor	-2.78734	-2.23887
ZmAffx.760.1.A1_at	---NA---	-2.79251	-2.44941
Zm.6812.1.A1_s_at	run and tbc1 domain containing	-2.79929	-2.65879
Zm.886.2.S1_at	r40c1 protein - rice	-2.80595	-2.30029
Zm.10386.2.S1_x_at	---NA---	-2.81165	-2.58794
Zm.877.1.A1_at	hypothetical protein LOC100276059 [Zea mays]	-2.86819	-2.90372
Zm.7591.1.A1_at	hypothetical protein SORBIDRAFT_06g026940 [Sorghum bicolor]	-2.88116	-2.44976
Zm.11980.1.A1_at	nucleic acid binding protein	-2.89762	-2.24516
Zm.1066.2.S1_at	acyl- synthetase	-2.89903	-2.44236
Zm.4592.1.A1_at	c3h35_orysj ame: full=zinc finger ccch domain-containing protein 35 short= 3h35 ame: full=protein delay of the onset of senescence-like	-2.90407	-2.30314
Zm.2163.1.S1_at	myosin heavy chain-like protein	-2.91038	-2.79064
Zm.3724.3.A1_a_at	lipid transfer protein	-2.93139	-2.85104
Zm.17257.1.A1_at	glycerol-3-phosphate dehydrogenase	-2.96507	-2.37605
Zm.820.1.A1_at	ac069158_18 spatula	-2.96658	-2.34895
Zm.15793.1.A1_at	hypothetical protein LOC100273806 [Zea mays]	-2.99026	-2.54868
Zm.69.1.A1_at	acyl carrier protein 3	-3.01885	-3.03506
Zm.15422.1.S1_at	arf gtpase-activating domain-containing protein	-3.04075	-2.68753
Zm.9566.1.S1_at	beta-expansin 1a	-3.06698	-2.84739
Zm.17106.1.A1_at	unknown [Zea mays]	-3.09056	-3.57901
Zm.19114.1.A1_at	at1g65900 f12p19_7	-3.09701	-2.01212
Zm.14571.1.S1_at	---NA---	-3.12856	-2.84447
ZmAffx.993.1.A1_at	unknown [Zea mays]	-3.14873	-3.24267
Zm.19273.1.A1_at	transferase family expressed	-3.19159	-2.86301
Zm.1321.1.S1_at	seed maturation protein	-3.20821	-3.06021
Zm.17315.1.A1_at	diphenol oxidase laccase	-3.27451	-2.69834
Zm.2823.1.A1_at	ankyrin protein kinase-like	-3.30813	-2.38095
Zm.10125.2.A1_x_at	cytidine deoxycytidylate deaminase family protein	-3.41094	-3.58429
Zm.14513.5.S1_at	histone h3	-3.52864	-2.70161
Zm.9425.1.A1_a_at	---NA---	-3.56501	-3.5347
ZmAffx.767.1.S1_a_at	endoribonuclease dicer	-3.58965	-2.47399
Zm.13137.2.S1_a_at	defense-related protein	-3.59878	-3.29876
Zm.2073.2.S1_a_at	asparagine synthetase	-3.63347	-3.60547
Zm.16365.1.S1_at	---NA---	-3.70146	-2.8968
Zm.3932.1.S1_at	peroxidase 49 precursor	-3.73656	-3.30811
Zm.16065.2.A1_at	h2b histone	-3.76278	-3.26944
Zm.11781.1.A1_at	---NA---	-3.80958	-2.88303
Zm.17186.1.A1_at	glossy1 protein	-3.81795	-2.83745
Zm.17219.2.S1_a_at	adenine phosphoribosyltransferase form 2	-3.85424	-3.16132
Zm.13996.1.S1_at	atp binding protein	-3.86029	-3.03571
Zm.10125.1.A1_x_at	cytidine deaminase	-4.21537	-3.40789
Zm.665.1.S1_at	expansin os-expa2	-4.49992	-3.97707
Zm.674.1.S1_at	beta-expansin 1a precursor	-4.61958	-3.29069
Zm.2556.1.A1_at	vegetative cell wall protein gp1 precursor	-4.68168	-3.71727
Zm.14563.1.A1_s_at	peroxidase 49 precursor	-4.92531	-3.9586
Zm.17630.1.A1_at	vegetative cell wall protein gp1 precursor	-5.53617	-4.91381
Zm.3994.1.S1_at	pyruvate decarboxylase	-6.15447	-3.34353
Zm.864.1.S1_at	glutathione s-transferase	-6.42723	-3.66948
Zm.9856.1.S1_at	peroxidase 2 precursor	-6.47436	-3.16382
Zm.1506.1.A1_at	win1 precursor	-6.69095	-4.50263
