# Supplementary material for: Characterization of the Largest Effector Gene Cluster of Ustilago maydis
Source: PLoS Pathog. 2014 Jul 3;10(7):e1003866. doi: 10.1371/journal.ppat.1003866 (PMC4081774; doi:10.1371/journal.ppat.1003866)
Supplement: Table S4 — List of Gene Ontology terms and enriched transcripts. (XLSX) [file ppat.1003866.s012.xlsx]

## Sheet: tin3up
Table S4. List of Gene Ontology terms and enriched transcripts.
GOID	Ontology	Term	Level 1)	q 2)	m 3)	t 4)	k 5)	probesets	log_odds_ratio	p
GO:0003824	molecular_function	catalytic activity	1	60	4304	17734	167	Zm.14226.1.A1_at // Zm.545.1.S1_at // Zm.9486.1.A1_at // Zm.13065.1.A1_at // Zm.6977.1.S1_at // ZmAffx.12.1.S1_at // Zm.13232.1.S1_at // Zm.6977.5.S1_a_at // Zm.16971.1.A1_at // Zm.11758.1.A1_at // Zm.62.1.S1_at // Zm.10177.1.A1_at // Zm.10674.1.A1_at // Zm.13390.1.S1_at // Zm.445.2.S1_a_at // Zm.1579.1.S1_at // Zm.6962.1.S1_at // ZmAffx.96.1.A1_at // Zm.9754.1.A1_at // Zm.5840.1.A1_at // Zm.859.…	0.565954	0.0716457
GO:0016491	molecular_function	oxidoreductase activity	2	20	841	17734	167	Zm.14226.1.A1_at // Zm.13065.1.A1_at // Zm.16971.1.A1_at // Zm.11758.1.A1_at // Zm.62.1.S1_at // Zm.10177.1.A1_at // Zm.445.2.S1_a_at // Zm.6962.1.S1_at // Zm.9754.1.A1_at // Zm.5840.1.A1_at // Zm.15885.1.S1_at // Zm.8181.1.A1_at // Zm.8135.1.A1_at // Zm.13241.1.S1_at // ZmAffx.166.1.A1_at // Zm.8147.1.A1_s_at // Zm.390.1.S1_at // Zm.8147.1.A1_at // Zm.16971.1.A1_s_at // Zm.17633.1.A1_at	1.33649	0.0297496
GO:0055114	biological_process	oxidation-reduction process	3	18	764	17734	167	Zm.14226.1.A1_at // Zm.16971.1.A1_at // Zm.11758.1.A1_at // Zm.62.1.S1_at // Zm.10177.1.A1_at // Zm.445.2.S1_a_at // Zm.6962.1.S1_at // Zm.9754.1.A1_at // Zm.15885.1.S1_at // Zm.8181.1.A1_at // Zm.8135.1.A1_at // Zm.13241.1.S1_at // ZmAffx.166.1.A1_at // Zm.8147.1.A1_s_at // Zm.390.1.S1_at // Zm.8147.1.A1_at // Zm.16971.1.A1_s_at // Zm.17633.1.A1_at	1.32302	0.0604887
GO:0016829	molecular_function	lyase activity	2	9	233	17734	167	ZmAffx.12.1.S1_at // Zm.13232.1.S1_at // Zm.859.1.A1_at // Zm.6151.1.A1_at // Zm.6151.1.A1_s_at // Zm.19066.1.S1_at // Zm.1079.4.A1_s_at // Zm.10171.1.A1_at // Zm.3165.1.A1_at	2.03626	0.0606644
GO:0016645	molecular_function	oxidoreductase activity, acting on the CH-NH group of donors	3	3	18	17734	167	Zm.16971.1.A1_at // Zm.9754.1.A1_at // Zm.16971.1.A1_s_at	4.14556	0.0863291
GO:0004089	molecular_function	carbonate dehydratase activity	5	3	15	17734	167	Zm.6151.1.A1_at // Zm.6151.1.A1_s_at // Zm.1079.4.A1_s_at	4.4086	0.0604887
GO:0015976	biological_process	carbon utilization	2	3	12	17734	167	Zm.6151.1.A1_at // Zm.6151.1.A1_s_at // Zm.1079.4.A1_s_at	4.73053	0.0352913
1) Level of this GO term, defined by the longest path connecting back to the root of the GO hierarchical tree
2) Count of probesets associated with the listed GO
3) Total number of probesets in the dataset
4) Total number of probesets on the microarray
5) Count of probsets associated with the listed GO on this microarray platform

## Sheet: tin4 up
Table S4. List of Gene Ontology terms and enriched transcripts.
GOID	Ontology	Term	Level 1)	q 2)	m 3)	t 4)	k 5)	probesets	log_odds_ratio	p
GO:0055114	biological_process	oxidation-reduction process	3	27	764	17734	294	Zm.13932.1.S1_x_at // Zm.16971.1.A1_at // Zm.11758.1.A1_at // Zm.62.1.S1_at // Zm.354.2.S1_a_at // Zm.445.2.S1_a_at // Zm.2964.1.S1_s_at // ZmAffx.1005.1.S1_at // Zm.6962.1.S1_at // Zm.2250.1.A1_at // Zm.9754.1.A1_at // Zm.90.1.A1_a_at // Zm.4147.2.A1_a_at // Zm.1869.1.S1_at // Zm.8714.1.A1_at // Zm.15885.1.S1_at // Zm.2358.1.A1_at // Zm.8135.1.A1_at // Zm.8147.1.A1_s_at // Zm.9366.1.A1_at // Zm.…	1.09202	0.0429117
GO:0016491	molecular_function	oxidoreductase activity	2	32	841	17734	294	Zm.13065.1.A1_at // Zm.16971.1.A1_at // Zm.11758.1.A1_at // Zm.62.1.S1_at // Zm.354.2.S1_a_at // Zm.445.2.S1_a_at // Zm.2964.1.S1_s_at // ZmAffx.1005.1.S1_at // Zm.13961.1.S1_at // Zm.6962.1.S1_at // Zm.2250.1.A1_at // Zm.9754.1.A1_at // Zm.90.1.A1_a_at // Zm.4147.2.A1_a_at // Zm.5840.1.A1_at // Zm.1869.1.S1_at // Zm.8714.1.A1_at // Zm.15885.1.S1_at // Zm.2358.1.A1_at // Zm.742.1.A1_at // Zm.8135…	1.1986	0.0050188
GO:0016021	cellular_component	integral to membrane	4	23	639	17734	294	Zm.18022.1.S1_at // Zm.4271.5.S1_at // Zm.18239.1.S1_at // Zm.9559.1.S1_s_at // Zm.9559.1.S1_at // Zm.90.1.A1_a_at // Zm.10614.1.A1_at // Zm.8559.1.A1_at // ZmAffx.7.1.S1_at // Zm.1753.2.S1_a_at // Zm.4887.1.S1_at // Zm.15307.1.A1_at // Zm.15663.1.S1_at // Zm.4155.1.A1_at // Zm.1886.1.S1_at // Zm.15063.1.S1_at // Zm.623.1.A1_at // Zm.1753.1.A1_a_at // Zm.601.1.A1_at // Zm.199.1.S1_s_at // Zm.6522…	1.11845	0.0844891
GO:0031224	cellular_component	intrinsic to membrane	3	23	643	17734	294	Zm.18022.1.S1_at // Zm.4271.5.S1_at // Zm.18239.1.S1_at // Zm.9559.1.S1_s_at // Zm.9559.1.S1_at // Zm.90.1.A1_a_at // Zm.10614.1.A1_at // Zm.8559.1.A1_at // ZmAffx.7.1.S1_at // Zm.1753.2.S1_a_at // Zm.4887.1.S1_at // Zm.15307.1.A1_at // Zm.15663.1.S1_at // Zm.4155.1.A1_at // Zm.1886.1.S1_at // Zm.15063.1.S1_at // Zm.623.1.A1_at // Zm.1753.1.A1_a_at // Zm.601.1.A1_at // Zm.199.1.S1_s_at // Zm.6522…	1.10945	0.0870519
GO:0016701	molecular_function	oxidoreductase activity, acting on single donors with incorporation of molecular oxygen	3	7	32	17734	294	Zm.62.1.S1_at // Zm.445.2.S1_a_at // ZmAffx.1005.1.S1_at // Zm.2358.1.A1_at // Zm.742.1.A1_at // Zm.8634.2.A1_a_at // Zm.11590.1.A1_at	3.72191	0.000560969
GO:0016702	molecular_function	oxidoreductase activity, acting on single donors with incorporation of molecular oxygen, incorporation of two atoms of oxygen	4	6	29	17734	294	Zm.62.1.S1_at // Zm.445.2.S1_a_at // ZmAffx.1005.1.S1_at // Zm.742.1.A1_at // Zm.8634.2.A1_a_at // Zm.11590.1.A1_at	3.64154	0.00360231
GO:0051213	molecular_function	dioxygenase activity	3	7	30	17734	294	Zm.62.1.S1_at // Zm.445.2.S1_a_at // ZmAffx.1005.1.S1_at // Zm.15885.1.S1_at // Zm.742.1.A1_at // Zm.8634.2.A1_a_at // Zm.11590.1.A1_at	3.81502	0.000436342
GO:0005506	molecular_function	iron ion binding	6	11	180	17734	294	Zm.354.2.S1_a_at // Zm.445.2.S1_a_at // ZmAffx.1005.1.S1_at // Zm.13961.1.S1_at // Zm.90.1.A1_a_at // AFFX-BioB-5_at // AFFX-r2-Ec-bioB-3_at // AFFX-BioB-3_at // Zm.2358.1.A1_at // Zm.11985.1.A1_at // Zm.8634.2.A1_a_at	1.88214	0.0465809
GO:0032787	biological_process	monocarboxylic acid metabolic process	7	8	110	17734	294	Zm.354.2.S1_a_at // Zm.445.2.S1_a_at // ZmAffx.1005.1.S1_at // AFFX-BioB-5_at // AFFX-r2-Ec-bioB-3_at // AFFX-BioB-3_at // Zm.8336.1.S1_x_at // Zm.8634.2.A1_a_at	2.1332	0.0870519
GO:0072330	biological_process	monocarboxylic acid biosynthetic process	8	8	95	17734	294	Zm.354.2.S1_a_at // Zm.445.2.S1_a_at // ZmAffx.1005.1.S1_at // AFFX-BioB-5_at // AFFX-r2-Ec-bioB-3_at // AFFX-BioB-3_at // Zm.8336.1.S1_x_at // Zm.8634.2.A1_a_at	2.3447	0.0429117
GO:0044765	biological_process	single-organism transport	4	26	563	17734	294	Zm.4271.5.S1_at // Zm.18239.1.S1_at // Zm.9559.1.S1_s_at // Zm.8222.1.A1_at // Zm.9559.1.S1_at // Zm.10614.1.A1_at // Zm.3662.1.A1_s_at // Zm.1624.1.A1_at // ZmAffx.7.1.S1_at // Zm.1753.2.S1_a_at // Zm.4887.1.S1_at // Zm.15083.2.A1_at // Zm.13994.1.A1_at // Zm.11985.1.A1_at // Zm.7677.1.A1_at // Zm.16913.1.S1_at // Zm.15063.1.S1_at // Zm.18103.1.S1_at // Zm.623.1.A1_at // Zm.1753.1.A1_a_at // Zm.…	1.47801	0.00163947
GO:0055085	biological_process	transmembrane transport	5	16	331	17734	294	Zm.18239.1.S1_at // Zm.9559.1.S1_s_at // Zm.9559.1.S1_at // Zm.10614.1.A1_at // Zm.1624.1.A1_at // ZmAffx.7.1.S1_at // Zm.1753.2.S1_a_at // Zm.4887.1.S1_at // Zm.13994.1.A1_at // Zm.16913.1.S1_at // Zm.15063.1.S1_at // Zm.623.1.A1_at // Zm.1753.1.A1_a_at // Zm.601.1.A1_at // Zm.6763.3.A1_at // Zm.582.1.S1_at	1.54387	0.0365483
1) Level of this GO term, defined by the longest path connecting back to the root of the GO hierarchical tree
2) Count of probesets associated with the listed GO
3) Total number of probesets in the dataset
4) Total number of probesets on the microarray
5) Count of probsets associated with the listed GO on this microarray platform

## Sheet: tin5 up
Table S4. List of Gene Ontology terms and enriched transcripts.
GOID	Ontology	Term	Level 1)	q 2)	m 3)	t 4)	k 5)	probesets	log_odds_ratio	p
GO:0016829	molecular_function	lyase activity	2	13	233	17734	242	Zm.13932.1.S1_x_at // ZmAffx.12.1.S1_at // Zm.5721.1.S1_a_at // Zm.859.1.A1_at // Zm.6151.1.A1_at // Zm.6151.1.A1_s_at // Zm.19066.1.S1_at // Zm.1079.4.A1_s_at // Zm.2321.4.A1_a_at // Zm.10219.3.A1_a_at // Zm.446.1.S1_at // Zm.15155.1.A1_at // Zm.5721.1.A1_a_at	2.03162	0.00579871
GO:0016165	molecular_function	lipoxygenase activity	5	3	12	17734	242	Zm.445.2.S1_a_at // ZmAffx.1005.1.S1_at // Zm.8634.2.A1_a_at	4.19537	0.0738081
GO:0016701	molecular_function	oxidoreductase activity, acting on single donors with incorporation of molecular oxygen	3	5	32	17734	242	Zm.445.2.S1_a_at // ZmAffx.1005.1.S1_at // Zm.742.1.A1_at // Zm.8634.2.A1_a_at // Zm.11590.1.A1_at	3.5173	0.014861
GO:0016702	molecular_function	oxidoreductase activity, acting on single donors with incorporation of molecular oxygen, incorporation of two atoms of oxygen	4	5	29	17734	242	Zm.445.2.S1_a_at // ZmAffx.1005.1.S1_at // Zm.742.1.A1_at // Zm.8634.2.A1_a_at // Zm.11590.1.A1_at	3.65931	0.0108734
GO:0051213	molecular_function	dioxygenase activity	3	5	30	17734	242	Zm.445.2.S1_a_at // ZmAffx.1005.1.S1_at // Zm.742.1.A1_at // Zm.8634.2.A1_a_at // Zm.11590.1.A1_at	3.6104	0.0117306
GO:0031407	biological_process	oxylipin metabolic process	9	3	12	17734	242	Zm.445.2.S1_a_at // ZmAffx.1005.1.S1_at // Zm.8634.2.A1_a_at	4.19537	0.0738081
GO:0031408	biological_process	oxylipin biosynthetic process	10	3	12	17734	242	Zm.445.2.S1_a_at // ZmAffx.1005.1.S1_at // Zm.8634.2.A1_a_at	4.19537	0.0738081
GO:0004180	molecular_function	carboxypeptidase activity	6	4	30	17734	242	Zm.17220.1.S1_s_at // Zm.18411.1.A1_at // Zm.18292.1.A1_at // Zm.947.1.A1_at	3.28848	0.097281
GO:0004185	molecular_function	serine-type carboxypeptidase activity	7	4	26	17734	242	Zm.17220.1.S1_s_at // Zm.18411.1.A1_at // Zm.18292.1.A1_at // Zm.947.1.A1_at	3.49493	0.0738081
GO:0070008	molecular_function	serine-type exopeptidase activity	6	4	26	17734	242	Zm.17220.1.S1_s_at // Zm.18411.1.A1_at // Zm.18292.1.A1_at // Zm.947.1.A1_at	3.49493	0.0738081
GO:0015976	biological_process	carbon utilization	2	3	12	17734	242	Zm.6151.1.A1_at // Zm.6151.1.A1_s_at // Zm.1079.4.A1_s_at	4.19537	0.0738081
1) Level of this GO term, defined by the longest path connecting back to the root of the GO hierarchical tree
2) Count of probesets associated with the listed GO
3) Total number of probesets in the dataset
4) Total number of probesets on the microarray
5) Count of probsets associated with the listed GO on this microarray platform
